# Supplementary material for: Serum Extracellular Vesicle-Derived hsa-miR-2277-3p and hsa-miR-6813-3p Are Potential Biomarkers for Major Depression: A Preliminary Study
Source: Int J Mol Sci. 2023 Sep 9;24(18):13902. doi: 10.3390/ijms241813902 (PMC10531403; doi:10.3390/ijms241813902)
Supplement: Supplementary file 1 [file ijms-24-13902-s001.zip]

Archive with 7 entries (7 files):
- tableS1.pdf
- TableS2.xlsx
- tableS3.xlsx
- TableS4.xlsx
- TableS5.xlsx
- TableS6.xlsx
- TableS7.xlsx
