# Supplementary material for: Serum Extracellular Vesicle-Derived hsa-miR-2277-3p and hsa-miR-6813-3p Are Potential Biomarkers for Major Depression: A Preliminary Study
Source: Int J Mol Sci. 2023 Sep 9;24(18):13902. doi: 10.3390/ijms241813902 (PMC10531403; doi:10.3390/ijms241813902)
Supplement: Supplementary file 1 [file ijms-24-13902-s001.zip › TableS2.xlsx]

## Sheet: Sheet1
Supplementary Table 2. The list of candidate target genes between each cells and control cells .
neural precursor cells (hsa-miR-6813-3p）	microglia (hsa-miR-6813-3p)	astrocytes (hsa-miR-6813-3p)	neural precursor cells (hsa-miR-2277-3p)	microglia (hsa-miR-2277-3p)	astrocytes (hsa-miR-2277-3p)
A3GALT2	A2M	ABCD1	A3GALT2	ABCA3	A3GALT2
ABCA5	ABHD17C	ACKR3	AATBC	ABLIM3	AADAC
ABL2	AC097532.2	ADAMTSL2	ABHD16B	AC097532.2	ABCA10
AC005538.5	ACTBL2	AFAP1L2	AC005538.5	AHSG	ABCA2
AC025171.1	AHI1	AGFG2	AC025171.1	ALDH18A1	ABCA7
ACAP1	AHSG	AIF1L	AC079135.1	APLP1	ABCA9
ACTA1	ARHGAP40	ALG12	ACAP1	ARHGAP40	ABCB5
ACTR3C	ASTN1	ALPK2	ACTA1	ATN1	ABCB6
ADAMTS14	BAHCC1	ANK1	ACTR3C	BAHCC1	ABCB8
ADAT3	CCL17	ANKRD66	ADCY7	BAP1	ABCD1
ADGRG4	CD1E	ANKZF1	ADGRB2	BARX1	ABHD1
AFF4	CD300C	APOL6	ADGRG4	BDNF	ABHD14A
AIM1L	CGA	ARHGAP44	AFF4	C9orf163	AC005538.5
AKR1B10	CHD6	ARHGEF35	AIM1L	CABIN1	AC007967.3
AMER3	CPSF3L	ASIC1	AKR1B10	CBX8	AC009487.4
ANK3	CPT1A	ASPHD2	ALLC	CD1E	AC010969.1
ANKS6	CSMD3	BECN2	AMER3	CD300C	AC079135.1
ANO10	CXCL12	BEST1	ANKS6	CD72	AC079154.1
ANP32A	DFNB59	BMP4	ANO10	CEP295NL	AC092642.1
ANXA2R	DNAJC24	BRINP1	ANP32A	CFH	ACAP1
ARHGDIG	GDPD1	C10orf107	ARHGDIG	CGA	ACAP3
ARID1B	GRIA3	C15orf65	ARHGEF16	CHD6	ACBD4
ATP11C	HMX2	C1orf106	ARID1B	CHRM3	ACCS
ATP6V1G2	ISLR	C1R	ATHL1	CLEC2D	ACKR2
BAIAP2L2	KANK3	C1S	ATN1	CMA1	ACKR3
BDP1	KDELR3	C5orf52	ATP1B2	COLEC10	ACOT4
BMP5	KIF26B	CACYBP	ATP8B2	CRTAM	ACPT
BRAF	KRTAP10-11	CARNS1	BBOX1	CSMD3	ACSS3
C1orf168	LINC00602	CASP1	BDP1	CXCL12	ACTA2
C1orf21	LOC102606466	CCDC136	BRAF	CYMP	ACTG2
C22orf15	MEST	CCDC158	C10orf10	CYP24A1	ACTR3C
C3orf20	MKLN1	CCDC83	C16orf89	DAPK1	ADAM21
C6orf120	MPP3	CD70	C1orf168	DDX6P2	ADAM30
CACNB3	MRGPRD	CDKN1C	C1orf21	DFNB59	ADAM32
CCSER1	OR5AC2	CERKL	C22orf15	DSC1	ADAM7
CD207	PADI2	CFAP221	C22orf24	DZANK1	ADAMTS14
CD24	PRTG	CKMT2	C3orf20	FAM150B	ADAMTS15
CD247	PTPRH	CLSTN2	CACNA1C	FMO5	ADAMTS7
CDKN2AIP	QRICH2	CNN1	CACNB3	FYCO1	ADAMTS9
CERKL	RABL2B	COL16A1	CACNG1	GCNT1	ADAMTSL2
CHST1	RP11-179H18.5	COL1A1	CALM3	GLP2R	ADCY1
CHST13	RUFY4	COL1A2	CCDC85A	GOLGA2P9	ADD1
CRLF3	SAT2	COL5A2	CD24	GPR143	ADGRA1
CRTC3	SEMA4F	COL7A1	CD247	GRASP	ADGRA1-AS1
DACH1	SHANK1	CPE	CDC42EP1	GRIA3	ADGRB2
DCAF8	SLC5A11	CPLX4	CDHR3	HIVEP3	ADGRB3
DCN	SLCO2A1	CRISPLD2	CDKN2AIP	HMX2	ADGRD2
DDX25	SLITRK3	CRTC3	CERKL	HOXA2	ADGRF4
DEFB118	TIGD7	CSRNP1	CHST1	HOXC8	ADGRL1
DNAH2	TPRG1	CYP1A1	CHST13	ISLR	ADHFE1
DSCR4	TRIM44	CYP1B1	CNTNAP5	ITLN2	ADRA1A
DYNC1LI1	TSR3	DENND2D	COQ10B	KCNJ13	ADRB3
ELF2	UBR4	DIAPH2	CPSF4	KCNQ5	ADTRP
ENOX1	UXS1	DNAJC22	CRLF3	KIAA0430	AFAP1L2
EXOC5		EFCAB5	CSF1R	KIF26B	AGBL3
FAM167A-AS1		EFEMP1	CTDSPL	KLK8	AGFG2
FBXL16		ENDOG	DACH1	KRTAP10-11	AGO4
FCGR2A		EPHA5	DDX6P2	LINC00487	AGXT2
FCHO2		FAAH	DEFB118	LINC00602	AIF1L
FLVCR2		FAM19A3	DEPDC5	LOC100293704	AJAP1
FNDC5		FAM212B	DNAH2	LOC102606466	AK5
FSTL4		FAM69B	DNAI1	LOC149950	AK9
GATA5		FAM89A	DNAI2	LPAR3	ALDH1A1
GNA12		FBLN1	DPP9-AS1	MACROD2	ALDH4A1
GPR137C		FBXO11	DYNC1LI1	MRGPRD	ALDH5A1
GTF2A2		FCGRT	EFNB3	MS4A15	ALLC
GUCD1		FGF13	EHD2	MTMR11	ALOX5AP
HCFC2		FHDC1	ENOX1	NFKBID	ALPK2
HHIP		FLT1	ERVH48-1	NME9	AMELX
HHLA3		FUBP3	ETV2	NMUR2	AMHR2
HMGN2		FUT1	EXOC5	NOP9	AMY2B
IFNAR1		GABRG2	EYA2	NPPB	ANGPT2
IFT140		GAD1	FAM110D	NPTXR	ANGPT4
IGSF11		GAL3ST1	FAM167A-AS1	NTNG2	ANGPTL2
IL2RA		GATA3	FAM170B	NUMA1	ANK1
INTU		GDF15	FAM181B	OMD	ANK2
KANSL1		GFRA1	FCGR2A	OR4A16	ANKDD1A
KCNJ14		GLYATL2	FMO6P	OR5AC2	ANKRD13B
KDM7A		GPX7	GDAP1L1	OR5H6	ANKRD20A5P
KLF1		GSTM3	GK5	OR6C65	ANKRD30B
KRT40		HCP5	GNA12	OTOP3	ANKRD33B
LIPG		HLF	GNG2	P2RY10	ANKRD35
LOC101927536		HOXA10-HOXA9	GPAT3	PADI2	ANKRD66
LOC105376074		HPSE	GPR137C	PCDHA6	ANKS1A
LOC283710		HTR1D	GPR78	PCNX4	ANO1
LPAR1		HVCN1	GRHL1	PDZRN4	ANXA13
LY6G5B		IER5L	GSK3A	PEG10	ANXA9
MAGEC2		IGFBP5	GUCD1	PHLDB3	AOC1
MATK		IQCA1	HAUS5	PLD5	AP000438.4
MCF2L2		IQGAP2	HCFC2	PRKD3	AP1S3
MFSD6		IRGC	HEATR4	PRTG	APBB1IP
MGARP		IRX3	HEPH	PRTN3	APCDD1
MGP		KCNK2	HHIP	PSAP	APLNR
MPP3		KCNMB3	HIST1H1T	PTPRH	APOC4-APOC2
MYBPH		KIT	HLA-DQB1	QPCTL	APOL6
NAPEPLD		KLC3	HMGN2	QRICH2	AQP1
NBEA		KLHL11	HOXA6	RAB41	AQP11
NCDN		KRT17	IFIT1B	RAB5A	AQP9
NCKAP5		KRTCAP2	IFIT2	RABL2B	AR
NCOA7		LBH	IFNAR1	RASGRF1	ARG1
NDRG1		LDLRAD4	IGSF9B	RNF4	ARHGAP24
NEUROD1		LINC00476	IL17B	RP11-425A6.5	ARHGAP28
NOP9		LINC01116	IL2RA	RP11-96B5.4	ARHGDIB
NRCAM		LINC01556	KIF12	RTN3	ARHGDIG
NRROS		LMCD1	KLF1	RUFY4	ARHGEF16
NYNRIN		LMOD2	KLF10	SCML4	ARHGEF35
OGN		LOC101927910	KRT33A	SCUBE1	ARID1B
OR13C8		LOC101928362	KRT6C	SEMA4F	ARL13A
OR51G2		LOC102723564	KRTAP27-1	SERPINE1	ARL14
OXTR		LOC105378804	LAMB4	SHANK1	ARL14EPL
P2RX7		LRRN2	LINC01531	SLC25A31	ARNT2
PBX1		LRRN4CL	LIPG	SLC5A11	ARRB1
PBXIP1		MAB21L1	LOC101927536	SLC6A20	ARSA
PCDH18		MAP3K8	LOC105370081	SLCO2A1	ART1
PDDC1		MARVELD2	LOC105376074	SMCO2	ASB10
PKIB		MEST	LOC105376342	SNRPE	ASB4
PKP4		MMP2	LOC149950	SPATA22	ASB5
PLA2G3		MN1	LOC283710	STARD6	ASB9
PLPPR1		MORN5	LOC646938	STK40	ASGR2
POLR3K		MRAP2	LPAR1	TAS2R60	ASIC1
PPFIA4		MT1M	LRRC15	TECRL	ASIC3
PRELP		MTHFSD	LRRC45	TLN1	ASIC4
PROX2		MUC1	LSMEM2	TMEM27	ASMTL
PRPF38A		MYADML2	LY6G5B	TPRG1	ASPG
PRR14L		MYO18B	MAGEC2	TRIM62	ASPHD2
PRR5-ARHGAP8		MYO5C	MANSC1	TSHZ3	ASPRV1
RAB26		NEURL1	MATK	TSPAN7	ASTN2
RASL12		NNMT	MESP1	TSPY2	ASXL2
RBM14		NPPB	MGP	UBR4	ATAT1
RBM47		NPR3	MICAL1	UPF3B	ATE1-AS1
RNF157		NREP	MOSPD2	VAMP2	ATHL1
RP11-20P5.2		NRXN3	MRPL22	VIP	ATM
RPF2		NUP210	MRVI1	XKRY2	ATP13A5
RSPH3		NUPR1	MYBPH	ZDHHC7	ATP1A3
SCARA3		OAS3	NCDN	ZNF252P	ATP1B2
SHOC2		OR1C1	NCKAP5		ATP5SL
SIGMAR1		OR2A1	NDRG1		ATP6V0E2-AS1
SLC16A10		OR2A42	NEUROD1		ATP6V1G3
SLC2A4		OR5AS1	NOP9		ATP7A
SLC4A7		OSBPL9	NRROS		ATP8A2
SLC5A8		PARD6B	NUDT19		ATRNL1
SOHLH2		PBX1	NUMA1		ATXN1
SPIN4		PCDH7	NYNRIN		AVPR1B
SPTBN1		PCDHGC3	OGN		B3GAT2
SRSF5		PCSK7	OR1D5		B3GNT6
ST3GAL4-AS1		PEA15	OR51G2		BAIAP2L2
STIM1		PELI2	OR5I1		BAMBI
SYNC		PF4	PCDH1		BANF2
TLE3		PLXNB1	PCYT1B		BAP1
TMEM209		POSTN	PDDC1		BBC3
TRIM45		PRR27	PDHA2		BBOX1
UBE2B		PRSS23	PDZRN4		BCHE
UNC119B		PTGFRN	PGBD4		BCL11B
UQCC1		PTN	PKIB		BCL2L10
VAMP2		QPCTL	PKP4		BCL2L11
VASH2		RAB43	PLPP4		BCL3
VWA8		RAMP1	PLVAP		BCL9
WDR5		RARRES1	PNLIPRP2		BCO2
WHAMM		RBM20	POLR2KP2		BCR
ZNF260		RBM47	POLR3K		BDKRB2
ZNF644		RBP4	PPEF2		BECN2
ZNF711		RNF112	PPFIA4		BEND4
		RUNX2	PRPF38A		BEST1
		SCN1A	PRR23B		BFSP1
		SCN3A	PRRC2A		BFSP2
		SCN5A	PRTN3		BGN
		SERPING1	PSMA8		BHMG1
		SHISA2	PTAR1		BICD1
		SHTN1	RASL12		BMP15
		SIX6	REEP6		BMP4
		SLAMF7	RGS20		BOC
		SLC16A14	RHBDL1		BOD1L1
		SLC16A4	RNASE3		BOLA3
		SLC16A9	RNF135		BRINP1
		SLC26A4	RNF186		BRS3
		SLC2A11	RNF225		BST1
		SLC44A3	RP11-1109M24.5		BST2
		SP5	RPF2		BTG2
		SPI1	SAMD7		BTN3A1
		SPOCK1	SCARA3		BTNL2
		SPTY2D1	SCML4		BUD31
		SPX	SEC14L3		C10orf107
		STOM	SHOC2		C10orf111
		STOML3	SLC24A4		C10orf54
		SYCP2L	SLC25A31		C10orf95
		TAGLN	SLC27A2		C11orf42
		TCAF1	SLC5A8		C11orf71
		TCN1	SNAI2		C11orf87
		TDGF1	SP9		C11orf97
		TEC	SRSF5		C12orf42
		TKTL1	ST3GAL4-AS1		C14orf105
		TLL1	STIM1		C14orf119
		TMEM155	STK40		C15orf39
		TMEM220	SYCE2		C15orf43
		TMEM37	SYNC		C15orf53
		TMEM98	TCL6		C15orf59-AS1
		TRIB2	TGM6		C15orf65
		TSNARE1	TMEM105		C16orf86
		TSPAN18	TMEM116		C16orf89
		TSPAN2	TMEM154		C17orf100
		TTTY14	TMPRSS11A		C17orf50
		UBAP1L	TNFSF13B		C17orf62
		UNC80	TRIM14		C17orf77
		USP18	TRIM45		C17orf82
		VCAN	TRIM9		C17orf98
		VSIG10L	TRPC5		C19orf84
		WDR62	TTC25		C1orf106
		WNT5A	TTLL8		C1orf158
		WTAPP1	UBAP1L		C1orf198
		YPEL1	UBL4B		C1orf21
		ZIC3	UQCC1		C1orf220
		ZMYM4	USP8		C1orf87
		ZNF292	VAMP2		C1orf94
		ZNF483	WDFY3-AS2		C1QL3
			ZBTB49		C1QTNF2
			ZNF260		C1QTNF3
			ZNF385B		C1R
			ZNF443		C1S
			ZNF597		C20orf144
					C22orf42
					C2CD3
					C2CD4D
					C2orf27B
					C2orf50
					C2orf54
					C2orf61
					C3orf14
					C3orf35
					C3orf36
					C3orf49
					C3orf79
					C3orf84
					C4B
					C4orf17
					C4orf36
					C5AR1
					C5AR2
					C5orf52
					C6orf118
					C8orf46
					C9orf139
					C9orf24
					C9orf84
					CABP1
					CABP2
					CACFD1
					CACNA1S
					CACNB1
					CACNG1
					CACNG4
					CACYBP
					CADPS
					CALCA
					CALM3
					CALML3
					CAMK2A
					CAMKV
					CAPN11
					CAPN12
					CAPN14
					CAPS2
					CAPZB
					CARD11
					CARD6
					CARF
					CARNS1
					CARTPT
					CASC10
					CASP1
					CASP14
					CAV3
					CBLN1
					CBLN2
					CC2D1A
					CCDC120
					CCDC13
					CCDC134
					CCDC136
					CCDC146
					CCDC151
					CCDC157
					CCDC158
					CCDC166
					CCDC171
					CCDC172
					CCDC24
					CCDC30
					CCDC83
					CCDC87
					CCDC89
					CCKBR
					CCNJL
					CCR9
					CD163L1
					CD1B
					CD1C
					CD200
					CD244
					CD248
					CD300C
					CD37
					CD70
					CD72
					CDA
					CDCP2
					CDH12
					CDH20
					CDHR4
					CDK18
					CDKL1
					CDKL4
					CDKL5
					CDKN1C
					CDKN2B
					CDRT1
					CDX4
					CEACAM21
					CELSR1
					CEMP1
					CENPVP1
					CEP126
					CEP83
					CERKL
					CFAP221
					CFAP99
					CFLAR
					CGN
					CHD5
					CHGB
					CHI3L1
					CHIT1
					CHMP4C
					CHRM2
					CHRNA1
					CHRNB2
					CHST1
					CHST10
					CHST15
					CILP
					CISH
					CITED2
					CKMT2
					CLCA4
					CLDN4
					CLEC18A
					CLEC2D
					CLEC4C
					CLEC9A
					CLPSL2
					CLRN2
					CLSPN
					CLSTN2
					CLU
					CLYBL
					CMPK2
					CMTM1
					CMTM2
					CNGA2
					CNGB1
					CNKSR1
					CNN1
					CNP
					CNTN4
					CNTNAP5
					COL16A1
					COL18A1
					COL1A1
					COL1A2
					COL20A1
					COL25A1
					COL7A1
					COL8A2
					COLCA1
					COLEC10
					COLQ
					COX6CP4
					COX7A1
					CPE
					CPLX4
					CPT1C
					CPXCR1
					CRADD
					CRIP1
					CRMP1
					CRTAC1
					CRTAM
					CRTAP
					CRTC3
					CRYBA1
					CRYBB1
					CRYGB
					CRYGC
					CSPG5
					CST11
					CTB-50L17.5
					CTD-2555A7.3
					CTD-2562J15.6
					CTDP1
					CTLA4
					CTNNBIP1
					CTSD
					CTSH
					CWC15
					CXCL16
					CXCL6
					CXCL9
					CXorf36
					CXorf51B
					CYB561
					CYB5RL
					CYMP
					CYP11B2
					CYP17A1
					CYP1A1
					CYP1B1
					CYP24A1
					CYP26B1
					CYP27A1
					CYP2C18
					CYP46A1
					CYP4B1
					CYP4F29P
					CYP4V2
					CYP7A1
					CYP7B1
					CYSLTR1
					DAGLA
					DAPL1
					DBIL5P
					DCAF12L1
					DCANP1
					DCDC2C
					DCLK1
					DCLK3
					DDX25
					DEFB105A
					DENND1C
					DENND2D
					DGAT2
					DGAT2L6
					DGKI
					DHRS3
					DIAPH2
					DIO1
					DKK2
					DLGAP1
					DLGAP1-AS1
					DLK1
					DMBX1
					DMP1
					DMRT1
					DMRTA2
					DMRTC1B
					DNAAF3
					DNAH12
					DNAH7
					DNAI1
					DNAI2
					DNAJA4
					DNASE1L2
					DNM3
					DOCK8
					DOCK9
					DPH3
					DPP10
					DPPA5
					DRC1
					DRD2
					DSCAM
					DSCR4
					DSG3
					DTX3L
					DUOX1
					DYX1C1-CCPG1
					EAF2
					EBF1
					EBLN1
					ECM2
					ECRP
					EDA
					EEPD1
					EFCAB2
					EFEMP1
					EFHD2
					EFNA1
					EFNA4
					EHD2
					EHF
					EIF3B
					ELAVL2
					ELF4
					ELMSAN1
					ELOVL3
					ELOVL7
					EMILIN2
					EML5
					EMX1
					EMX2
					ENDOG
					ENHO
					ENOX2
					ENPP2
					EOMES
					EPB41
					EPB41L3
					EPB41L4A
					EPCAM
					EPHA1
					EPHA3
					EPHA5
					EPS8L1
					EPSTI1
					EPX
					ERMN
					ERVH48-1
					ESM1
					ESPNL
					ESR2
					ETNK2
					ETV6
					EVA1C
					EVI2A
					EVPL
					EXOC3L4
					F13A1
					FAAH
					FAAHP1
					FADS1
					FADS2
					FAM124A
					FAM131B
					FAM150A
					FAM153C
					FAM163B
					FAM170B
					FAM174B
					FAM19A3
					FAM19A5
					FAM205C
					FAM212B
					FAM216B
					FAM218A
					FAM222A
					FAM223A
					FAM230B
					FAM26F
					FAM43A
					FAM57B
					FAM65B
					FAM69B
					FAM71B
					FAM71E1
					FAM78B
					FAM83A
					FAM83F
					FAM86C1
					FAM89A
					FANCD2OS
					FAT2
					FAT3
					FATE1
					FAXC
					FBLN1
					FBLN5
					FBLN7
					FBP1
					FBXL16
					FBXO11
					FBXO40
					FBXO6
					FCGR3A
					FCRL2
					FCRL4
					FCRL6
					FERD3L
					FERMT3
					FGD3
					FGF12-AS3
					FGF13
					FGF20
					FGF7P2
					FGF8
					FGFR2
					FHAD1
					FHDC1
					FKBP8
					FLJ13224
					FLJ42393
					FLNA
					FLRT1
					FLT1
					FLT3LG
					FLVCR2
					FMO9P
					FMR1-AS1
					FN3K
					FNDC5
					FOXJ3
					FOXL2
					FOXO1
					FRAS1
					FRG2B
					FRMPD1
					FSCN1
					FSHB
					FSTL3
					FUBP3
					FURIN
					FUT1
					FUT4
					FUT6
					FYB
					FZD3
					GAB3
					GABRA3
					GABRA4
					GABRA6
					GABRB1
					GABRD
					GABRG2
					GABRR1
					GABRR2
					GAL
					GAL3ST1
					GAN
					GAP43
					GAPDHS
					GAREM1
					GAS1
					GAS7
					GATA3
					GATA6-AS1
					GBP1
					GBP5
					GC
					GCH1
					GCNT7
					GDA
					GDAP1L1
					GDF15
					GDF6
					GFOD1
					GFRA2
					GFRAL
					GGACT
					GGT6
					GHR
					GHRL
					GIMAP1
					GIMAP6
					GIMAP7
					GIP
					GIT1
					GJB3
					GJD4
					GLB1L2
					GLIPR1L1
					GLIPR2
					GLIS3
					GLP2R
					GLRA1
					GLYATL2
					GMIP
					GMNC
					GNS
					GOLGA6L2
					GPD1
					GPNMB
					GPR132
					GPR141
					GPR150
					GPR156
					GPR18
					GPR26
					GPR3
					GPR55
					GPR62
					GPR63
					GPR78
					GPR83
					GPR89B
					GPRC5D
					GPRC6A
					GPX1
					GPX7
					GRASP
					GRB7
					GREB1
					GRHL1
					GRHL2
					GRIK4
					GRIN1
					GRM4
					GRP
					GRPR
					GSG1
					GSTA2
					GSTA5
					GSTM1
					GSTM2P1
					GSTM3
					GSTO3P
					GTPBP3
					GTSF1
					GUCA1A
					GUCA2B
					GUCD1
					GUCY1A2
					GUCY1A3
					GYPC
					GYPE
					HABP2
					HAO1
					HAP1
					HAS2
					HAS3
					HCAR3
					HCLS1
					HCN1
					HCP5
					HDAC10
					HES3
					HEY1
					HEY2
					HEYL
					HHIPL1
					HHLA2
					HIGD1C
					HLA-DOA
					HLA-DQB1
					HLF
					HMCN1
					HNF1A
					HNF1B
					HOTS
					HOXA10-AS
					HOXA10-HOXA9
					HOXA5
					HOXA-AS3
					HOXC10
					HOXC12
					HOXD11
					HOXD13
					HOXD3
					HPCAL4
					HPN
					HPSE
					HRCT1
					HRNR
					HS3ST5
					HSD11B1L
					HSD17B6
					HSFX1
					HSPA8P14
					HTN1
					HTR1D
					HTR3A
					HTR3B
					HTR3E
					HTR6
					HUNK
					HVCN1
					HYAL4
					HYDIN
					HYI
					IDUA
					IER2
					IER5L
					IFI44L
					IFI6
					IFITM1
					IFITM10
					IFITM5
					IFNA10
					IFNA16
					IFNA17
					IFT140
					IGFBP4
					IGFBP5
					IGKV1D-16
					IGLV8OR8-1
					IGLVI-70
					IGSF21
					IGSF22
					IGSF9
					IGSF9B
					IL10RA
					IL16
					IL17B
					IL17C
					IL17D
					IL17RD
					IL20
					IL21
					IL26
					IL27
					IL3RA
					IL5RA
					INMT
					INO80D
					INPP5D
					INSIG1
					IQCA1
					IQCF2
					IQGAP2
					IRF4
					IRF6
					IRF9
					IRGC
					IRX3
					ISLR
					ITGA10
					ITGA4
					ITGB4
					ITIH2
					ITIH6
					IYD
					IZUMO1
					JAG2
					JAKMIP2
					JAZF1-AS1
					KALRN
					KANK3
					KAZN
					KB-1639H6.2
					KCNAB1
					KCNAB3
					KCNB1
					KCNE4
					KCNG1
					KCNG2
					KCNIP1
					KCNIP2
					KCNIP4
					KCNJ13
					KCNK12
					KCNK16
					KCNK17
					KCNK2
					KCNK7
					KCNK9
					KCNMB3
					KCNN4
					KCNQ2
					KCNS1
					KCTD4
					KDF1
					KDM6B
					KHK
					KHSRP
					KIAA1024
					KIAA1107
					KIAA1211L
					KIAA1324
					KIAA1324L
					KIAA1328
					KIAA1671
					KIF16B
					KIF17
					KIF25
					KIF2B
					KIF9
					KIT
					KLC3
					KLF11
					KLF13
					KLF14
					KLF4
					KLHDC7A
					KLHDC9
					KLHL11
					KLHL13
					KLHL3
					KLHL30
					KLHL35
					KLHL4
					KLHL40
					KLK15
					KLK2
					KLK5
					KLK8
					KMT2D
					KNDC1
					KRT15
					KRT17
					KRT19
					KRT20
					KRT26
					KRT33A
					KRT82
					KRT85
					KRTAP10-3
					KRTAP10-7
					KRTAP1-1
					KRTAP16-1
					KRTAP5-7
					KY
					KYNU
					L3MBTL1
					LA16c-313D11.9
					LACRT
					LACTBL1
					LAG3
					LAMA3
					LARS2
					LBH
					LBP
					LCE2A
					LCE2B
					LCE3A
					LCK
					LDB2
					LDLRAD2
					LDLRAD4
					LECT1
					LECT2
					LFNG
					LGI2
					LHX2
					LILRB1
					LIN28B-AS1
					LINC00029
					LINC00207
					LINC00305
					LINC00381
					LINC00474
					LINC00476
					LINC00523
					LINC00543
					LINC00596
					LINC00615
					LINC00673
					LINC00982
					LINC01107
					LINC01116
					LINC01152
					LINC01153
					LINC01531
					LINC01555
					LINC01556
					LINC01587
					LINC01588
					LINGO4
					LIPC
					LIPF
					LIPT2
					LMCD1
					LMF1
					LMO1
					LMOD2
					LMOD3
					LMX1B
					LNX1
					LOC100129027
					LOC100129455
					LOC100129603
					LOC100130357
					LOC100130452
					LOC100130701
					LOC100131289
					LOC100286922
					LOC100287225
					LOC100287290
					LOC100287387
					LOC100293612
					LOC100505504
					LOC100506127
					LOC100506504
					LOC100996291
					LOC101060429
					LOC101926934
					LOC101927764
					LOC101927904
					LOC101927910
					LOC101928362
					LOC102606466
					LOC102723564
					LOC105369764
					LOC105370081
					LOC105371426
					LOC105372436
					LOC105372474
					LOC105372867
					LOC105373065
					LOC105373849
					LOC105374312
					LOC105374796
					LOC105375304
					LOC105375355
					LOC105376858
					LOC105377486
					LOC105377716
					LOC105378147
					LOC105378804
					LOC105378951
					LOC105379527
					LOC105379695
					LOC113230
					LOC149950
					LOC151174
					LOC283710
					LOC284395
					LOC284412
					LOC284648
					LOC286177
					LOC286238
					LOC389834
					LOC400499
					LOC401554
					LOC643201
					LOC646268
					LOC646938
					LOC728290
					LOC728752
					LOC729815
					LOC729870
					LOC730159
					LOC79999
					LPAR4
					LPO
					LRFN4
					LRP1
					LRP2BP
					LRRC14
					LRRC37A11P
					LRRC39
					LRRC3B
					LRRC46
					LRRC4C
					LRRC56
					LRRC61
					LRRC73
					LRRK1
					LRRN1
					LRRN2
					LRRN4CL
					LSMEM2
					LTB4R2
					LTBP1
					LTF
					LTK
					LVRN
					LY6G6F
					LYNX1
					LYRM4-AS1
					LYZL6
					MAB21L1
					MACROD1
					MAG
					MAGEA10
					MAGEA11
					MAGEC2
					MALRD1
					MAMLD1
					MAN1C1
					MAP10
					MAP1A
					MAP3K8
					MAP4
					MAP7
					MAP7D2
					MAPK10
					MAPK7
					MAPRE3
					MAPT
					MARK1
					MARK3P3
					MARVELD2
					MARVELD3
					MATN1-AS1
					MC1R
					MC4R
					MCF2L2
					MCM3AP-AS1
					MCOLN2
					MCPH1
					MCPH1-AS1
					ME3
					MECOM
					MED13
					MEDAG
					MEI1
					MELTF
					MEOX2
					MEPE
					MESP1
					METTL7A
					MFSD2A
					MGAT5B
					MGC12916
					MGC57346-CRHR1
					MGST1
					MIA2
					MID1IP1
					MID1IP1-AS1
					MIP
					MIPOL1
					MIR1-1HG
					MISP
					MIXL1
					MMAB
					MMEL1
					MMP15
					MMP2
					MMP20
					MN1
					MNX1-AS1
					MOG
					MORN5
					MPC1L
					MPL
					MPO
					MPP3
					MRAP2
					MRGPRF
					MRGPRG
					MROH1
					MROH8
					MRPL22
					MS4A12
					MS4A2
					MS4A8
					MSGN1
					MST1
					MSX1
					MSX2P1
					MT1A
					MT1B
					MT1E
					MT1H
					MT1HL1
					MT1M
					MTHFR
					MTHFSD
					MTMR3
					MTMR7
					MTTP
					MUC1
					MUC12
					MUC13
					MUC3A
					MURC
					MVB12B
					MX1
					MXD4
					MXRA7
					MYADML
					MYADML2
					MYBPHL
					MYCN
					MYEOV2
					MYF6
					MYH2
					MYL1
					MYL7
					MYL9
					MYO18B
					MYO1F
					MYO1H
					MYO5C
					MYOZ3
					MYT1L
					N4BP3
					NAA16
					NAF1
					NAIF1
					NAPRT
					NAT14
					NAT16
					NBEAL2
					NBPF20
					NCAM1
					NCDN
					NCF2
					NCKAP1L
					NCOA2
					NCR1
					NDNF
					NDRG4
					NDST3
					NDST4
					NEB
					NECAB3
					NEFL
					NENF
					NEURL1
					NEURL1B
					NEUROD1
					NEUROD4
					NEUROG1
					NFATC2
					NFKBID
					NID1
					NINJ2
					NIPAL2
					NIPAL4
					NKAIN3
					NKD1
					NKD2
					NKG7
					NKX2-2
					NLRC5
					NLRP14
					NLRP2
					NLRP4
					NLRP6
					NLRP7
					NME9
					NMRK2
					NNMT
					NOD2
					NOTCH3
					NOTO
					NOX4
					NOXO1
					NPBWR2
					NPHS1
					NPPB
					NPR1
					NPR3
					NPY4R
					NR1H4
					NR4A1
					NR4A2
					NREP
					NRG1
					NRG2
					NRN1
					NRP2
					NRTN
					NRXN3
					NT5C1A
					NT5C1B
					NT5DC4
					NTM
					NTN1
					NTN3
					NTNG2
					NUAK1
					NUP210
					NUPR1
					NXF3
					NYAP2
					OAS2
					OAS3
					OASL
					OBSCN
					OCRL
					OGDHL
					OLFM1
					OLFML2A
					OMD
					OPN1MW
					OPN1SW
					OPRL1
					OR10C1
					OR10G8
					OR10H5
					OR10X1
					OR12D3
					OR13C2
					OR13C8
					OR13C9
					OR13E1P
					OR14A2
					OR1C1
					OR1E1
					OR1E2
					OR1M1
					OR1N2
					OR2A1
					OR2A42
					OR2AE1
					OR2AG1
					OR2G2
					OR2M5
					OR2T1
					OR2T10
					OR3A2
					OR4A16
					OR4C16
					OR4D5
					OR51S1
					OR52E4
					OR52E5
					OR52L1
					OR52N5
					OR52Z1
					OR56B1
					OR5AN1
					OR5AR1
					OR5AS1
					OR5B21
					OR5E1P
					OR5J1P
					OR5K1
					OR5M3
					OR5M9
					OR5T1
					OR5V1
					OR6B2
					OR6C74
					OR6K3
					OR6K6
					OR6N2
					OR6S1
					OR6T1
					OR7D4
					OR7E5P
					OR7G1
					OR8G1
					OR8K3
					OR9H1P
					OR9I1
					OSBPL7
					OTOP3
					OTUD6A
					OTUD7B
					OVCH1
					OVOL2
					OXCT2P1
					OXGR1
					P2RX3
					P2RY10
					PABPN1L
					PACRG
					PADI2
					PADI3
					PAGE5
					PAPLN
					PARD6B
					PARK2
					PASD1
					PAX1
					PCDH1
					PCDH12
					PCDH18
					PCDH19
					PCDH20
					PCDHA4
					PCDHA6
					PCDHA9
					PCDHAC1
					PCDHGA1
					PCDHGA2
					PCDHGA3
					PCDHGA4
					PCDHGC3
					PCDHGC5
					PCNT
					PCP4L1
					PCSK2
					PCSK9
					PDCD1
					PDE6A
					PDHA2
					PDK3
					PDLIM7
					PDPK1
					PDSS1
					PDZD4
					PDZRN3
					PEAR1
					PELI2
					PER3
					PF4
					PFKFB1
					PFKFB4
					PGM2L1
					PHF12
					PHOX2B
					PI16
					PIANP
					PIEZO2
					PITPNM3
					PKD1L1
					PLA1A
					PLA2G2D
					PLA2G3
					PLBD1
					PLBD2
					PLEKHA7
					PLGLB1
					PLPPR3
					PLSCR2
					PLTP
					PLVAP
					PLXNA4
					PLXNB1
					PMEL
					PMEPA1
					PNLIP
					PNMA6A
					PODXL2
					POLR2KP2
					POM121L1P
					POM121L2
					POM121L8P
					POPDC2
					POSTN
					POU3F2
					POU3F3
					POU4F1
					POU4F3
					POU5F1
					PP12613
					PPARGC1B
					PPEF1
					PPFIA2
					PPL
					PPP1R14D
					PPP1R17
					PPP2R2C
					PPP3R2
					PRAM1
					PRAME
					PRCD
					PRDM16
					PRDM5
					PRDM9
					PRELP
					PRKAA2
					PRKAB2
					PRKACG
					PRKCDBP
					PRKCE
					PRKCQ-AS1
					PRL
					PRMT8
					PROC
					PRODH2
					PRR27
					PRR36
					PRRC2A
					PRRT1
					PRSS23
					PRSS30P
					PRSS38
					PRSS45
					PRY2
					PSMA8
					PSMB9
					PTCH1
					PTCH2
					PTCRA
					PTGDS
					PTGES
					PTGFRN
					PTGR2
					PTGS1
					PTH
					PTH2R
					PTK2B
					PTK6
					PTN
					PTPRH
					PTPRN2
					PTPRR
					PURG
					PYGO2
					PZP
					QRFP
					QSOX2
					RAB17
					RAB19
					RAB26
					RAB37
					RAB41
					RAB43
					RAB7A
					RAI2
					RALGPS1
					RAMP1
					RANBP10
					RAPGEF4
					RARRES1
					RARRES3
					RASAL1
					RASEF
					RASGEF1C
					RASGRF1
					RASGRF2
					RASGRP2
					RASL11A
					RASL11B
					RASL12
					RASSF2
					RAX
					RBKS
					RBM14
					RBM20
					RBM47
					RBMXL3
					RBP4
					RC3H1
					RCAN2
					RCE1
					RCN3
					RCSD1
					RDH12
					REC114
					REL
					REM2
					RETN
					RGL3
					RGL4
					RGMA
					RGN
					RGR
					RGS1
					RGS12
					RGS14
					RGS6
					RGS9
					RHO
					RHOXF1
					RHOXF2
					RIBC2
					RIPK4
					RIPPLY2
					RNASE6
					RNASE8
					RNF112
					RNF113B
					RNF126
					RNF186
					RNF187
					RNF214
					RNF32
					RNF43
					RNFT2
					ROBO4
					ROPN1L
					RORB
					ROS1
					RP11-1109M24.5
					RP11-138I18.1
					RP11-147L13.15
					RP11-148O21.2
					RP11-161I2.1
					RP11-16K12.1
					RP1-117B12.4
					RP11-20P5.2
					RP11-244B22.6
					RP11-340I6.1
					RP11-383I23.2
					RP11-384L8.1
					RP11-402D21.2
					RP11-425A6.5
					RP11-432M8.9
					RP11-453N3.1
					RP11-489E7.4
					RP11-512C24.3
					RP11-549B18.1
					RP11-54O7.3
					RP11-566K19.6
					RP11-620J15.2
					RP11-69H7.2
					RP11-71E19.1
					RP11-81F13.1
					RP11-822P1.1
					RP11-93B14.6
					RP11-93I21.2
					RP11-96B5.4
					RP11-977B10.2
					RP13-870H17.3
					RP1L1
					RP3-525N10.2
					RP4-539M6.14
					RP5-1052M9.5
					RP5-1063M23.1
					RP5-857K21.4
					RPGRIP1
					RPL31P13
					RPRML
					RPS4Y1
					RPS6KA3
					RRAD
					RSPH4A
					RSPH6A
					RSPO1
					RSPO2
					RTP3
					RTP4
					RTP5
					RUNX2
					RUNX3
					RXFP3
					RYR2
					RYR3
					S1PR1
					S1PR5
					SAA2
					SAA2-SAA4
					SAG
					SALL1
					SALL4
					SAP25
					SASH3
					SBF1
					SCAMP4
					SCAMP5
					SCARF2
					SCGB1D1
					SCML4
					SCN1A
					SCN3A
					SCN7A
					SCNN1G
					SCT
					SCUBE1
					SDC2
					SEC14L3
					SELENBP1
					SEMA4D
					SEMA4F
					SEMA6C
					SERPINA3
					SERPINA7
					SERPINB9
					SERPINC1
					SERPIND1
					SERPING1
					SERTM1
					SESN3
					SETBP1
					SETD6
					SF3B2
					SFN
					SGCD
					SH2D1B
					SH2D2A
					SH2D3C
					SH2D6
					SH2D7
					SH3BGRL2
					SH3BP2
					SH3PXD2A
					SHANK1
					SHANK2
					SHH
					SHISA2
					SHROOM1
					SHTN1
					SIDT1
					SIGLEC10
					SIPA1L2
					SIRPA
					SIRT6
					SIX5
					SIX6
					SKAP2
					SLAMF7
					SLC10A1
					SLC12A1
					SLC12A8
					SLC14A1
					SLC16A12
					SLC16A14
					SLC16A14P1
					SLC16A4
					SLC16A9
					SLC17A8
					SLC17A9
					SLC1A7
					SLC22A31
					SLC22A6
					SLC24A3
					SLC24A4
					SLC25A27
					SLC25A34
					SLC25A41
					SLC25A48
					SLC25A53
					SLC26A1
					SLC26A10
					SLC26A4
					SLC27A1
					SLC28A3
					SLC2A10
					SLC2A11
					SLC2A13
					SLC2A4
					SLC2A5
					SLC30A10
					SLC30A2
					SLC35D3
					SLC35E2
					SLC36A1
					SLC36A3
					SLC38A3
					SLC39A12
					SLC3A1
					SLC44A3
					SLC44A4
					SLC45A2
					SLC47A1
					SLC52A3
					SLC5A10
					SLC5A12
					SLC5A5
					SLC8A2
					SLC8B1
					SLC9A9
					SLCO1B1
					SLCO5A1
					SLIT2
					SMARCD1
					SMG7-AS1
					SMIM24
					SMOC2
					SMPDL3B
					SMTNL1
					SNAI1
					SNHG12
					SNX20
					SNX29
					SORBS2
					SOST
					SOX3
					SOX30
					SP140
					SP5
					SP6
					SP8
					SP9
					SPATA21
					SPATA22
					SPATA31A6
					SPATA4
					SPATA6
					SPCS2
					SPEF1
					SPI1
					SPIB
					SPIN2A
					SPINK13
					SPINT2
					SPOCK1
					SPOCK2
					SPON2
					SPTA1
					SPTBN5
					SPTY2D1
					SPX
					SRCAP
					SRRM2
					SRRM4
					SRXN1
					SSBP3-AS1
					SSC4D
					SST
					SSX6
					ST6GALNAC2
					ST7
					ST8SIA5
					STAB1
					STAC2
					STARD6
					STARD8
					STMN4
					STOM
					STOML3
					STON1
					STON2
					STOX2
					STRA6
					STRC
					STX19
					STX5
					STXBP2
					SULT1C2
					SULT2B1
					SUN3
					SYCE2
					SYCP2L
					SYNGR1
					SYNGR4
					SYNPO2L
					SYNPR
					SYT12
					SYT4
					SZT2
					TAAR1
					TAAR8
					TACC2
					TACR3
					TAF13
					TAF4
					TAGLN
					TAS2R1
					TAS2R14
					TAS2R20
					TAS2R5
					TAS2R60
					TBC1D10C
					TBC1D26
					TBC1D3
					TBX6
					TBXA2R
					TCEA3
					TCF7L1
					TCN1
					TCP10L
					TCTEX1D4
					TDGF1
					TDRD7
					TDRD9
					TEC
					TECRL
					TECTA
					TEKT2
					TEKT4
					TENM4
					TEP1
					TESC
					TESK2
					TEX12
					TEX15
					TEX22
					TEX28
					TEX38
					TFAP2B
					TFAP2E
					TFAP4
					TFCP2L1
					TG
					TGFB2
					TGFB3
					TGM1
					TGM4
					TGM6
					THPO
					TIE1
					TIMP1
					TJP2
					TJP3
					TKTL1
					TLL1
					TLL2
					TLR2
					TLR8
					TLX2
					TM4SF18
					TM4SF19-TCTEX1D2
					TM4SF4
					TM6SF1
					TMC2
					TMC4
					TMEM105
					TMEM106A
					TMEM110-MUSTN1
					TMEM155
					TMEM159
					TMEM164
					TMEM178A
					TMEM200B
					TMEM204
					TMEM208
					TMEM220
					TMEM221
					TMEM229B
					TMEM233
					TMEM238
					TMEM244
					TMEM26
					TMEM31
					TMEM37
					TMEM47
					TMEM63C
					TMEM8C
					TMEM91
					TMEM98
					TMX4
					TNFRSF1A
					TNFRSF9
					TNFSF13B
					TNFSF14
					TNFSF15
					TNK1
					TNKS1BP1
					TNMD
					TNN
					TNNC1
					TNNI1
					TNNI3
					TNP1
					TOX2
					TPD52L1
					TPH1
					TPM1
					TPMT
					TRAF3IP2
					TRANK1
					TRAPPC9
					TRAT1
					TRIB2
					TRIM54
					TRIM61
					TRIM62
					TRIM67
					TRIM77
					TRIM9
					TRIQK
					TRMT61A
					TRPA1
					TRPC2
					TRPC3
					TRPC7
					TRPM3
					TSHB
					TSHR
					TSHZ2
					TSNARE1
					TSNAXIP1
					TSPAN11
					TSPAN18
					TSPAN2
					TSPY2
					TSPYL5
					TSSK6
					TTC30B
					TTLL12
					TTLL8
					TTTY14
					TUB
					TULP2
					TUSC1
					TVP23C
					TXK
					TXNRD1
					UBAP1L
					UBE2QL1
					UGT1A6
					UGT2A1
					UGT2B7
					ULBP1
					UNC5C
					UNC80
					UNC93A
					UPK1B
					USH2A
					USHBP1
					USP18
					USP43
					USP54
					USP8
					UVSSA
					VANGL2
					VASN
					VAV2
					VAX1
					VCAN
					VHLL
					VN1R20P
					VN1R5
					VNN2
					VSIG10L
					VSTM4
					VSX2
					VWCE
					VWDE
					WAC
					WASH1
					WDFY3-AS2
					WDR13
					WDR62
					WDR66
					WDR81
					WDR91
					WFIKKN1
					WNK1
					WNT10A
					WNT2B
					WNT5A
					WNT7B
					WNT8B
					WNT9A
					WT1
					WTAPP1
					WWOX
					XAB2
					XAGE1E
					XIRP1
					XKR6
					XKR7
					XPNPEP2
					XYLT1
					YPEL1
					ZAR1
					ZBED6CL
					ZBTB7A
					ZBTB7B
					ZBTB8B
					ZCWPW2
					ZDHHC1
					ZDHHC15
					ZDHHC22
[truncated: 48 more rows]
