# Supplementary material for: Serum Extracellular Vesicle-Derived hsa-miR-2277-3p and hsa-miR-6813-3p Are Potential Biomarkers for Major Depression: A Preliminary Study
Source: Int J Mol Sci. 2023 Sep 9;24(18):13902. doi: 10.3390/ijms241813902 (PMC10531403; doi:10.3390/ijms241813902)
Supplement: Supplementary file 1 [file ijms-24-13902-s001.zip › tableS3.xlsx]

## Sheet: up1
Comparison of Microarray Expression Levels Between Neural Precursor Cells with Added hsa-miR-2277-3p and Control Cells							global normalization									Log2 global normalization
							LUHMES			Microglia			Astrocytes			LUHMES			Microglia			Astrocytes
Name	ID	ensembl_id	RefSeq_id	Enterz_id	symbol	description	hsa-miR-2277-3p	hsa-miR-6813-3p	Ctrl vector	hsa-miR-2277-3p	hsa-miR-6813-3p	Ctrl vector	hsa-miR-2277-3p	hsa-miR-6813-3p	Ctrl vector	hsa-miR-2277-3p	hsa-miR-6813-3p	Ctrl vector	hsa-miR-2277-3p	hsa-miR-6813-3p	Ctrl vector	hsa-miR-2277-3p	hsa-miR-6813-3p	Ctrl vector	LOG2ratio	ratio	up	down
AHsV10001811	AHsV10001811	ENSG00000138119	XM_011539633.1	26509	MYOF	myoferlin	18.1567				1.11601		1.9873	2.57347	1.48744	4.18243	1.71983e-07	1.71983e-07	1.71983e-07	0.158353	1.71983e-07	0.99081	1.36371	0.572827	4.18243	18.1567	***
CHsGV10000200	CHsGV10000200	ENSG00000156925	NM_003413.3	7547	ZIC3	Zic family member 3	17.0787	2.53933		2.21197	2.36879	2.08881		2.23073	5.35199	4.09413	1.34445	1.71983e-07	1.14533	1.24415	1.06268	1.71983e-07	1.15752	2.42008	4.09413	17.0787	***
AHsV10000835	AHsV10000835	ENSG00000176895	NM_001004749.1	119687	OR51A7	olfactory receptor family 51 subfamily A member 7	12.6574									3.66191	1.71983e-07	1.71983e-07	1.71983e-07	1.71983e-07	1.71983e-07	1.71983e-07	1.71983e-07	1.71983e-07	3.66191	12.6574	***
AHsV10002166	AHsV10002166	ENSG00000047936	XM_011536054.1	6098	ROS1	ROS proto-oncogene 1 , receptor tyrosine kinase	11.3112	1.29537			1.09272	1.06412		3.08772	2.87138	3.49968	0.37337	1.71983e-07	1.71983e-07	0.127925	0.089665	1.71983e-07	1.62654	1.52175	3.49968	11.3112	***
AHsV10000918	AHsV10000918	ENSG00000137841	XR_931845.1	5330	PLCB2	phospholipase C beta 2	9.58678	2.1833								3.26105	1.12651	1.71983e-07	1.71983e-07	1.71983e-07	1.71983e-07	1.71983e-07	1.71983e-07	1.71983e-07	3.26105	9.58678	***
AHsV10001326	AHsV10001326	ENSG00000173193	NM_017554.2	54625	PARP14	poly(ADP-ribose) polymerase family member 14	9.43204				0.998498		1.67339	1.47524	2.09282	3.23757	1.71983e-07	1.71983e-07	1.71983e-07	0	1.71983e-07	0.742772	0.560954	1.06545	3.23757	9.43203	***
H200017827	H200017827	ENSG00000081853	NM_018915.3	56113	PCDHGA2	protocadherin gamma subfamily A, 2	12.8811	1.53735	1.71886	1.91549	2.30006	2.3896	1.60997	3.60476	3.47513	3.68719	0.620442	0.78145	0.937717	1.20167	1.25677	0.687035	1.84991	1.79707	2.90574	7.49401	**
CHsGV10003564	CHsGV10003564	ENSG00000177627	XM_011537896.1	121273	C12orf54	chromosome 12 open reading frame 54	6.48998									2.69821	1.71983e-07	1.71983e-07	1.71983e-07	1.71983e-07	1.71983e-07	1.71983e-07	1.71983e-07	1.71983e-07	2.69821	6.48998	**
AHsV10002023	AHsV10002023	ENSG00000183873	NM_001099405.1	6331	SCN5A	sodium voltage-gated channel alpha subunit 5	24.7162	9.35233	3.89082	5.81545	4.11862	5.39499	14.3709	8.19922	18.5881	4.62738	3.22533	1.96007	2.53989	2.04216	2.43162	3.84508	3.03549	4.21631	2.66731	6.35243	**
H200017697	H200017697	ENSG00000204967	NM_018907.3	56144	PCDHA4	protocadherin alpha 4	6.36145		1.09326		1.60588	1.58996		3.64929	2.51826	2.66936	1.71983e-07	0.128639	1.71983e-07	0.683365	0.668992	1.71983e-07	1.86762	1.33243	2.54072	5.81878	**
AHsV10001568	AHsV10001568	ENSG00000164520	XM_011535479.1	135250	RAET1E	retinoic acid early transcript 1E	5.17032									2.37025	1.71983e-07	1.71983e-07	1.71983e-07	1.71983e-07	1.71983e-07	1.71983e-07	1.71983e-07	1.71983e-07	2.37025	5.17032	**
H300005894	H300005894	ENSG00000146399	NM_138327.2	134864	TAAR1	trace amine associated receptor 1	4.79123						1.64761	2.41157	3.79308	2.2604	1.71983e-07	1.71983e-07	1.71983e-07	1.71983e-07	1.71983e-07	0.720376	1.26997	1.92337	2.2604	4.79123	**
H200009556	H200009556	ENSG00000142513	NM_033068.2	93650	ACPT	acid phosphatase, testicular	4.7455	1.63762		1.28373	2.41782	1.62019		2.33477	3.0253	2.24656	0.711603	1.71983e-07	0.360342	1.27371	0.696167	1.71983e-07	1.22328	1.59708	2.24656	4.7455	**
CHsGV10003011	CHsGV10003011	ENSG00000166484	XM_011523957.1	5598	MAPK7	mitogen-activated protein kinase 7	19.7359	10.8142	4.31563	4.66943	4.22581	5.77559	6.35634	7.36945	12.7981	4.30275	3.43486	2.10957	2.22325	2.07923	2.52997	2.6682	2.88156	3.67786	2.19317	4.57311	**
H200001770	H200001770	ENSG00000198838	XM_011521880.1	6263	RYR3	ryanodine receptor 3	6.8114	2.78922	1.62453	2.94401	1.93085	2.11905		2.18424	2.75891	2.76795	1.47986	0.700022	1.55778	0.949235	1.08342	1.71983e-07	1.12713	1.4641	2.06793	4.19284	**
H300011978	H300011978	ENSG00000197614	NR_123733.1	8076	MFAP5	microfibrillar associated protein 5	3.89262					0.997809				1.96074	1.71983e-07	1.71983e-07	1.71983e-07	1.71983e-07	0	1.71983e-07	1.71983e-07	1.71983e-07	1.96074	3.89262	*
AHsV10000952	AHsV10000952	ENSG00000099889	NM_001670.2	421	ARVCF	armadillo repeat gene deleted in velocardiofacial syndrome	3.85937	5.26673		4.33753	5.32306	3.9554	3.80431	4.74807	3.4534	1.94837	2.39691	1.71983e-07	2.11688	2.41226	1.98382	1.92764	2.24734	1.78802	1.94837	3.85937	*
AHsV10001380	AHsV10001380	ENSG00000196576	NM_012401.3	23654	PLXNB2	plexin B2	6.14091	1.9049	1.61651	1.71386	2.11929	1.7408			1.255	2.61845	0.929713	0.692883	0.777248	1.08358	0.799752	1.71983e-07	1.71983e-07	0.327686	1.92557	3.79887	*
CHsGV10003045	CHsGV10003045	ENSG00000177189	NM_004586.2	6197	RPS6KA3	ribosomal protein S6 kinase A3	6.52785	3.30239	1.8204	1.93296	2.05081	2.29159	1.05392	1.98863	2.97964	2.70661	1.72351	0.864253	0.950815	1.03619	1.19635	0.0757626	0.991776	1.57514	1.84235	3.58595	*
CHsGV10001869	CHsGV10001869	ENSG00000162755	NR_033385.1	126823	KLHDC9	kelch domain containing 9	3.33199			14.3013	18.1101	17.3609		2.12242	2.43506	1.73638	1.71983e-07	1.71983e-07	3.83807	4.17872	4.11777	1.71983e-07	1.08571	1.28396	1.73638	3.33199	*
AHsV10002946	AHsV10002946	ENSG00000211448	NM_000793.5	1734	DIO2	deiodinase, iodothyronine, type II	8.29015	20.5434	2.50009				269.194	219.153	400.936	3.0514	4.36061	1.32198	1.71983e-07	1.71983e-07	1.71983e-07	8.0725	7.77579	8.64723	1.72942	3.31594	*
DHsGV10000327	DHsGV10000327	-	-	-	-	-	3.25272			1.21548	2.27432	1.91334		2.83513	2.07376	1.70164	1.71983e-07	1.71983e-07	0.28153	1.18543	0.936094	1.71983e-07	1.50341	1.05225	1.70164	3.25272	*
AHsV10003542	AHsV10003542	-	NM_001047434.2	285381	DPH3	diphthamide biosynthesis 3	7.51247	3.71269	2.36305	5.90482	4.87814	5.22188	2.94617	6.48868	7.47121	2.90929	1.89247	1.24065	2.56189	2.28633	2.38457	1.55884	2.69792	2.90134	1.66864	3.17914	*
H200012575	H200012575	ENSG00000205307	XM_006715822.2	100316904	SAP25	Sin3A associated protein 25kDa	94.4603	26.6256	30.1615	30.574	29.8518	31.7015	26.1026	30.7034	31.3572	6.56164	4.73474	4.91464	4.93423	4.89974	4.98648	4.70612	4.94033	4.97072	1.647	3.13182	*
H200006896	H200006896	ENSG00000137265	NR_046000.2	3662	IRF4	interferon regulatory factor 4	13.2713	4.77852	4.26894	6.87265	6.72992	5.99535	1.37834	2.88897	3.32599	3.73024	2.25657	2.09388	2.78087	2.75059	2.58384	0.462931	1.53056	1.73378	1.63636	3.10881	*
DHsGV10001428	DHsGV10001428	-	-	-	-	-	8.12431	9.96611	2.62824	6.74628	8.14995	4.08479	6.77097	10.3064	7.88417	3.02225	3.31703	1.3941	2.75409	3.02679	2.03026	2.75936	3.36547	2.97896	1.62815	3.09116	*
AHsV10003380	AHsV10003380	ENSG00000144285	NM_001202435.1	6323	SCN1A	sodium voltage-gated channel alpha subunit 1	3.0441	3.21004		1.03729	1.54603	1.68798		1.8636	9.92294	1.60601	1.68259	1.71983e-07	0.0528234	0.628565	0.755294	1.71983e-07	0.89809	3.31077	1.60601	3.0441	*
H200004487	H200004487	ENSG00000107984	NM_012242.2	22943	DKK1	dickkopf WNT signaling pathway inhibitor 1	7.63075	28.8783	2.55413	2.76165	2.85457	3.44273	966.372	1127.05	589.54	2.93183	4.85192	1.35283	1.46553	1.51327	1.78356	9.91643	10.1383	9.20345	1.57899	2.98762	*
AHsV10000074	AHsV10000074	ENSG00000170085	NR_131772.1	375484	SIMC1	SUMO interacting motifs containing 1	2.94588	3.53085		71.6408	84.1291	93.1765	9.39935	11.8247	16.7444	1.5587	1.82002	1.71983e-07	6.16271	6.39453	6.54189	3.23256	3.56373	4.06561	1.5587	2.94588	*
AHsV10000841	AHsV10000841	ENSG00000205403	NM_000204.4	3426	CFI	complement factor I	27.5822	9.12453	9.53748							4.78567	3.18975	3.25361	1.71983e-07	1.71983e-07	1.71983e-07	1.71983e-07	1.71983e-07	1.71983e-07	1.53206	2.89198	*
DHsGV10001667	DHsGV10001667	ENSG00000261546	-	-	CTD-2555A7.3	-	3.84394	4.49314	1.37537	3.30537	3.45113	4.21214	2.27403	4.71096	5.1895	1.94259	2.16772	0.459822	1.72481	1.78707	2.07455	1.18525	2.23602	2.3756	1.48276	2.79484	*
opHsV0400005789	opHsV0400005789	ENSG00000236549	NG_008397.1	80204	FBXO11	F-box protein 11	8.31371	4.34685	3.03938	3.14306	2.3243	3.23118	1.7935	4.0382	13.5153	3.05549	2.11997	1.60378	1.65217	1.21679	1.69206	0.84278	2.01371	3.75652	1.45172	2.73533	*
H300019900	H300019900	ENSG00000064012	NR_111983.1	841	CASP8	caspase 8	6.63744	4.97454	2.48797	14.5238	17.1298	13.9138	6.71495	4.51195	4.69581	2.73063	2.31456	1.31497	3.86034	4.09844	3.79845	2.74738	2.17375	2.23137	1.41566	2.66782	*
H200017394	H200017394	ENSG00000171815	NM_013340.3	29930	PCDHB1	protocadherin beta 1	2.58897									1.37238	1.71983e-07	1.71983e-07	1.71983e-07	1.71983e-07	1.71983e-07	1.71983e-07	1.71983e-07	1.71983e-07	1.37238	2.58897	*
opHsV0400002370	opHsV0400002370	ENSG00000155893	NM_001282728.1	92370	PXYLP1	2-phosphoxylose phosphatase 1	2.79703	1.87993	1.09003	13.4504	16.5285	18.7585	18.5994	17.9815	32.7836	1.4839	0.910676	0.124367	3.74958	4.04688	4.22947	4.21719	4.16844	5.0349	1.35953	2.56602	*
DHsGV10000513	DHsGV10000513	-	-	-	-	-	2.50184								1.61973	1.32299	1.71983e-07	1.71983e-07	1.71983e-07	1.71983e-07	1.71983e-07	1.71983e-07	1.71983e-07	0.695754	1.32299	2.50184	*
DHsGV10005367	DHsGV10005367	-	-	-	-	-	32.6776	40.4655	13.2388	32.4196	38.5972	24.7286	20.5223	42.3688	23.2339	5.03023	5.33862	3.7267	5.01879	5.27042	4.62811	4.35912	5.40493	4.53816	1.30352	2.46831	*
CHsGV10004051	CHsGV10004051	ENSG00000144843	NM_001291950.1	141	ADPRH	ADP-ribosylarginine hydrolase	20.3495	10.6287	8.29114	11.5937	11.6753	10.7174	8.57053	14.3009	10.4125	4.34692	3.4099	3.05157	3.53527	3.54539	3.42188	3.09938	3.83804	3.38025	1.29535	2.45437	*
H300014596	H300014596	ENSG00000004866	NM_021908.2	7982	ST7	suppression of tumorigenicity 7	2.43717			6.0145	6.34894	5.79526	1.69075	3.9875	5.1632	1.28521	1.71983e-07	1.71983e-07	2.58845	2.66652	2.53487	0.757663	1.99549	2.36826	1.28521	2.43717	*
H200004392	H200004392	ENSG00000166073	XM_011521169.1	11245	GPR176	G protein-coupled receptor 176	3.1315	3.89774	1.28987	4.41856	6.65421	4.95513	79.8576	56.8388	74.7362	1.64685	1.96264	0.367228	2.14358	2.73427	2.30892	6.31936	5.8288	6.22373	1.27963	2.42776	*
DHsGV10000992	DHsGV10000992	-	-	-	-	-	6.59604	7.09563	2.71847	8.38207	9.82456	8.23344	9.00845	10.1278	10.0352	2.7216	2.82693	1.44279	3.06731	3.29639	3.04149	3.17128	3.34024	3.327	1.27881	2.42638	*
H200011010	H200011010	ENSG00000123843	NM_001017366.2	725	C4BPB	complement component 4 binding protein beta	2.42257	4.05461								1.27654	2.01956	1.71983e-07	1.71983e-07	1.71983e-07	1.71983e-07	1.71983e-07	1.71983e-07	1.71983e-07	1.27654	2.42257	*
H300016796	H300016796	ENSG00000056972	XM_011535386.1	10758	TRAF3IP2	TRAF3 interacting protein 2	2.38063			1.25223	1.83637	1.84703		1.50104	2.15363	1.25134	1.71983e-07	1.71983e-07	0.324496	0.87686	0.885205	1.71983e-07	0.585963	1.10677	1.25134	2.38063	*
CHsGV10002745	CHsGV10002745	ENSG00000180096	NM_052838.4	1731	42614	septin 1	5.58729	8.3758	2.43797	5.674	7.08491	6.55938	6.12957	9.03522	9.01363	2.48215	3.06623	1.28568	2.50437	2.82475	2.71356	2.61579	3.17556	3.17211	1.19647	2.29178	*
H300021041	H300021041	ENSG00000166049	NM_173493.2	139135	PASD1	PAS domain containing 1	2.27077	2.76092		1.0688	0.968918	1.32119		1.71338	2.40352	1.18318	1.46515	1.71983e-07	0.0959866	0	0.401837	1.71983e-07	0.776846	1.26515	1.18318	2.27077	*
H300021302	H300021302	ENSG00000169375	XM_006720467.2	25942	SIN3A	SIN3 transcription regulator family member A	2.25099	1.77306		3.92044	2.78364	3.11439	1.86835	2.49492	3.48581	1.17056	0.82624	1.71983e-07	1.97102	1.47697	1.63895	0.901763	1.31899	1.80149	1.17056	2.25099	*
AHsV10001904	AHsV10001904	ENSG00000091409	NM_001316306.1	3655	ITGA6	integrin subunit alpha 6	9.87932	10.3541	4.39386	10.1874	13.6506	12.1975	6.56759	5.16767	3.1428	3.30441	3.37213	2.13549	3.34872	3.7709	3.60852	2.71537	2.36951	1.65205	1.16892	2.24844	*
CHsGV10000006	CHsGV10000006	ENSG00000145692	NM_001713.2	635	BHMT	betaine--homocysteine S-methyltransferase	2.24425	3.65556		2.10362	2.28105	2.43861	2.18431	3.95152	2.24417	1.16624	1.87009	1.71983e-07	1.07287	1.1897	1.28606	1.12717	1.98241	1.16619	1.16624	2.24425	*
H200005826	H200005826	ENSG00000188822	NM_001841.2	1269	CNR2	cannabinoid receptor 2	4.59889	4.24757	2.07441	3.17589	4.49671	3.34123	2.88022	4.39144	4.4851	2.20128	2.08664	1.0527	1.66716	2.16887	1.74038	1.52618	2.13469	2.16514	1.14859	2.21696	*
CHsGV10000699	CHsGV10000699	ENSG00000250571	NM_138465.3	2738	GLI4	GLI family zinc finger 4	4.74606	6.09391	2.14125	4.50712	6.32251	5.98657	3.80237	6.38778	3.64249	2.24673	2.60737	1.09845	2.17221	2.6605	2.58173	1.9269	2.67532	1.86493	1.14828	2.21649	*
H300022769	H300022769	ENSG00000010704	XM_011514544.1	3077	HFE	hemochromatosis	3.9608	3.20257	1.79223	5.29702	5.867	6.03997	15.0979	17.5378	26.4506	1.98579	1.67923	0.841757	2.40518	2.55262	2.59454	3.91628	4.1324	4.72523	1.14404	2.20998	*
DHsGV10000688	DHsGV10000688	ENSG00000117262	XM_005277402.3	51463	GPR89B	G protein-coupled receptor 89B	2.19852	1.98673		2.32166	3.47782	2.23526	1.84257	3.41738	3.78974	1.13653	0.990398	1.71983e-07	1.21515	1.79818	1.16045	0.881722	1.77289	1.9221	1.13653	2.19852	*
DHsGV10001865	DHsGV10001865	-	-	-	-	-	3.78684	4.44686	1.74224	2.73635	3.07424	3.32684	1.7637	5.28586	3.42187	1.92099	2.15279	0.800942	1.45225	1.62023	1.73415	0.818601	2.40214	1.77478	1.12005	2.17355	*
AHsV10000152	AHsV10000152	ENSG00000154556	NM_001145673.1	8470	SORBS2	sorbin and SH3 domain containing 2	2.16092	2.1472		3.87199	6.04657	4.66199		3.11465	2.52827	1.11165	1.10246	1.71983e-07	1.95308	2.59612	2.22094	1.71983e-07	1.63907	1.33815	1.11165	2.16092	*
CHsGV10000528	CHsGV10000528	ENSG00000147883	NM_078487.2	1030	CDKN2B	cyclin-dependent kinase inhibitor 2B	15.1213	25.648	7.00606	209.546	209.146	245.881	143.269	154.895	305.849	3.91851	4.68077	2.8086	7.71112	7.70836	7.94182	7.16259	7.27514	8.25668	1.10991	2.15832	*
H200016088	H200016088	ENSG00000176136	NM_005913.2	4161	MC5R	melanocortin 5 receptor	2.12248							1.67282	1.99704	1.08575	1.71983e-07	1.71983e-07	1.71983e-07	1.71983e-07	1.71983e-07	1.71983e-07	0.74228	0.997865	1.08575	2.12248	*
H200014027	H200014027	ENSG00000104267	NM_001293675.1	760	CA2	carbonic anhydrase II	15.5578	12.6536	7.40836	56.8889	53.2389	44.1055	1.69721	3.05308	1.03617	3.95956	3.66148	2.88915	5.83008	5.73441	5.46289	0.763169	1.61027	0.0512551	1.07041	2.10003	*
H200016080	H200016080	ENSG00000179097	NM_000866.3	3355	HTR1F	5-hydroxytryptamine receptor 1F	2.08136								1.07191	1.05753	1.71983e-07	1.71983e-07	1.71983e-07	1.71983e-07	1.71983e-07	1.71983e-07	1.71983e-07	0.100185	1.05753	2.08136	*
opHsV0400002631	opHsV0400002631	ENSG00000182698	NM_001007089.3	389075	RESP18	regulated endocrine specific protein 18	2.08109				1.10833			3.22887	1.58476	1.05734	1.71983e-07	1.71983e-07	1.71983e-07	0.14839	1.71983e-07	1.71983e-07	1.69103	0.664262	1.05734	2.08109	*
CHsGV10002598	CHsGV10002598	ENSG00000124788	NM_001128164.1	6310	ATXN1	ataxin 1	4.21896	1.84044	2.02765	5.24857	4.92018	6.04761	1.77313	4.61742	5.52183	2.07689	0.880054	1.01981	2.39192	2.29871	2.59636	0.826296	2.20709	2.46515	1.05708	2.08072	*
H200000467	H200000467	ENSG00000165646	NM_003054.4	6571	SLC18A2	solute carrier family 18 member A2	11.361	5.25953	5.47512	4.85881	5.4125	4.56397	3.90945	5.93416	5.16233	3.50602	2.39493	2.45289	2.2806	2.4363	2.19029	1.96697	2.56904	2.36802	1.05313	2.07502	*
AHsV10001449	AHsV10001449	ENSG00000136872	NM_000035.3	229	ALDOB	aldolase, fructose-bisphosphate B	2.07001	3.68013		1.6055	2.12723	1.66156	2.32617	2.93689	2.92885	1.04963	1.87976	1.71983e-07	0.683024	1.08897	0.73254	1.21795	1.55429	1.55033	1.04963	2.07001	*
DHsGV10001493	DHsGV10001493	ENSG00000212657	NM_001146182.1	100505753	KRTAP16-1	keratin associated protein 16-1	2.06215	1.41636		1.43326	2.09311	1.22317		2.25055	2.76559	1.04415	0.502189	1.71983e-07	0.519301	1.06565	0.290631	1.71983e-07	1.17028	1.46759	1.04415	2.06215	*
DHsGV10000729	DHsGV10000729	-	-	-	-	-	6.28893	7.80176	3.05548	7.04223	7.74158	5.70252	5.78191	9.97982	5.99569	2.65281	2.9638	1.6114	2.81603	2.95263	2.5116	2.53155	3.31901	2.58393	1.04141	2.05824	*
AHsV10003316	AHsV10003316	ENSG00000111331	XM_005253889.2	4940	OAS3	2'-5'-oligoadenylate synthetase 3	2.05458			88.0672	113.224	92.1025	8.01394	8.94878	22.4894	1.03884	1.71983e-07	1.71983e-07	6.46053	6.82304	6.52517	3.00251	3.16169	4.49117	1.03884	2.05458	*
CHsGV10001724	CHsGV10001724	ENSG00000196581	XM_011541788.1	55966	AJAP1	adherens junctions associated protein 1	2.0129			3.0206	3.18243	3.31481	1.68583	4.49918	5.60769	1.00928	1.71983e-07	1.71983e-07	1.59483	1.67013	1.72893	0.753463	2.16966	2.48741	1.00928	2.0129	*

## Sheet: down1
Comparison of Microarray Expression Levels Between Neural Precursor Cells with Added hsa-miR-2277-3p and Control Cells							global normalization									Log2 global normalization
							LUHMES			Microglia			Astrocytes			LUHMES			Microglia			Astrocytes
Name	ID	ensembl_id	RefSeq_id	Enterz_id	symbol	description	hsa-miR-2277-3p	hsa-miR-6813-3p	Ctrl vector	hsa-miR-2277-3p	hsa-miR-6813-3p	Ctrl vector	hsa-miR-2277-3p	hsa-miR-6813-3p	Ctrl vector	hsa-miR-2277-3p	hsa-miR-6813-3p	Ctrl vector	hsa-miR-2277-3p	hsa-miR-6813-3p	Ctrl vector	hsa-miR-2277-3p	hsa-miR-6813-3p	Ctrl vector	LOG2ratio	ratio	up	down
AHsV10002856	AHsV10002856	ENSG00000280832	-	399972	ST3GAL4-AS1	ST3GAL4 antisense RNA 1 (head to head)			29.1931		1.4929	1.19676		2.28859	1.66728	1.71983e-07	1.71983e-07	4.86756	1.71983e-07	0.57812	0.259135	1.71983e-07	1.19446	0.7375	-4.86756	0.0342546		***
H200008783	H200008783	ENSG00000183914	XM_011523670.1	146754	DNAH2	dynein axonemal heavy chain 2			9.1473							1.71983e-07	1.71983e-07	3.19335	1.71983e-07	1.71983e-07	1.71983e-07	1.71983e-07	1.71983e-07	1.71983e-07	-3.19334	0.109322		***
H300005722	H300005722	ENSG00000176771	NM_207481.3	344148	NCKAP5	NCK associated protein 5			8.45965					1.8812	1.27672	1.71983e-07	1.71983e-07	3.0806	1.71983e-07	1.71983e-07	1.71983e-07	1.71983e-07	0.911652	0.352443	-3.0806	0.118208		***
H300010014	H300010014	ENSG00000167323	NM_003156.3	6786	STIM1	stromal interaction molecule 1		1.40551	7.92831	9.15945	15.1404	15.0808	8.23959	9.12962	13.1945	1.71983e-07	0.491092	2.98701	3.19526	3.92033	3.91464	3.04257	3.19056	3.72186	-2.98701	0.12613		**
H300000803	H300000803	ENSG00000172061	NM_001135057.2	131578	LRRC15	leucine rich repeat containing 15		6.83555	7.81135	7.60158	7.92209	8.76894	5.80773	8.70014	9.7205	1.71983e-07	2.77306	2.96557	2.9263	2.98588	3.1324	2.53797	3.12104	3.28103	-2.96557	0.128019		**
DHsGV10000734	DHsGV10000734	-	-	-	-	-			7.13502	0.97765					1.49822	1.71983e-07	1.71983e-07	2.83492	0	1.71983e-07	1.71983e-07	1.71983e-07	1.71983e-07	0.583249	-2.83492	0.140154		**
H200000452	H200000452	ENSG00000134460	NM_001308242.1	3559	IL2RA	interleukin 2 receptor subunit alpha			7.05369							1.71983e-07	1.71983e-07	2.81838	1.71983e-07	1.71983e-07	1.71983e-07	1.71983e-07	1.71983e-07	1.71983e-07	-2.81838	0.14177		**
CHsGV10002384	CHsGV10002384	ENSG00000142166	NM_000629.2	3454	IFNAR1	interferon alpha and beta receptor subunit 1	2.38035	3.64138	16.654	2.95368	3.48575	3.47119	2.15848	4.93262	4.12226	1.25118	1.86448	4.05779	1.56251	1.80147	1.79543	1.11002	2.30235	2.04344	-2.80662	0.14293		**
CHsGV10001601	CHsGV10001601	ENSG00000072364	NM_014423.3	27125	AFF4	AF4/FMR2 family member 4	3.37717	4.05827	20.0869	3.95327	4.40538	2.3714	5.9118	5.29579	4.27695	1.75582	2.02086	4.32818	1.98305	2.13927	1.24574	2.5636	2.40485	2.09658	-2.57237	0.168128		**
H300006447	H300006447	-	XR_933617.1	101927536	LOC101927536	uncharacterized LOC101927536			5.54998							1.71983e-07	1.71983e-07	2.47248	1.71983e-07	1.71983e-07	1.71983e-07	1.71983e-07	1.71983e-07	1.71983e-07	-2.47248	0.180181		**
CHsGV10001865	CHsGV10001865	ENSG00000198821	NM_000734.3	919	CD247	CD247 molecule			4.93321							1.71983e-07	1.71983e-07	2.30253	1.71983e-07	1.71983e-07	1.71983e-07	1.71983e-07	1.71983e-07	1.71983e-07	-2.30253	0.202708		**
CHsGV10002501	CHsGV10002501	ENSG00000180767	NM_152889.2	166012	CHST13	carbohydrate (chondroitin 4) sulfotransferase 13			4.88968							1.71983e-07	1.71983e-07	2.28974	1.71983e-07	1.71983e-07	1.71983e-07	1.71983e-07	1.71983e-07	1.71983e-07	-2.28974	0.204512		**
AHsV10000752	AHsV10000752	ENSG00000198074	XM_011516416.1	57016	AKR1B10	aldo-keto reductase family 1, member B10 (aldose reductase)		1.74443	4.77278		1.22515					1.71983e-07	0.802755	2.25483	1.71983e-07	0.292959	1.71983e-07	1.71983e-07	1.71983e-07	1.71983e-07	-2.25483	0.209521		**
H200012429	H200012429	ENSG00000187475	NM_005323.3	3010	HIST1H1T	histone cluster 1, H1t		3.43457	4.452	2.98936	3.08147	4.21304	4.62516	7.25553	7.71366	1.71983e-07	1.78013	2.15445	1.57983	1.62362	2.07486	2.2095	2.85908	2.94741	-2.15445	0.224618		**
H200016716	H200016716	ENSG00000102524	XM_005254029.3	10673	TNFSF13B	tumor necrosis factor superfamily member 13b		5.41695	4.38658	1.6568	1.91908	2.63903		1.58211	2.2152	1.71983e-07	2.43748	2.1331	0.728399	0.940413	1.40001	1.71983e-07	0.661855	1.14744	-2.1331	0.227968		**
CHsGV10000244	CHsGV10000244	ENSG00000105610	NM_006563.3	10661	KLF1	Kruppel-like factor 1 (erythroid)		1.51271	4.33982	1.94548	3.07424	2.26899	1.95516	3.98919	3.52669	1.71983e-07	0.597133	2.11764	0.960127	1.62023	1.18205	0.967284	1.9961	1.81831	-2.11764	0.230424		**
AHsV10001878	AHsV10001878	ENSG00000242173	NM_001176.3	398	ARHGDIG	Rho GDP dissociation inhibitor (GDI) gamma	1.89926	2.55744	7.84213	5.86781	7.86728	7.66623		2.55982	3.62658	0.925437	1.3547	2.97125	2.55282	2.97586	2.93852	1.71983e-07	1.35604	1.85861	-2.04581	0.242187		**
AHsV10001139	AHsV10001139	ENSG00000143632	NM_001100.3	58	ACTA1	actin, alpha 1, skeletal muscle			4.1166		1.00618	1.19002				1.71983e-07	1.71983e-07	2.04145	1.71983e-07	0.00888558	0.250983	1.71983e-07	1.71983e-07	1.71983e-07	-2.04145	0.242919		**
opHsV0400000502	opHsV0400000502	ENSG00000184608	NR_026814.1	83656	FAM167A-AS1	FAM167A antisense RNA 1	1.64518	2.0442	6.57384	4.6059	2.9262	2.37375	1.93531	3.53223	3.58493	0.718248	1.03154	2.71674	2.20348	1.54903	1.24717	0.952567	1.82058	1.84194	-1.99849	0.250262		*
DHsGV10002862	DHsGV10002862	ENSG00000233611	-	-	AC079135.1	-		2.2044	3.76907	3.06621	3.42085	3.94484	2.16393	5.31876	5.99883	1.71983e-07	1.14038	1.91421	1.61646	1.77436	1.97997	1.11365	2.41109	2.58468	-1.91421	0.265318		*
H300003512	H300003512	ENSG00000006059	XM_011524786.1	3883	KRT33A	keratin 33A, type I		2.41834	3.76584	1.93891	2.50771	3.02166	1.39565	3.10755	3.58426	1.71983e-07	1.27402	1.91297	0.955248	1.32637	1.59534	0.480939	1.63578	1.84167	-1.91297	0.265545		*
H200014946	H200014946	ENSG00000091128	XM_011515980.1	22798	LAMB4	laminin subunit beta 4		3.2169	3.7376	2.92395	3.43193	4.33422	3.64456	6.47478	5.68509	1.71983e-07	1.68567	1.90211	1.54792	1.77902	2.11577	1.86575	2.69483	2.50718	-1.90211	0.267551		*
CHsGV10001445	CHsGV10001445	ENSG00000106809	NM_024416.4	4969	OGN	osteoglycin	1.47851		5.42027							0.564142	1.71983e-07	2.43837	1.71983e-07	1.71983e-07	1.71983e-07	1.71983e-07	1.71983e-07	1.71983e-07	-1.87422	0.272774		*
H300008738	H300008738	ENSG00000185332	NM_178520.3	284186	TMEM105	transmembrane protein 105		2.71059	3.63681	1.60676	3.16751	2.46413	1.67689	4.30161	3.38602	1.71983e-07	1.43861	1.86267	0.684153	1.66335	1.30108	0.745785	2.10488	1.75959	-1.86267	0.274966		*
AHsV10001868	AHsV10001868	ENSG00000188452	NM_001030313.2	375298	CERKL	ceramide kinase like	5.82355	4.66446	21.0197						3.50429	2.5419	2.22171	4.39367	1.71983e-07	1.71983e-07	1.71983e-07	1.71983e-07	1.71983e-07	1.80912	-1.85177	0.277052		*
H200018761	H200018761	ENSG00000131379	NM_001184958.1	84077	C3orf20	chromosome 3 open reading frame 20	2.69125	3.45926	9.4633	2.96513	4.05782	3.20859	1.15502	2.4632	2.26532	1.42827	1.79047	3.24234	1.56809	2.0207	1.68194	0.207924	1.30053	1.17972	-1.81407	0.284388		*
H300020528	H300020528	ENSG00000153446	XM_011522392.1	146556	C16orf89	chromosome 16 open reading frame 89		1.80157	3.48447	1.4179	1.55685	2.23055		3.05766	3.38012	1.71983e-07	0.849251	1.80094	0.503755	0.63863	1.1574	1.71983e-07	1.61243	1.75707	-1.80094	0.286988		*
H200011423	H200011423	ENSG00000135549	NM_032471.5	5570	PKIB	protein kinase (cAMP-dependent, catalytic) inhibitor beta	10.0268	7.98334	33.9546	35.6757	36.7311	33.6749				3.32579	2.99699	5.08554	5.15687	5.19893	5.0736	1.71983e-07	1.71983e-07	1.71983e-07	-1.75975	0.295299		*
DHsGV10003641	DHsGV10003641	-	-	-	-	-		2.06923	3.35949	1.69354	2.46686	2.43154	2.28006	4.36143	4.59012	1.71983e-07	1.0491	1.74824	0.760046	1.30267	1.28187	1.18907	2.1248	2.19853	-1.74824	0.297665		*
H200013645	H200013645	ENSG00000151475	NM_031291.3	83447	SLC25A31	solute carrier family 25 member 31		2.61083	3.34332	1.31656	3.5045	3.25816	2.74974	6.11506	4.54523	1.71983e-07	1.38451	1.74128	0.396774	1.80921	1.70406	1.4593	2.61237	2.18435	-1.74128	0.299104		*
DHsGV10003257	DHsGV10003257	ENSG00000106526	-	653857	ACTR3C	ARP3 actin-related protein 3 homolog C (yeast)			3.33206	1.19126	1.48931	1.94943	1.99586	3.68558	3.27766	1.71983e-07	1.71983e-07	1.73642	0.252484	0.574648	0.963055	0.997011	1.88189	1.71267	-1.73642	0.300114		*
H300006573	H300006573	ENSG00000167535	XM_011538730.1	784	CACNB3	calcium voltage-gated channel auxiliary subunit beta 3		1.42355	3.30383	2.72597	3.48166	3.34944	4.3807	7.18008	8.57208	1.71983e-07	0.509498	1.72414	1.44677	1.79977	1.74392	2.13116	2.844	3.09965	-1.72414	0.302679		*
AHsV10003211	AHsV10003211	ENSG00000220205	XM_005256775.3	6844	VAMP2	vesicle associated membrane protein 2			3.3006	1.39759	2.61011	2.94567	6.03693	7.90384	7.80286	1.71983e-07	1.71983e-07	1.72273	0.482936	1.38411	1.5586	2.59382	2.98255	2.964	-1.72273	0.302975		*
H200017417	H200017417	ENSG00000111341	NM_001190839.1	4256	MGP	matrix Gla protein	5.52724	4.04403	18.185	1.05761	0.979046			1.68023	1.93958	2.46656	2.01579	4.18468	0.0808037	0	1.71983e-07	1.71983e-07	0.748657	0.95574	-1.71812	0.303945		*
CHsGV10003920	CHsGV10003920	ENSG00000187889	NM_001004303.4	199920	C1orf168	chromosome 1 open reading frame 168			3.26597							1.71983e-07	1.71983e-07	1.70751	1.71983e-07	1.71983e-07	1.71983e-07	1.71983e-07	1.71983e-07	1.71983e-07	-1.70751	0.306188		*
AHsV10002817	AHsV10002817	ENSG00000134253	XM_011542199.1	80263	TRIM45	tripartite motif containing 45	1.97475	1.87993	6.32717	3.38639	4.14052	3.41575	6.75016	8.17451	9.12914	0.981667	0.910676	2.66156	1.75975	2.04981	1.7722	2.75492	3.03113	3.19048	-1.67989	0.312106		*
CHsGV10002415	CHsGV10002415	ENSG00000101670	NM_001308006.1	9388	LIPG	lipase G, endothelial type			3.1837	13.7394	13.1023	15.2466		1.45455	1.59724	1.71983e-07	1.71983e-07	1.6707	3.78024	3.71175	3.93042	1.71983e-07	0.540576	0.675579	-1.6707	0.3141		*
H300019240	H300019240	ENSG00000130150	NM_001177475.1	158747	MOSPD2	motile sperm domain containing 2		1.8266	3.1523	9.08703	10.175	8.05236	12.3705	14.3322	11.4276	1.71983e-07	0.869158	1.65641	3.18381	3.34696	3.00941	3.62883	3.84119	3.51445	-1.65641	0.317229		*
H200011678	H200011678	ENSG00000127743	NM_014443.2	27190	IL17B	interleukin 17B		1.60899	3.11282	3.0292	3.32758	3.52726	1.76968	4.20973	4.72354	1.71983e-07	0.686159	1.63822	1.59894	1.73447	1.81855	0.823485	2.07373	2.23987	-1.63822	0.321252		*
H200020254	H200020254	ENSG00000162521	NM_030786.2	81493	SYNC	syncoilin, intermediate filament protein			3.09746	2.44253	2.02507	1.88782	61.5368	63.7215	95.6625	1.71983e-07	1.71983e-07	1.63108	1.28838	1.01797	0.916724	5.94338	5.99371	6.57988	-1.63108	0.322845		*
H200020595	H200020595	ENSG00000155269	NR_045511.2	27201	GPR78	G protein-coupled receptor 78	2.19095	3.56646	6.73345	4.81585	4.87046	3.843	3.56125	5.42675	8.02473	1.13156	1.83449	2.75135	2.26779	2.28406	1.94223	1.83239	2.44009	3.00445	-1.61979	0.325383		*
H200013895	H200013895	ENSG00000143847	NM_001304332.1	8497	PPFIA4	PTPRF interacting protein alpha 4	1.5429		4.65191			1.09875	2.02163	1.85767	2.605	0.625641	1.71983e-07	2.21782	1.71983e-07	1.71983e-07	0.135859	1.01552	0.893497	1.38128	-1.59218	0.33167		*
H200006563	H200006563	ENSG00000129244	NM_001303263.1	482	ATP1B2	ATPase Na+/K+ transporting subunit beta 2		2.68927	3.00394	2.23151	3.52685	4.01905	1.52662	4.91502	4.87823	1.71983e-07	1.42722	1.58686	1.15802	1.81838	2.00685	0.610336	2.2972	2.28636	-1.58686	0.332896		*
CHsGV10003635	CHsGV10003635	ENSG00000103269	XM_011522732.1	9028	RHBDL1	rhomboid, veinlet-like 1 (Drosophila)	2.6263	7.01352	7.8856	8.87317	9.42028	8.69824	4.07412	6.31803	6.50709	1.39303	2.81014	2.97922	3.14945	3.23577	3.12072	2.02649	2.65947	2.70201	-1.58619	0.33305		*
CHsGV10000097	CHsGV10000097	ENSG00000133055	XM_011509572.1	4608	MYBPH	myosin binding protein H			2.97328							1.71983e-07	1.71983e-07	1.57206	1.71983e-07	1.71983e-07	1.71983e-07	1.71983e-07	1.71983e-07	1.71983e-07	-1.57206	0.336329		*
H200017001	H200017001	ENSG00000131068	NM_054112.2	117285	DEFB118	defensin beta 118			2.84749	1.00605	1.82196	1.47699		1.42393	1.85227	1.71983e-07	1.71983e-07	1.50969	0.00870063	0.865492	0.562663	1.71983e-07	0.509874	0.889291	-1.50969	0.351186		*
opHsV0400006772	opHsV0400006772	ENSG00000187033	NM_001304366.1	344658	SAMD7	sterile alpha motif domain containing 7		2.50024	2.83947	2.69624	3.39442	4.00263	1.77507	4.52894	3.4252	1.71983e-07	1.32207	1.50562	1.43095	1.76316	2.00095	0.82788	2.17917	1.77619	-1.50562	0.352178		*
H300022263	H300022263	ENSG00000155052	NM_130773.3	129684	CNTNAP5	contactin associated protein-like 5		1.89791	2.83145	1.57577	2.29402	1.96764		3.55148	4.1538	1.71983e-07	0.924413	1.50154	0.656062	1.19788	0.976463	1.71983e-07	1.82842	2.05443	-1.50154	0.353176		*
AHsV10001926	AHsV10001926	ENSG00000143515	NM_020452.3	57198	ATP8B2	ATPase phospholipid transporting 8B2		2.05079	2.81609		1.0819	1.31794		1.09509		1.71983e-07	1.03618	1.49369	1.71983e-07	0.113562	0.398286	1.71983e-07	0.131044	1.71983e-07	-1.49369	0.355102		*
opHsV0400003967	opHsV0400003967	ENSG00000215458	NR_026961.1	284837	AATBC	apoptosis associated transcript in bladder cancer		2.4539	2.80807	2.3584	2.67381	2.39017	2.70062	5.03635	4.07471	1.71983e-07	1.29507	1.48958	1.23781	1.41889	1.25711	1.43329	2.33238	2.0267	-1.48958	0.356116		*
DHsGV10002877	DHsGV10002877	ENSG00000246922	-	390595	UBAP1L	ubiquitin associated protein 1-like		2.47194	2.78469	2.39275	3.77226	4.72684	2.3177	3.57217	7.42231	1.71983e-07	1.30565	1.47752	1.25867	1.91543	2.24088	1.2127	1.8368	2.89187	-1.47752	0.359106		*
opHsV0400012731	opHsV0400012731	ENSG00000220205	XM_005256775.3	6844	VAMP2	vesicle associated membrane protein 2			2.7694		2.31637	2.75492	9.93303	6.99527	8.40301	1.71983e-07	1.71983e-07	1.46957	1.71983e-07	1.21186	1.46201	3.31223	2.80638	3.07091	-1.46957	0.361089		*
CHsGV10003348	CHsGV10003348	ENSG00000170006	NM_152680.2	201799	TMEM154	transmembrane protein 154		2.20434	2.76933	2.15048	4.52315	3.85942	9.78821	14.2681	12.2727	1.71983e-07	1.14034	1.46954	1.10466	2.17733	1.94839	3.29104	3.83472	3.61738	-1.46954	0.361098		*
AHsV10002879	AHsV10002879	ENSG00000135063	XR_929905.1	105376074	LOC105376074	uncharacterized LOC105376074			2.76933	4.02569	4.70461	4.00498				1.71983e-07	1.71983e-07	1.46954	2.00924	2.23407	2.00179	1.71983e-07	1.71983e-07	1.71983e-07	-1.46954	0.361098		*
H300005081	H300005081	-	NM_014566.1	8386	OR1D5	olfactory receptor family 1 subfamily D member 5		1.45911	2.7661	1.36191	1.46741	1.58557		1.19912	1.22269	1.71983e-07	0.545087	1.46785	0.445631	0.553277	0.665002	1.71983e-07	0.261978	0.290059	-1.46785	0.36152		*
DHsGV10002147	DHsGV10002147	-	-	-	-	-		1.55207	2.74925	2.34562	3.76143	3.98856	3.75874	2.71153	6.91748	1.71983e-07	0.634191	1.45904	1.22997	1.91128	1.99587	1.91025	1.43911	2.79025	-1.45904	0.363736		*
H300020923	H300020923	ENSG00000164161	NM_022475.2	64399	HHIP	hedgehog interacting protein	1.51232	1.97981	4.14396	2.81977	2.9043	3.9372	79.4984	90.8879	83.006	0.596765	0.985361	2.05101	1.49558	1.53819	1.97717	6.31285	6.50602	6.37514	-1.45424	0.364947		*
H200016482	H200016482	ENSG00000215068	-	-	AC025171.1	-		1.33806	2.73787	9.15165	10.1786	11.8997	8.35276	7.75811	9.92207	1.71983e-07	0.420144	1.45305	3.19403	3.34747	3.57285	3.06225	2.95571	3.31064	-1.45305	0.365248		*
DHsGV10001503	DHsGV10001503	-	XM_011521023.1	775	CACNA1C	calcium voltage-gated channel subunit alpha1 C	33.0518	111.047	89.5645	111.777	110.949	90.3195	100.714	109.043	113.082	5.04666	6.79503	6.48485	6.80448	6.79375	6.49697	6.65413	6.76876	6.82123	-1.4382	0.369028		*
H300003505	H300003505	ENSG00000178171	NM_152698.2	205147	AMER3	APC membrane recruitment protein 3		1.274	2.70323		3.33551	1.42359		1.84181	1.57474	1.71983e-07	0.349366	1.43469	1.71983e-07	1.73791	0.509538	1.71983e-07	0.881127	0.655117	-1.43469	0.369927		*
CHsGV10001587	CHsGV10001587	ENSG00000180855	NM_005815.4	10224	ZNF443	zinc finger protein 443	1.7664	4.74636	4.77278	3.44293	6.44386	5.94374	5.30673	6.67946	9.28993	0.820811	2.24682	2.25483	1.78364	2.68793	2.57137	2.40782	2.73973	3.21567	-1.43402	0.370098		*
opHsV0400001816	opHsV0400001816	ENSG00000184814	NM_001013650.2	389151	PRR23B	proline rich 23B		1.86575	2.69596	3.6284	3.74173	4.03813	2.49137	4.52467	3.39604	1.71983e-07	0.899753	1.4308	1.85933	1.9037	2.01369	1.31694	2.17781	1.76385	-1.4308	0.370925		*
opHsV0400006378	opHsV0400006378	ENSG00000187621	NR_028288.1	27004	TCL6	T-cell leukemia/lymphoma 6 (non-protein coding)		3.40594	2.69117	3.04615	3.45522	3.12407	2.79833	5.25894	4.61585	1.71983e-07	1.76805	1.42824	1.60699	1.78878	1.64343	1.48456	2.39477	2.2066	-1.42823	0.371585		*
H200013368	H200013368	ENSG00000166823	NM_018670.3	55897	MESP1	mesoderm posterior bHLH transcription factor 1		1.49487	2.67581	50.3463	58.7766	53.8635	18.0626	23.5891	41.2884	1.71983e-07	0.58002	1.41998	5.65381	5.87717	5.75124	4.17494	4.56005	5.36766	-1.41998	0.373718		*
AHsV10001297	AHsV10001297	ENSG00000121753	XR_946719.1	576	ADGRB2	adhesion G protein-coupled receptor B2		1.6411	2.67581	1.7167	2.62093	2.63521	1.50035	5.64137	4.10712	1.71983e-07	0.714661	1.41998	0.77964	1.39008	1.39792	0.585303	2.49604	2.03813	-1.41998	0.373718		*
AHsV10000001	AHsV10000001	-	-	-	-	-	2.92667	3.16303	7.82745	5.29259	3.66846	2.8453	1.81875	3.69294	3.92717	1.54926	1.66131	2.96854	2.40397	1.87517	1.50858	0.862943	1.88477	1.97349	-1.41928	0.373898		*
AHsV10002207	AHsV10002207	ENSG00000146285	XM_011535710.1	256380	SCML4	sex comb on midleg-like 4 (Drosophila)		2.27565	2.66773	2.72154	3.27062	5.65441	1.7349	3.4877	4.47518	1.71983e-07	1.18628	1.41561	1.44442	1.70956	2.49938	0.794856	1.80228	2.16195	-1.41561	0.374851		*
H300010455	H300010455	ENSG00000124194	NR_046353.1	78997	GDAP1L1	ganglioside induced differentiation associated protein 1-like 1		1.69116	2.66773	1.92436	2.59041	2.53337		3.90725	3.34771	1.71983e-07	0.758014	1.41561	0.944378	1.37318	1.34106	1.71983e-07	1.96615	1.74317	-1.41561	0.374851		*
H200006199	H200006199	ENSG00000198121	XM_005251782.2	1902	LPAR1	lysophosphatidic acid receptor 1	1.39868	1.51304	3.72231	47.2915	61.129	61.8261	191.227	227.538	244.269	0.484064	0.59745	1.8962	5.56351	5.93378	5.95014	7.57914	7.82996	7.93233	-1.41213	0.375755		*
CHsGV10000346	CHsGV10000346	ENSG00000116667	NM_030806.3	81563	C1orf21	chromosome 1 open reading frame 21			2.65971	1.37779	1.24007	2.10263		1.86447	2.00038	1.71983e-07	1.71983e-07	1.41127	0.462357	0.310417	1.07219	1.71983e-07	0.898764	1.00027	-1.41127	0.375981		*
opHsV0400010306	opHsV0400010306	ENSG00000204010	NM_001010987.2	439996	IFIT1B	interferon induced protein with tetratricopeptide repeats 1B	3.14258	7.79097	8.28784	8.05328	11.5218	9.21822	6.14645	9.05164	7.6055	1.65195	2.9618	3.051	3.00958	3.52629	3.20449	2.61975	3.17818	2.92704	-1.39905	0.37918		*
H200003905	H200003905	ENSG00000064655	NM_172110.3	2139	EYA2	EYA transcriptional coactivator and phosphatase 2		1.70921	2.63633	6.50117	10.1868	9.09671				1.71983e-07	0.773329	1.39853	2.7007	3.34863	3.18535	1.71983e-07	1.71983e-07	1.71983e-07	-1.39853	0.379315		*
H200003818	H200003818	ENSG00000136883	XM_006716947.1	113220	KIF12	kinesin family member 12	2.08109	3.76962	5.42506	5.06931	5.69996	6.77914	3.19866	6.21966	6.25072	1.05734	1.91442	2.43964	2.34179	2.51095	2.7611	1.67747	2.63684	2.64402	-1.3823	0.383607		*
AHsV10001236	AHsV10001236	ENSG00000070367	NM_006544.3	10640	EXOC5	exocyst complex component 5	5.4658	4.09043	14.2281	4.06865	4.13354	4.50001	6.00167	6.23608	6.81692	2.45043	2.03225	3.83067	2.02455	2.04738	2.16993	2.58536	2.64064	2.76912	-1.38024	0.384155		*
CHsGV10002644	CHsGV10002644	ENSG00000111727	XR_944526.1	29915	HCFC2	host cell factor C2			2.59031	5.3697	4.91974	5.48187	8.14992	12.1935	13.6365	1.71983e-07	1.71983e-07	1.37313	2.42484	2.29858	2.45467	3.02678	3.60804	3.7694	-1.37313	0.386054		*
CHsGV10003066	CHsGV10003066	ENSG00000157764	XM_011516530.1	673	BRAF	B-Raf proto-oncogene, serine/threonine kinase	4.71141	3.68019	12.1892	5.21991	4.64311	4.79259	3.51413	4.86915	4.00466	2.23616	1.87978	3.60753	2.38402	2.21509	2.2608	1.81317	2.28367	2.00168	-1.37137	0.386525		*
AHsV10003568	AHsV10003568	-	NM_004638.3	7916	PRRC2A	proline rich coiled-coil 2A		1.75168	2.58553	4.59649	4.87744	5.25211	2.1526	4.55931	4.58678	1.71983e-07	0.808743	1.37046	2.20053	2.28612	2.3929	1.10608	2.18882	2.19748	-1.37046	0.386768		*
CHsGV10000064	CHsGV10000064	ENSG00000156453	XM_005268455.2	5097	PCDH1	protocadherin 1		2.82138	2.57428	2.65303	2.89278	2.8418	1.52613	3.73603	4.42285	1.71983e-07	1.4964	1.36417	1.40764	1.53246	1.5068	0.609878	1.90151	2.14498	-1.36417	0.388459		*
H200013605	H200013605	ENSG00000171595	XR_934531.1	64446	DNAI2	dynein axonemal intermediate chain 2		1.96176	2.57421	1.19853	2.42934	2.05419		2.11532	2.42858	1.71983e-07	0.97215	1.36413	0.26127	1.28057	1.03857	1.71983e-07	1.08088	1.28011	-1.36413	0.388469		*
AHsV10002664	AHsV10002664	-	NM_021221.2	58496	LY6G5B	lymphocyte antigen 6 complex, locus G5B	2.71776	2.50743	6.92056	3.41372	4.38278	5.83516	9.46632	6.80702	7.67878	1.44242	1.32621	2.79089	1.77135	2.13185	2.54477	3.2428	2.76702	2.94088	-1.34847	0.392708		*
H200016571	H200016571	ENSG00000144635	NM_016141.3	51143	DYNC1LI1	dynein cytoplasmic 1 light intermediate chain 1	47.2679	59.3129	120.243	50.3059	51.3978	49.9705	65.8052	73.0138	67.5591	5.56279	5.89027	6.90981	5.65266	5.68363	5.643	6.04013	6.1901	6.07808	-1.34701	0.393105		*
CHsGV10001773	CHsGV10001773	ENSG00000160746	NM_001204831.1	55129	ANO10	anoctamin 10			2.54281	41.5408	51.1662	41.128	86.0128	98.1906	97.7828	1.71983e-07	1.71983e-07	1.34642	5.37646	5.67712	5.36205	6.42648	6.61751	6.61151	-1.34642	0.393266		*
DHsGV10005176	DHsGV10005176	-	-	-	-	-	1.6717	4.35078	4.2496	3.43902	5.11202	5.40498	3.1029	7.58067	7.22741	0.741314	2.12127	2.08733	1.782	2.35389	2.43429	1.63362	2.92233	2.85348	-1.34601	0.393378		*
H200008693	H200008693	ENSG00000055813	NM_001080433.1	114800	CCDC85A	coiled-coil domain containing 85A	4.19623	5.59879	10.6114				3.90595	7.39216	3.50831	2.06909	2.48511	3.40754	1.71983e-07	1.71983e-07	1.71983e-07	1.96567	2.886	1.81077	-1.33845	0.395446		*
H200003723	H200003723	ENSG00000103710	XM_011521660.1	51285	RASL12	RAS like family 12			2.52341		0.934551	0.993418		1.36354	2.17612	1.71983e-07	1.71983e-07	1.33537	1.71983e-07	0	0	1.71983e-07	0.447359	1.12176	-1.33537	0.39629		*
H300002123	H300002123	ENSG00000072315	NM_012471.2	7224	TRPC5	transient receptor potential cation channel subfamily C member 5		1.58795	2.51943	2.18357	2.37962	2.66219	2.26513	4.91224	4.0421	1.71983e-07	0.667167	1.3331	1.12669	1.25073	1.41262	1.1796	2.29638	2.01511	-1.3331	0.396915		*
H300003006	H300003006	ENSG00000138678	NM_001256421.1	84803	GPAT3	glycerol-3-phosphate acyltransferase 3		2.62848	2.51054	26.956	30.2454	26.6098	5.01951	9.39185	2.48929	1.71983e-07	1.39423	1.328	4.75253	4.91864	4.73388	2.32755	3.23141	1.31573	-1.328	0.398321		*
H200003962	H200003962	ENSG00000181481	XM_005258043.3	84282	RNF135	ring finger protein 135		1.97621	2.50407	43.7093	51.2787	53.3295	54.9548	66.8217	64.4314	1.71983e-07	0.982738	1.32427	5.44987	5.68029	5.73686	5.78017	6.06224	6.00969	-1.32427	0.39935		*
opHsV0400006259	opHsV0400006259	ENSG00000272398	NM_001291737.1	100133941	CD24	CD24 molecule	45.7968	40.5583	114.171	42.6514	52.8552	42.2827	233.324	364.756	167.398	5.51717	5.34192	6.83505	5.41452	5.72397	5.40199	7.86619	8.51079	7.38714	-1.31788	0.401125		*
H200011314	H200011314	ENSG00000175264	NM_003654.5	8534	CHST1	carbohydrate sulfotransferase 1	1.44792	1.57344	3.60939	2.45815	2.96031	3.72679	2.21903	5.72609	5.8615	0.533984	0.653923	1.85175	1.29757	1.56575	1.89793	1.14993	2.51755	2.55127	-1.31777	0.401154		*
DHsGV10002595	DHsGV10002595	-	XR_930528.1	105376342	LOC105376342	uncharacterized LOC105376342		2.57156	2.48877	2.13095	2.53823	1.87579	1.82171	2.98055	3.63582	1.71983e-07	1.36264	1.31544	1.0915	1.34382	0.907501	0.865295	1.57558	1.86228	-1.31544	0.401804		*
H300001141	H300001141	ENSG00000182103	NM_175885.3	220382	FAM181B	family with sequence similarity 181 member B		1.55546	2.48797			1.30242				1.71983e-07	0.637337	1.31497	1.71983e-07	1.71983e-07	0.381189	1.71983e-07	1.71983e-07	1.71983e-07	-1.31497	0.401935		*
AHsV10002267	AHsV10002267	ENSG00000205978	XM_011537016.1	57523	NYNRIN	NYN domain and retroviral integrase containing	11.3496	6.88195	28.1844	1.56433	1.72679	1.57119			1.94949	3.50457	2.78282	4.81683	0.645541	0.788093	0.651855	1.71983e-07	1.71983e-07	0.963096	-1.31225	0.402692		*
opHsV0400001985	opHsV0400001985	ENSG00000184389	NM_001080438.1	127550	A3GALT2	alpha 1,3-galactosyltransferase 2			2.4815		1.27418			2.19387	2.09025	1.71983e-07	1.71983e-07	1.31121	1.71983e-07	0.349571	1.71983e-07	1.71983e-07	1.13348	1.06368	-1.31121	0.402982		*
CHsGV10003741	CHsGV10003741	ENSG00000100012	NM_001257378.1	266629	SEC14L3	SEC14 like lipid binding 3		1.79803	2.47267	2.19218	2.86993	2.31711	1.55191	3.24844	3.61333	1.71983e-07	0.846416	1.30607	1.13237	1.52102	1.21232	0.634041	1.69975	1.85333	-1.30607	0.404421		*
H200013035	H200013035	ENSG00000102230	NM_001163265.1	9468	PCYT1B	phosphate cytidylyltransferase 1, choline, beta		2.54658	2.46459	2.22235	3.52395	3.55221	1.4507	2.29538	2.20442	1.71983e-07	1.34856	1.30135	1.15209	1.8172	1.82872	0.536752	1.19873	1.1404	-1.30135	0.405748		*
H300004940	H300004940	ENSG00000170465	NM_173086.4	286887	KRT6C	keratin 6C, type II	1.44819	2.51109	3.55454	2.27996	2.65461	2.93981	1.34357	2.41528	2.65332	0.534256	1.32831	1.82966	1.18901	1.4085	1.55573	0.426069	1.27219	1.4078	-1.29541	0.407421		*
H200011613	H200011613	ENSG00000072818	XR_243574.2	9744	ACAP1	ArfGAP with coiled-coil, ankyrin repeat and PH domains 1			2.45333	1.11858	1.4737	1.60142		2.83822	3.53013	1.71983e-07	1.71983e-07	1.29474	0.161665	0.559446	0.679352	1.71983e-07	1.50499	1.81972	-1.29474	0.407609		*
H300011116	H300011116	ENSG00000182578	NR_109969.1	1436	CSF1R	colony stimulating factor 1 receptor		2.78556	2.44929	1.87067	2.02821	3.04661	1.9839	3.7369	3.81567	1.71983e-07	1.47797	1.29236	0.903552	1.02021	1.6072	0.988338	1.90184	1.93194	-1.29236	0.408281		*
H300001425	H300001425	ENSG00000188647	XM_011518640.1	375743	PTAR1	protein prenyltransferase alpha subunit repeat containing 1		1.87654	2.44929	1.55989	2.15246	1.5442	4.24229	5.03666	5.15662	1.71983e-07	0.908074	1.29236	0.641448	1.10599	0.626861	2.08484	2.33247	2.36643	-1.29236	0.408281		*
CHsGV10000763	CHsGV10000763	ENSG00000176893	NM_001005238.1	81282	OR51G2	olfactory receptor family 51 subfamily G member 2			2.44518							1.71983e-07	1.71983e-07	1.28994	1.71983e-07	1.71983e-07	1.71983e-07	1.71983e-07	1.71983e-07	1.71983e-07	-1.28994	0.408967		*
H300016500	H300016500	-	-	-	-	-		1.83385	2.43791	2.03822	2.72309	2.37522	1.45066	2.32118	21.9505	1.71983e-07	0.874878	1.28564	1.02731	1.44524	1.24806	0.536705	1.21486	4.45618	-1.28564	0.410188		*
H200016044	H200016044	ENSG00000106006	NM_024014.3	3203	HOXA6	homeobox A6		1.92987	2.43319	14.3867	15.544	15.8241		1.39787	1.85638	1.71983e-07	0.948502	1.28285	3.84667	3.95828	3.98406	1.71983e-07	0.483235	0.892488	-1.28285	0.410984		*
DHsGV10002554	DHsGV10002554	ENSG00000160014	NM_005184.2	808	CALM3	calmodulin 3 (phosphorylase kinase, delta)		2.19348	2.42591	3.40645	3.17545	3.15341	1.40752	2.66361	3.6749	1.71983e-07	1.13322	1.27853	1.76827	1.66696	1.65691	0.493152	1.41338	1.87771	-1.27853	0.412216		*
AHsV10001117	AHsV10001117	ENSG00000146535	XM_011515288.1	2768	GNA12	guanine nucleotide binding protein (G protein) alpha 12	47.7268	45.3278	115.64	88.0796	81.559	86.0353	263.41	301.904	286.023	5.57673	5.50232	6.8535	6.46074	6.34977	6.42686	8.04117	8.23795	8.15999	-1.27677	0.412718		*
DHsGV10003048	DHsGV10003048	ENSG00000237581	-	-	AC005538.5	-			2.40166	1.06595	1.62917	1.93651	1.0653	3.07439	2.22768	1.71983e-07	1.71983e-07	1.26403	0.0921411	0.70414	0.953457	0.0912585	1.6203	1.15554	-1.26403	0.416379		*
DHsGV10004615	DHsGV10004615	ENSG00000264956	-	-	RP11-1109M24.5	-	3.30169	5.4483	7.89691	4.79864	6.35348	8.20263	2.91144	7.23706	6.14236	1.7232	2.44581	2.98129	2.26263	2.66755	3.03609	1.54173	2.8554	2.61879	-1.25809	0.418098		*
DHsTV10000148	DHsTV10000148	-	-	-	-	-	1.87597	2.12942	4.48327	2.49072	3.19924	3.36292	3.10889	4.74751	5.20141	0.907638	1.09046	2.16455	1.31656	1.67773	1.74972	1.6364	2.24717	2.3789	-1.25691	0.418439		*
CHsGV10002073	CHsGV10002073	ENSG00000176092	NM_001039775.3	55057	AIM1L	absent in melanoma 1-like	5.69309	6.27237	13.5477	6.43	6.4893	7.15828	9.52088	11.0117	13.3136	2.50921	2.64901	3.75997	2.68482	2.69806	2.83961	3.25109	3.46096	3.73483	-1.25076	0.420226		*
H300021392	H300021392	ENSG00000154611	NM_001308188.1	143471	PSMA8	proteasome subunit alpha 8		2.91054	2.37511	2.17106	1.84745	2.25461		2.63441	2.75568	1.71983e-07	1.54129	1.24799	1.1184	0.885535	1.17288	1.71983e-07	1.39748	1.46241	-1.24799	0.421033		*
H200010839	H200010839	ENSG00000151360	NM_018436.3	55821	ALLC	allantoicase		2.67482	2.37511	3.23971	3.94195	4.12998	2.17239	5.05709	4.91654	1.71983e-07	1.41944	1.24799	1.69586	1.97891	2.04613	1.11929	2.33831	2.29764	-1.24799	0.421033		*
H200012948	H200012948	ENSG00000163114	NM_005390.4	5161	PDHA2	pyruvate dehydrogenase (lipoamide) alpha 2		1.89431	2.36709	1.82745	2.24404	2.60262	1.71706	3.17756	3.99141	1.71983e-07	0.921676	1.24311	0.869834	1.1661	1.37997	0.779939	1.66792	1.9969	-1.24311	0.42246		*
H200005875	H200005875	ENSG00000169397	NM_002935.2	6037	RNASE3	ribonuclease A family member 3		1.73724	2.35975	1.6883	2.02507	2.03924		1.29384	1.95883	1.71983e-07	0.796793	1.23863	0.755574	1.01797	1.02803	1.71983e-07	0.371657	0.969992	-1.23863	0.423774		*
CHsGV10002029	CHsGV10002029	ENSG00000178828	NM_019062.1	54546	RNF186	ring finger protein 186	1.6376	2.19382	3.86327	1.70525	2.5118	2.52281	1.35796	4.96294	3.24212	0.711581	1.13344	1.94982	0.769986	1.32872	1.33503	0.441444	2.3112	1.69694	-1.23824	0.423889		*
DHsGV10001842	DHsGV10001842	-	-	-	-	-		2.04726	2.35907	1.40176	2.51589	1.92448		3.54469	3.43101	1.71983e-07	1.03369	1.23822	0.487237	1.33107	0.944466	1.71983e-07	1.82566	1.77863	-1.23822	0.423896		*
opHsV0400007345	opHsV0400007345	ENSG00000105672	NM_014209.3	2116	ETV2	ETS variant 2		2.15446	2.35571	3.23243	3.63215	4.22035	4.04538	5.12087	6.09403	1.71983e-07	1.10732	1.23616	1.69262	1.86082	2.07736	2.01627	2.35639	2.6074	-1.23616	0.424501		*
opHsV0400008774	opHsV0400008774	ENSG00000277914	-	100130117	DDX6P2	DEAD (Asp-Glu-Ala-Asp) box helicase 6 pseudogene 2	1.50908	2.72477	3.54982	1.16703	1.828	2.34441				0.593671	1.44613	1.82775	0.222842	0.870265	1.22923	1.71983e-07	1.71983e-07	1.71983e-07	-1.23408	0.425115		*
AHsV10002596	AHsV10002596	ENSG00000155090	NR_103760.1	7071	KLF10	Kruppel-like factor 10	14.0644	17.2564	33.0252	41.2935	37.8584	34.8754	57.7365	72.0033	53.6546	3.81398	4.10906	5.04549	5.36784	5.24254	5.12414	5.85141	6.16999	5.74563	-1.23152	0.425869		*
DHsGV10002909	DHsGV10002909	ENSG00000259772	XM_011521465.1	283710	LOC283710	uncharacterized LOC283710			2.34762	1.60835	2.5916	2.52192	1.80737	4.54963	3.80832	1.71983e-07	1.71983e-07	1.2312	0.685579	1.37385	1.33452	0.853888	2.18575	1.92915	-1.2312	0.425963		*
opHsV0400003312	opHsV0400003312	-	XR_945556.1	105370081	LOC105370081	uncharacterized LOC105370081		2.27211	2.33892	2.02518	2.64807	3.09562		2.8915	3.53423	1.71983e-07	1.18404	1.22585	1.01805	1.40494	1.63023	1.71983e-07	1.53182	1.8214	-1.22584	0.427547		*
AHsV10002936	AHsV10002936	ENSG00000175066	NR_033289.1	256356	GK5	glycerol kinase 5 (putative)		1.52317	2.33563	13.2366	14.4088	14.3074	13.855	17.6795	18.5429	1.71983e-07	0.607074	1.22381	3.72646	3.84887	3.83868	3.79234	4.14401	4.2128	-1.22381	0.428151		*
opHsV0400002315	opHsV0400002315	ENSG00000182405	NM_152595.4	161779	PGBD4	piggyBac transposable element derived 4	2.67582	3.63019	6.24901	3.46324	4.02151	3.59008	2.78748	3.1617	4.21871	1.41998	1.86005	2.64363	1.79212	2.00774	1.84402	1.47896	1.6607	2.0768	-1.22365	0.428198		*
H300021011	H300021011	ENSG00000276644	XM_011534942.1	1602	DACH1	dachshund family transcription factor 1	7.46378	4.48595	17.4264	10.5644	13.7939	10.6337			1.32838	2.89991	2.16541	4.1232	3.40114	3.78596	3.41058	1.71983e-07	1.71983e-07	0.409672	-1.22329	0.428304		*
H300010283	H300010283	-	NM_002777.3	5657	PRTN3	proteinase 3		1.87621	2.33158		1.90032	2.21		1.20566	1.65137	1.71983e-07	0.907819	1.22131	1.71983e-07	0.926243	1.14404	1.71983e-07	0.269826	0.723662	-1.22131	0.428893		*
H200000074	H200000074	ENSG00000007264	NM_139354.2	4145	MATK	megakaryocyte-associated tyrosine kinase	7.15232	6.97098	16.6742	4.16378	4.90029	4.55194	4.43963	7.2541	7.70185	2.83841	2.80136	4.05954	2.05789	2.29287	2.18648	2.15044	2.8588	2.9452	-1.22113	0.428946		*
DHsGV10002668	DHsGV10002668	ENSG00000269855	XM_006723328.2	646862	RNF225	ring finger protein 225		2.807	2.31218	2.17497	2.69735	2.57946	2.474	3.19145	4.78835	1.71983e-07	1.48903	1.20925	1.12099	1.43154	1.36707	1.30685	1.67421	2.25953	-1.20925	0.432492		*
H300006194	H300006194	ENSG00000162992	NM_002500.4	4760	NEUROD1	neuronal differentiation 1	21.5401	14.1978	49.7712	3.38506	4.22871	4.2054	1.70616	3.84347	4.27952	4.42895	3.8276	5.63724	1.75918	2.08022	2.07224	0.770755	1.94241	2.09745	-1.20829	0.432783		*
DHsTV10000144	DHsTV10000144	-	NG_029922.1	3119	HLA-DQB1	major histocompatibility complex, class II, DQ beta 1	1.58485	2.46469	3.65615	3.15451	3.14587	3.44745	2.4829	4.61315	4.9964	0.66435	1.3014	1.87032	1.65742	1.65346	1.78553	1.31203	2.20575	2.32089	-1.20597	0.433476		*
AHsV10003562	AHsV10003562	ENSG00000135596	NM_001286613.1	64780	MICAL1	microtubule associated monooxygenase, calponin and LIM domain containing 1		2.68202	2.30416	2.43108	4.66615	3.51141	2.90896	3.77629	4.29611	1.71983e-07	1.42332	1.20424	1.2816	2.22223	1.81205	1.5405	1.91697	2.10303	-1.20424	0.433997		*
AHsV10001561	AHsV10001561	ENSG00000254004	NM_001166036.1	339324	ZNF260	zinc finger protein 260	19.4947	19.2562	44.7781	19.5862	18.585	18.203	20.5339	20.5152	18.5063	4.28501	4.26725	5.48472	4.29176	4.21607	4.18611	4.35994	4.35862	4.20994	-1.19971	0.435362		*
opHsV0400010304	opHsV0400010304	ENSG00000204393	NR_034152.1	149950	LOC149950	uncharacterized LOC149950		1.72306	2.29689	1.15558	2.17626	2.41659		2.60662	2.79065	1.71983e-07	0.78497	1.19968	0.208617	1.12185	1.27297	1.71983e-07	1.38218	1.4806	-1.19968	0.435372		*
opHsV0400006869	opHsV0400006869	ENSG00000180769	NR_015359.1	404201	WDFY3-AS2	WDFY3 antisense RNA 2		1.8766	2.28557	1.8673	2.31592	2.28395	1.13173	2.48389	2.3267	1.71983e-07	0.908121	1.19255	0.900954	1.21159	1.19153	0.178531	1.3126	1.21829	-1.19255	0.437528		*
AHsV10000558	AHsV10000558	ENSG00000115255	NM_138393.1	92840	REEP6	receptor accessory protein 6		1.34166	2.28557	4.44172	7.7339	7.40242	1.94081	2.72826	3.64516	1.71983e-07	0.424017	1.19255	2.15112	2.9512	2.888	0.956658	1.44798	1.86598	-1.19255	0.437528		*
CHsGV10000895	CHsGV10000895	ENSG00000144283	NM_001304971.1	8502	PKP4	plakophilin 4	26.5597	24.1866	60.5754	14.7885	14.1482	13.5279	63.8839	67.053	46.288	4.73117	4.59614	5.92066	3.8864	3.82254	3.75787	5.99738	6.06723	5.53257	-1.18949	0.438457		*
H200004115	H200004115	ENSG00000089472	NM_014799.3	9843	HEPH	hephaestin		2.48252	2.28072	2.63324	2.56876	3.03515	1.59548	3.64249	2.85479	1.71983e-07	1.31181	1.18949	1.39684	1.36107	1.60177	0.67399	1.86493	1.51339	-1.18949	0.438459		*
AHsV10001273	AHsV10001273	ENSG00000140350	XM_006720707.2	8125	ANP32A	acidic nuclear phosphoprotein 32 family member A	633.022	604.06	1441.54	341.89	324.504	360.312	521.526	544.308	411.803	9.30611	9.23855	10.4934	8.41739	8.34209	8.4931	9.0266	9.08828	8.68581	-1.18729	0.439128		*
DHsGV10003025	DHsGV10003025	-	-	-	-	-	1.8806	2.9457	4.26887	2.52381	3.41003	3.63673		4.26671	4.73079	0.911195	1.55861	2.09386	1.3356	1.76978	1.86264	1.71983e-07	2.09313	2.24208	-1.18266	0.440539		*
DHsGV10002572	DHsGV10002572	-	-	-	-	-		2.19382	2.26946	1.98559	3.15599	2.66983	1.03359	0.943999	3.06628	1.71983e-07	1.13344	1.18235	0.989567	1.65809	1.41675	0.0476655	0	1.61649	-1.18235	0.440633		*
H200004185	H200004185	ENSG00000168564	NM_017632.3	55602	CDKN2AIP	CDKN2A interacting protein	45.2856	44.8544	102.636	47.3847	46.2122	49.4775	53.2842	53.1855	50.129	5.50098	5.48718	6.68139	5.56635	5.5302	5.6287	5.73564	5.73296	5.64757	-1.18041	0.441227		*
opHsV0400003283	opHsV0400003283	ENSG00000217236	NM_001145250.1	100131390	SP9	Sp9 transcription factor		1.53762	2.26623	1.50727	2.71516	2.21559		2.08304	2.28249	1.71983e-07	0.620696	1.18029	0.591937	1.44104	1.14769	1.71983e-07	1.05869	1.19061	-1.18029	0.441262		*
H300020068	H300020068	ENSG00000100150	NR_110988.1	9681	DEPDC5	DEP domain containing 5		1.53402	2.26549		1.86237	1.38515				1.71983e-07	0.617317	1.17982	1.71983e-07	0.897136	0.470043	1.71983e-07	1.71983e-07	1.71983e-07	-1.17982	0.441406		*
opHsV0400007717	opHsV0400007717	ENSG00000213965	NM_001105570.1	390916	NUDT19	nudix hydrolase 19		2.41834	2.26542	11.2209	11.8178	10.2236	2.50921	3.68898	4.27942	1.71983e-07	1.27402	1.17978	3.48812	3.5629	3.35383	1.32723	1.88322	2.09741	-1.17978	0.441419		*
AHsV10000578	AHsV10000578	ENSG00000206107	NM_001077711.1	643812	KRTAP27-1	keratin associated protein 27-1		2.04033	2.26542	7.8923	8.32348	6.35953		1.07439	1.08773	1.71983e-07	1.0288	1.17978	2.98045	3.05719	2.66892	1.71983e-07	0.103524	0.121319	-1.17978	0.441419		*
DHsGV10001158	DHsGV10001158	-	NR_036495.1	646938	LOC646938	TBC1 domain family, member 2B pseudogene	1.56535	2.00118	3.54248	3.08626	3.69584	4.32658	1.59305	5.00887	7.4164	0.646487	1.00085	1.82476	1.62586	1.8859	2.11323	0.671788	2.32448	2.89072	-1.17827	0.44188		*
H300003692	H300003692	ENSG00000187054	NM_001114387.1	339967	TMPRSS11A	transmembrane protease, serine 11A		3.60582	2.25734	2.64184	4.00155	2.68804	2.82215	4.70442	5.48342	1.71983e-07	1.85033	1.17462	1.40154	2.00056	1.42655	1.4968	2.23402	2.45508	-1.17462	0.443		*
H300007324	H300007324	ENSG00000138592	XM_011522194.1	9101	USP8	ubiquitin specific peptidase 8		2.53939	2.25013	1.84333	1.46647	1.95179	1.17243	2.29821	3.05617	1.71983e-07	1.34448	1.17001	0.882318	0.552345	0.964794	0.229507	1.20051	1.61172	-1.17001	0.44442		*
opHsV0400002524	opHsV0400002524	ENSG00000128283	NM_152243.2	11135	CDC42EP1	CDC42 effector protein 1	1.50095	2.92798	3.36751	13.6878	18.2642	16.3957	37.6413	43.1257	47.2625	0.585878	1.54991	1.75168	3.77482	4.19094	4.03525	5.23425	5.43048	5.56262	-1.1658	0.445716		*
DHsGV10003196	DHsGV10003196	ENSG00000233056	NM_001308491.1	90625	ERVH48-1	endogenous retrovirus group 48 member 1		1.93706	2.238		2.27073	1.13719		1.86817	2.36845	1.71983e-07	0.95387	1.16221	1.71983e-07	1.18316	0.185475	1.71983e-07	0.901628	1.24394	-1.16221	0.446828		*
H200002235	H200002235	ENSG00000120658	XM_011535132.1	55068	ENOX1	ecto-NOX disulfide-thiol exchanger 1	1.89519		4.22945	8.25366	9.7061	8.02628			1.94291	0.922341	1.71983e-07	2.08047	3.04503	3.27889	3.00473	1.71983e-07	1.71983e-07	0.958221	-1.15813	0.448093		*
AHsV10002719	AHsV10002719	ENSG00000049618	NM_020732.3	57492	ARID1B	AT-rich interaction domain 1B			2.22998	2.47536	1.94262	2.12197	1.67737	4.01499	3.93651	1.71983e-07	1.71983e-07	1.15703	1.30764	0.958003	1.08541	0.746203	2.0054	1.97692	-1.15703	0.448435		*
AHsV10002732	AHsV10002732	ENSG00000177225	XR_242802.2	347862	PDDC1	Parkinson disease 7 domain containing 1	4.88187	5.24554	10.8186	6.57643	6.50397	5.4223	3.80777	3.20139	3.18712	2.28743	2.39109	3.43545	2.7173	2.70132	2.4389	1.92894	1.6787	1.67225	-1.14801	0.451246		*
CHsGV10001813	CHsGV10001813	ENSG00000108061	XM_011540216.1	8036	SHOC2	SHOC2 leucine-rich repeat scaffold protein	27.4566	25.0042	60.8139	42.066	41.2858	39.6458	79.3375	81.6911	63.7986	4.77908	4.6441	5.92633	5.39458	5.36757	5.3091	6.30993	6.35211	5.99545	-1.14725	0.451486		*
H300020271	H300020271	ENSG00000144331	NM_001113398.1	151126	ZNF385B	zinc finger protein 385B		1.37029	2.21468	3.32099	4.11308	3.6998		0.957025	1.05522	1.71983e-07	0.454478	1.1471	1.73161	2.04022	1.88745	1.71983e-07	0	0.0775479	-1.1471	0.451532		*
H300005973	H300005973	ENSG00000156920	NM_153834.3	139378	ADGRG4	adhesion G protein-coupled receptor G4			2.21058							1.71983e-07	1.71983e-07	1.14442	1.71983e-07	1.71983e-07	1.71983e-07	1.71983e-07	1.71983e-07	1.71983e-07	-1.14442	0.452371		*
CHsGV10000718	CHsGV10000718	ENSG00000166948	NM_001254734.1	343641	TGM6	transglutaminase 6	1.54641	2.45749	3.41426	2.30471	3.692	3.54075	1.58711	3.8778	3.38602	0.628922	1.29719	1.77158	1.20458	1.8844	1.82405	0.666405	1.95524	1.75959	-1.14265	0.452926		*
opHsV0400006525	opHsV0400006525	ENSG00000186469	XM_011536846.1	54331	GNG2	guanine nucleotide binding protein (G protein), gamma 2		2.68202	2.2066	2.39275	3.69295	3.21241	2.84793	5.93983	4.83982	1.71983e-07	1.42332	1.14183	1.25867	1.88477	1.68365	1.50991	2.57042	2.27495	-1.14183	0.453186		*
DHsGV10001164	DHsGV10001164	ENSG00000138867	-	83606	GUCD1	guanylyl cyclase domain containing 1			2.19205	1.21548	1.61696	2.2464		2.03939	2.19605	1.71983e-07	1.71983e-07	1.13228	0.28153	0.693281	1.16761	1.71983e-07	1.02814	1.13491	-1.13228	0.456194		*
H300006845	H300006845	ENSG00000172538	NM_001164484.1	170370	FAM170B	family with sequence similarity 170 member B		3.14924	2.19124	1.49556	2.84085	2.78809	1.05392	3.09452	3.64907	1.71983e-07	1.65501	1.13175	0.580685	1.50632	1.47928	0.0757626	1.62972	1.86753	-1.13175	0.456363		*
DHsGV10001480	DHsGV10001480	-	-	-	-	-	1.66763	4.01519	3.65217	3.26109	4.41715	4.37209	2.52906	4.47992	3.98807	0.737796	2.00547	1.86875	1.70535	2.14312	2.12832	1.3386	2.16347	1.99569	-1.13096	0.456612		*
H200018964	H200018964	ENSG00000134317	NM_198182.2	29841	GRHL1	grainyhead like transcription factor 1		1.4488	2.18801	5.30119	5.53411	5.29405	2.22448	4.06487	5.29699	1.71983e-07	0.534856	1.12962	2.40632	2.46835	2.40437	1.15347	2.02321	2.40517	-1.12962	0.457037		*
CHsGV10003356	CHsGV10003356	ENSG00000165138	NM_173551.4	203286	ANKS6	ankyrin repeat and sterile alpha motif domain containing 6	5.03802	4.58263	11.013	12.2487	10.3221	11.8055	8.36409	8.88753	9.88643	2.33286	2.19617	3.46114	3.61455	3.36767	3.56138	3.06421	3.15178	3.30545	-1.12828	0.45746		*
H300009301	H300009301	-	-	-	-	-		2.05811	2.18396	2.22342	2.13012	2.42805	1.32324	3.41965	4.92902	1.71983e-07	1.04132	1.12695	1.15278	1.09093	1.2798	0.404075	1.77385	2.3013	-1.12695	0.457883		*
opHsV0400000365	opHsV0400000365	ENSG00000138892	XR_938350.1	164714	TTLL8	tubulin tyrosine ligase like 8		1.35251	2.18322	1.6339	2.99902	2.57678		2.4527	2.05451	1.71983e-07	0.43564	1.12646	0.708321	1.58449	1.36557	1.71983e-07	1.29437	1.03879	-1.12646	0.458039		*
AHsV10001263	AHsV10001263	ENSG00000119922	NM_001547.4	3433	IFIT2	interferon induced protein with tetratricopeptide repeats 2	9.55271	10.5862	20.8358	10.4834	12.576	12.6691	13.5193	17.2634	22.5003	3.25591	3.40411	4.381	3.39004	3.6526	3.66324	3.75695	4.10965	4.49187	-1.12509	0.458475		*
H300008256	H300008256	ENSG00000224510	-	100129174	POLR2KP2	polymerase (RNA) II (DNA directed) polypeptide K, 7.0kDa pseudogene 2		2.10799	2.17924		1.18789	1.50341		2.62082	2.77817	1.71983e-07	1.07587	1.12383	1.71983e-07	0.248402	0.588235	1.71983e-07	1.39002	1.47413	-1.12383	0.458875		*
H200010559	H200010559	ENSG00000019549	NM_003068.4	6591	SNAI2	snail family zinc finger 2	5.36787	10.2791	11.6973	23.6354	31.6604	18.5898	24.2902	43.6632	27.9229	2.42435	3.36164	3.54811	4.56288	4.98461	4.21644	4.6023	5.44834	4.80338	-1.12376	0.458898		*
opHsV0400000183	opHsV0400000183	ENSG00000128254	NM_015372.2	25775	C22orf24	chromosome 22 open reading frame 24	2.3955	2.94243	5.21781	2.58035	3.22089	3.51141	3.17828	5.31531	5.45778	1.26033	1.55701	2.38344	1.36757	1.68746	1.81205	1.66825	2.41015	2.44832	-1.12312	0.4591		*
CHsGV10000023	CHsGV10000023	ENSG00000143226	XM_011509291.1	2212	FCGR2A	Fc fragment of IgG receptor IIa	2.49806	2.3467	5.43638							1.32081	1.23063	2.44265	1.71983e-07	1.71983e-07	1.71983e-07	1.71983e-07	1.71983e-07	1.71983e-07	-1.12184	0.459508		*
H300022202	H300022202	ENSG00000145734	NM_018429.2	55814	BDP1	B double prime 1, subunit of RNA polymerase III transcription initiation factor IIIB			2.1719	1.64952	2.80649	1.88018				1.71983e-07	1.71983e-07	1.11896	0.722049	1.48876	0.910874	1.71983e-07	1.71983e-07	1.71983e-07	-1.11896	0.460426		*
CHsGV10000741	CHsGV10000741	ENSG00000106785	XM_011519244.1	9830	TRIM14	tripartite motif containing 14	1.46658	3.12088	3.17972	14.1249	17.1556	13.8076	12.0401	13.2923	14.2379	0.552455	1.64196	1.6689	3.82017	4.10061	3.78739	3.58978	3.73252	3.83166	-1.11645	0.461228		*
CHsGV10003931	CHsGV10003931	ENSG00000115520	NM_025147.3	80219	COQ10B	coenzyme Q10B	20.8568	29.2744	45.178	48.7738	48.4608	43.1111	87.7422	94.3829	79.1018	4.38245	4.87157	5.49755	5.60803	5.59875	5.42999	6.4552	6.56045	6.30564	-1.1151	0.46166		*
CHsGV10001580	CHsGV10001580	ENSG00000100650	XR_943506.1	6430	SRSF5	serine/arginine-rich splicing factor 5	667.618	500.218	1445.5	293.594	271.137	321.012	553.427	390.36	485.477	9.38288	8.96641	10.4974	8.19768	8.08288	8.32648	9.11225	8.60866	8.92326	-1.11448	0.461859		*
H300002175	H300002175	ENSG00000186150	NM_203412.1	164153	UBL4B	ubiquitin like 4B		1.69476	2.15661	2.68169	2.77885	2.81596	2.61041	4.06574	4.86565	1.71983e-07	0.76108	1.10876	1.42314	1.47449	1.49363	1.38428	2.02352	2.28263	-1.10876	0.463691		*
H200011493	H200011493	ENSG00000130300	NM_031310.2	83483	PLVAP	plasmalemma vesicle associated protein		2.17577	2.15661	2.2646	3.29636	3.49207	1.61036	2.69171	4.80741	1.71983e-07	1.12152	1.10876	1.17925	1.72087	1.80408	0.687382	1.42852	2.26526	-1.10876	0.463691		*
H200011836	H200011836	ENSG00000122735	XM_006716758.2	27019	DNAI1	dynein axonemal intermediate chain 1	1.7093	2.37892	3.67629	2.64912	3.0478	3.93866	1.56085	3.72893	3.67157	0.773404	1.25031	1.87825	1.40551	1.60777	1.97771	0.642335	1.89876	1.8764	-1.10485	0.464951		*
CHsGV10000332	CHsGV10000332	-	NM_018050.2	54682	MANSC1	MANSC domain containing 1		2.44664	2.14852	24.5303	26.7474	35.3954	54.7433	43.6576	40.4485	1.71983e-07	1.2908	1.10334	4.61649	4.74133	5.14549	5.77461	5.44816	5.33801	-1.10334	0.465436		*
AHsV10003556	AHsV10003556	ENSG00000169314	NM_182520.2	150248	C22orf15	chromosome 22 open reading frame 15			2.14852		0.896344	1.16361		1.39077	1.86295	1.71983e-07	1.71983e-07	1.10334	1.71983e-07	0	0.218601	1.71983e-07	0.475887	0.89759	-1.10334	0.465436		*
opHsV0400004699	opHsV0400004699	ENSG00000020129	NM_001014841.1	23154	NCDN	neurochondrin	2.57382	2.3967	5.50726	2.01709	2.94181	2.2455	1.13226	3.82303	4.79827	1.36391	1.26105	2.46133	1.01228	1.5567	1.16704	0.179209	1.93472	2.26251	-1.09743	0.46735		*
H200001364	H200001364	ENSG00000176390	XM_011524879.1	51379	CRLF3	cytokine receptor-like factor 3	31.9581	24.9029	68.3553	68.5831	61.5246	65.9473	53.5034	54.3893	51.6127	4.99811	4.63824	6.09498	6.09978	5.94309	6.04324	5.74156	5.76525	5.68966	-1.09687	0.467529		*
H200010287	H200010287	ENSG00000167981	NM_152457.2	146434	ZNF597	zinc finger protein 597	2.01613	2.26126	4.30034	1.72505	2.46207	1.7634	2.21353	3.59828	3.77983	1.01159	1.17713	2.10445	0.786636	1.29987	0.818356	1.14635	1.84731	1.91832	-1.09286	0.468831		*
H300007731	H300007731	ENSG00000203805	XM_011539448.1	196051	PLPP4	phospholipid phosphatase 4	2.0202	2.44331	4.29629	15.0393	15.7966	11.3022	218.909	279.391	212.153	1.0145	1.28884	2.10309	3.91067	3.98154	3.49853	7.77419	8.12614	7.72896	-1.08859	0.47022		*
H200001209	H200001209	ENSG00000160917	XM_011515757.1	10898	CPSF4	cleavage and polyadenylation specific factor 4	84.2081	96.7618	178.965	94.2092	95.7679	96.9732	57.8858	62.3231	72.8801	6.39589	6.59637	7.48354	6.5578	6.58147	6.59951	5.85514	5.96169	6.18745	-1.08765	0.470527		*
AHsV10000100	AHsV10000100	ENSG00000111676	NM_001007026.1	1822	ATN1	atrophin 1		2.55024	2.12521	1.40176	2.0967	3.94923	1.81378	2.80254	2.53171	1.71983e-07	1.35063	1.0876	0.487237	1.06812	1.98157	0.859001	1.48673	1.34011	-1.0876	0.470542		*
H200007491	H200007491	ENSG00000167825	NM_006637.1	10798	OR5I1	olfactory receptor family 5 subfamily I member 1		1.89404	2.12117	1.27254	2.33059	1.88782	2.86583	4.45527	3.58759	1.71983e-07	0.92147	1.08486	0.347711	1.22069	0.916724	1.51895	2.15551	1.84302	-1.08486	0.471439		*
CHsGV10002083	CHsGV10002083	ENSG00000046774	NM_016249.3	51438	MAGEC2	MAGE family member C2			2.12117					2.15645	2.18603	1.71983e-07	1.71983e-07	1.08486	1.71983e-07	1.71983e-07	1.71983e-07	1.71983e-07	1.10866	1.12832	-1.08486	0.471439		*
H300020121	H300020121	ENSG00000140090	XM_011536442.1	123041	SLC24A4	solute carrier family 24 member 4		1.54122	2.11712	2.22759	2.58342	3.26141		2.1375	2.02611	1.71983e-07	0.624068	1.08211	1.15549	1.36928	1.7055	1.71983e-07	1.09592	1.01871	-1.0821	0.472339		*
H300004560	H300004560	ENSG00000156194	NM_006239.2	5470	PPEF2	protein phosphatase with EF-hand domain 2		1.35224	2.11382							1.71983e-07	0.435351	1.07986	1.71983e-07	1.71983e-07	1.71983e-07	1.71983e-07	1.71983e-07	1.71983e-07	-1.07986	0.473076		*
DHsGV10004186	DHsGV10004186	ENSG00000080854	XM_006718795.2	22997	IGSF9B	immunoglobulin superfamily member 9B		2.31846	2.11315	3.86889	5.00508	4.76	3.21947	6.03115	6.71858	1.71983e-07	1.21317	1.07939	1.95192	2.32339	2.25096	1.68682	2.59243	2.74816	-1.07939	0.473228		*
opHsV0400006175	opHsV0400006175	ENSG00000266200	NR_103727.1	5408	PNLIPRP2	pancreatic lipase related protein 2 (gene/pseudogene)	1.40625	2.0153	2.95799	3.58855	3.56121	4.08097	2.49725	3.43782	4.03562	0.491853	1.011	1.56462	1.8434	1.83237	2.02891	1.32034	1.78149	2.01279	-1.07276	0.475408		*
DHsGV10002704	DHsGV10002704	ENSG00000142002	NM_001242901.1	100131094	DPP9-AS1	DPP9 antisense RNA 1	5.38681	8.48278	11.3192	9.66484	8.40618	12.6257	8.03077	12.7183	14.5835	2.42943	3.08454	3.5007	3.27275	3.07145	3.65829	3.00554	3.66883	3.86626	-1.07127	0.475901		*
AHsV10003333	AHsV10003333	ENSG00000142102	XR_930912.1	80162	ATHL1	ATH1, acid trehalase-like 1 (yeast)	2.37305	3.74459	4.98401	9.54478	9.42702	9.39547	3.49979	5.57475	10.2441	1.24674	1.90481	2.31731	3.25471	3.2368	3.23197	1.80727	2.47891	3.35673	-1.07056	0.476133		*
AHsV10000026	AHsV10000026	ENSG00000198270	XM_011538958.1	89894	TMEM116	transmembrane protein 116	1.42492	2.3648	2.99188	8.97317	11.0473	12.7093	10.5704	14.5093	11.7123	0.510881	1.24172	1.58105	3.16562	3.46562	3.66781	3.40196	3.85891	3.54995	-1.07017	0.476263		*
H300011185	H300011185	ENSG00000137497	XM_006718564.1	4926	NUMA1	nuclear mitotic apparatus protein 1	1.65598	2.34316	3.47639	1.04564	1.7835	2.34588	6.28038	5.80573	5.3844	0.727687	1.22845	1.79759	0.0643834	0.834714	1.23013	2.65085	2.53748	2.42879	-1.0699	0.476352		*
H200016575	H200016575	ENSG00000183260	NM_080622.3	140701	ABHD16B	abhydrolase domain containing 16B		2.04027	2.09779	2.46986	3.0889	2.69096	3.04197	5.19768	4.27294	1.71983e-07	1.02876	1.06887	1.30443	1.62709	1.42812	1.60501	2.37787	2.09523	-1.06887	0.476693		*
AHsV10001490	AHsV10001490	-	NM_005517.3	3151	HMGN2	high mobility group nucleosomal binding domain 2	35.2992	34.5475	73.969	84.1464	79.6471	90.3501	40.4895	44.4818	40.0256	5.14156	5.11051	6.20885	6.39483	6.31555	6.49745	5.33947	5.47514	5.32285	-1.06729	0.477216		*
opHsV0400002458	opHsV0400002458	-	-	-	-	-	2.35411	3.44835	4.93246	2.84791	3.70831	4.39086	2.18975	5.96706	3.69996	1.23518	1.78591	2.30231	1.5099	1.89076	2.1345	1.13077	2.57702	1.88751	-1.06713	0.477269		*
H300020059	H300020059	ENSG00000072952	NM_001100163.2	10335	MRVI1	murine retrovirus integration site 1 homolog	33.5109	44.3768	70.1801	58.7632	63.4523	75.5994	43.6733	59.5733	58.921	5.06656	5.47173	6.13299	5.87684	5.9876	6.2403	5.44868	5.89659	5.88071	-1.06643	0.477499		*
opHsV0400010630	opHsV0400010630	-	-	-	-	-	1.97445	3.3524	4.12792	3.97591	4.97934	5.89238	2.18431	4.84532	4.50358	0.981449	1.74519	2.04541	1.99129	2.31596	2.55885	1.12717	2.27659	2.17107	-1.06396	0.478316		*
opHsV0400006684	opHsV0400006684	-	-	-	-	-		1.54487	2.0864	1.52289	2.02891	3.09472		2.41867	1.64823	1.71983e-07	0.627488	1.06102	0.606812	1.02071	1.62981	1.71983e-07	1.27422	0.720915	-1.06102	0.479294		*
H300002687	H300002687	ENSG00000180998	NM_001099652.1	283554	GPR137C	G protein-coupled receptor 137C	3.17667	3.09232	6.62383	11.0912	9.5789	9.75697	20.7361	26.3631	25.4943	1.66752	1.62869	2.72767	3.47134	3.25986	3.28643	4.37408	4.72045	4.67211	-1.06015	0.479582		*
H200003718	H200003718	ENSG00000108947	NM_001406.3	1949	EFNB3	ephrin-B3	1.45522	2.3431	3.03055	13.0829	15.5596	16.7643	26.3606	33.3988	39.5392	0.541238	1.22842	1.59958	3.70961	3.95973	4.06732	4.72031	5.06173	5.30521	-1.05834	0.480184		*
CHsGV10003760	CHsGV10003760	ENSG00000144677	NM_005808.2	10217	CTDSPL	CTD small phosphatase like	3.18804	4.96396	6.62787	22.5589	25.1431	23.8832	51.3283	40.3646	48.7728	1.67267	2.31149	2.72855	4.49563	4.65209	4.57792	5.68168	5.33502	5.60801	-1.05588	0.481005		*
AHsV10002006	AHsV10002006	ENSG00000168826	NM_145291.3	166793	ZBTB49	zinc finger and BTB domain containing 49		1.57677	2.07845		0.87784	1.35199				1.71983e-07	0.656969	1.05551	1.71983e-07	0	0.435089	1.71983e-07	1.71983e-07	1.71983e-07	-1.05551	0.481128		*
H200010952	H200010952	ENSG00000147509	XM_011517622.1	8601	RGS20	regulator of G-protein signaling 20	7.95623	9.299	16.5363	11.0459	10.6353	12.5077	51.4018	76.8119	34.5439	2.99209	3.21707	4.04757	3.46543	3.41079	3.64474	5.68375	6.26326	5.11036	-1.05548	0.481137		*
opHsV0400003057	opHsV0400003057	ENSG00000168077	NM_182826.1	51435	SCARA3	scavenger receptor class A member 3			2.07838	8.4717	5.89249	7.21314	9.14394	11.9891	17.8162	1.71983e-07	1.71983e-07	1.05546	3.08265	2.55888	2.85063	3.19282	3.58366	4.15512	-1.05546	0.481143		*
H200011722	H200011722	ENSG00000161980	NM_016310.4	51728	POLR3K	polymerase (RNA) III subunit K	466.781	429.55	969.214	361.783	325.55	344.534	345.04	349.946	336.193	8.8666	8.74668	9.92067	8.49898	8.34674	8.4285	8.43062	8.45099	8.39314	-1.05407	0.481608		*
H200015460	H200015460	ENSG00000117507	NR_002601.1	388714	FMO6P	flavin containing monooxygenase 6 pseudogene		2.34676	2.06955	2.70698	2.63245	2.45356	1.67091	2.34557	3.27776	1.71983e-07	1.23067	1.04932	1.43669	1.39641	1.29488	0.740631	1.22994	1.71271	-1.04932	0.483196		*
DHsGV10000696	DHsGV10000696	-	-	-	-	-	9.0862	10.4573	18.7792	10.1846	11.0893	11.147	13.9184	18.397	17.6855	3.18368	3.38644	4.23107	3.34832	3.4711	3.47858	3.79892	4.2014	4.14449	-1.04739	0.483843		*
H300015222	H300015222	ENSG00000165966	XR_944528.1	29951	PDZRN4	PDZ domain containing ring finger 4	1.57321	2.58966	3.2498	2.55088	3.49946	5.12971	1.41603	2.80537	2.66914	0.653711	1.37276	1.70035	1.351	1.80713	2.35888	0.50185	1.48819	1.41637	-1.04664	0.484095		*
AHsV10001251	AHsV10001251	ENSG00000105723	NM_019884.2	2931	GSK3A	glycogen synthase kinase 3 alpha	145.667	155.101	300.891	225.654	208.644	221.296	157.949	184.505	204.639	7.18653	7.27707	8.2331	7.81797	7.7049	7.78983	7.30331	7.52752	7.67694	-1.04657	0.484119		*
H300022761	H300022761	ENSG00000128536	XM_011515959.1	222256	CDHR3	cadherin related family member 3	2.63849	2.88889	5.44837	3.78343	3.38743	4.15874	2.34654	4.23356	4.63835	1.39971	1.53052	2.44583	1.91969	1.76019	2.05615	1.23054	2.08187	2.21361	-1.04611	0.484271		*
AHsV10002054	AHsV10002054	ENSG00000204815	XM_011525324.1	83538	TTC25	tetratricopeptide repeat domain 25	4.03334	8.66118	8.31856	9.61772	10.8647	11.826	5.86322	11.5795	8.31962	2.01198	3.11456	3.05633	3.26569	3.44157	3.56389	2.55169	3.53351	3.05652	-1.04436	0.484861		*
DHsGV10003266	DHsGV10003266	-	-	-	-	-	2.75943	5.9443	5.68291	5.00106	6.14803	5.68903	3.42236	7.83548	6.2897	1.46437	2.57151	2.50663	2.32223	2.62012	2.50818	1.77499	2.97002	2.65299	-1.04226	0.485567		*
AHsV10001879	AHsV10001879	ENSG00000130762	NM_014448.3	27237	ARHGEF16	Rho guanine nucleotide exchange factor 16		1.56618	2.05905	7.25717	10.2247	8.70937	1.97548	4.16577	5.85101	1.71983e-07	0.647255	1.04198	2.85941	3.35399	3.12257	0.982206	2.05858	2.54869	-1.04198	0.485662		*
CHsGV10002455	CHsGV10002455	ENSG00000174004	NM_198565.2	375387	NRROS	negative regulator of reactive oxygen species			2.05507	1.58696	2.8024	2.49583		1.2524	1.40157	1.71983e-07	1.71983e-07	1.03919	0.66627	1.48666	1.31952	1.71983e-07	0.3247	0.487044	-1.03919	0.486602		*
H300002060	H300002060	ENSG00000187105	XM_006720143.2	399671	HEATR4	HEAT repeat containing 4	1.85268	2.81059	3.8037	3.53592	4.56015	4.13055	2.80139	3.76295	4.46193	0.889618	1.49087	1.9274	1.82209	2.18908	2.04633	1.48614	1.91187	2.15767	-1.03779	0.487074		*
H300002199	H300002199	ENSG00000129151	XM_011520403.1	8424	BBOX1	gamma-butyrobetaine hydroxylase 1	1.55048	3.09199	3.18289	2.02961	2.82594	2.04216		2.21683	3.23868	0.632716	1.62853	1.67034	1.0212	1.49873	1.0301	1.71983e-07	1.1485	1.69541	-1.03762	0.48713		*
AHsV10000035	AHsV10000035	ENSG00000101019	NM_001184977.1	55245	UQCC1	ubiquinol-cytochrome c reductase complex assembly factor 1	81.5738	76.2094	167.233	75.4848	77.5338	83.8028	99.1266	88.0485	95.1132	6.35003	6.2519	7.38571	6.23811	6.27675	6.38893	6.6312	6.46023	6.57157	-1.03568	0.487786		*
H300010009	H300010009	ENSG00000256870	NM_145913.3	160728	SLC5A8	solute carrier family 5 member 8	1.32698	1.30617	2.71455	2.89947	2.92305	3.28458		2.47196	1.77965	0.408144	0.385339	1.44071	1.53579	1.54748	1.71571	1.71983e-07	1.30565	0.831596	-1.03257	0.488838		*
H200002026	H200002026	ENSG00000140284	NM_001159629.1	11001	SLC27A2	solute carrier family 27 member 2	1.42196	1.53795	2.90159	37.4351	43.4901	44.195	22.258	17.7093	24.3789	0.507886	0.621008	1.53684	5.22632	5.44261	5.46581	4.47625	4.14644	4.60756	-1.02896	0.490064		*
CHsGV10002000	CHsGV10002000	ENSG00000197245	XM_011542178.1	79927	FAM110D	family with sequence similarity 110 member D	8.24414	9.1099	16.8176	9.29336	9.85703	9.48967	9.14686	14.6647	14.959	3.04337	3.18744	4.0719	3.2162	3.30115	3.24636	3.19328	3.87427	3.90294	-1.02853	0.490208		*
H200006197	H200006197	ENSG00000104419	XM_011516792.1	10397	NDRG1	N-myc downstream regulated 1	6.88773	6.79978	14.0275	82.8488	94.0071	69.8627	34.2158	47.5024	59.2154	2.78403	2.76549	3.81018	6.37241	6.5547	6.12645	5.09659	5.56993	5.8879	-1.02615	0.491017		*
AHsV10001225	AHsV10001225	ENSG00000249115	NM_015302.1	23354	HAUS5	HAUS augmin like complex subunit 5	2.28592	2.98152	4.65514	11.1107	9.14215	12.939	21.7436	13.982	16.5522	1.19278	1.57605	2.21882	3.47388	3.19253	3.69366	4.44252	3.8055	4.04895	-1.02605	0.491054		*
opHsV0400009248	opHsV0400009248	ENSG00000161860	NM_001105578.1	256126	SYCE2	synaptonemal complex central element protein 2		1.39499	2.03088	3.53175	4.14531	4.42841		2.93689	3.76812	1.71983e-07	0.480252	1.02211	1.82038	2.05148	2.14679	1.71983e-07	1.55429	1.91384	-1.0221	0.492397		*
CHsGV10001400	CHsGV10001400	ENSG00000082515	NM_001014990.2	29093	MRPL22	mitochondrial ribosomal protein L22		1.54847	2.02758	2.08223	2.45219	1.73316		2.06575	2.19537	1.71983e-07	0.630843	1.01976	1.05813	1.29407	0.793407	1.71983e-07	1.04666	1.13447	-1.01976	0.493199		*
AHsV10000050	AHsV10000050	ENSG00000134748	XM_011542315.1	84950	PRPF38A	pre-mRNA processing factor 38A	80.7905	77.8751	163.738	73.6141	71.1477	77.508	53.2868	54.5803	49.5169	6.33611	6.28309	7.35524	6.20191	6.15275	6.27627	5.73571	5.77031	5.62985	-1.01913	0.493415		*
AHsV10000931	AHsV10000931	ENSG00000169683	XR_933932.1	201255	LRRC45	leucine rich repeat containing 45		1.68391	2.02354	4.3701	5.98672	6.80645	3.88314	4.07933	5.19483	1.71983e-07	0.751812	1.01688	2.12767	2.58176	2.7669	1.95723	2.02833	2.37708	-1.01688	0.494184		*
CHsGV10002440	CHsGV10002440	ENSG00000179564	NM_001304385.1	132228	LSMEM2	leucine-rich single-pass membrane protein 2		2.07582	2.02279	1.84308	2.27432	2.93803	1.47098	3.61953	3.287	1.71983e-07	1.05368	1.01635	0.882115	1.18543	1.55485	0.556781	1.8558	1.71677	-1.01635	0.494366		*
AHsV10000485	AHsV10000485	ENSG00000196182	NM_001282546.1	83931	STK40	serine/threonine kinase 40	1.84623	3.1848	3.73033	1.29651	3.14612	3.57537				0.884582	1.6712	1.8993	0.37463	1.65357	1.83809	1.71983e-07	1.71983e-07	1.71983e-07	-1.01472	0.494924		*
H300018652	H300018652	ENSG00000100505	XM_011536391.1	114088	TRIM9	tripartite motif containing 9	2.19852	3.75157	4.44068	5.28114	5.67761	6.99394	1.32917	2.75431	4.00389	1.13653	1.90749	2.15078	2.40085	2.50528	2.80611	0.410529	1.46169	2.0014	-1.01425	0.495087		*
H300008649	H300008649	ENSG00000108878	NM_000727.3	786	CACNG1	calcium voltage-gated channel auxiliary subunit gamma 1		1.58396	2.01956	1.93998	2.54931	2.57856		2.65707	3.50439	1.71983e-07	0.663538	1.01404	0.956043	1.35011	1.36657	1.71983e-07	1.40983	1.80916	-1.01404	0.495157		*
AHsV10001702	AHsV10001702	ENSG00000196943	XM_011536527.1	161424	NOP9	NOP9 nucleolar protein	1.41411		2.85483	1.15843	2.29333	2.68332				0.499892	1.71983e-07	1.51341	0.212165	1.19744	1.42402	1.71983e-07	1.71983e-07	1.71983e-07	-1.01351	0.495338		*
DHsGV10005541	DHsGV10005541	ENSG00000205786	NR_040046.1	100128682	LINC01531	long intergenic non-protein coding RNA 1531	8.05936	8.99596	16.1849	11.7943	13.7634	15.1155	9.65428	20.3406	22.2887	3.01067	3.16928	4.01657	3.56002	3.78276	3.91795	3.27117	4.34629	4.47824	-1.00591	0.497956		*
H300021813	H300021813	ENSG00000197498	NM_032194.2	84154	RPF2	ribosome production factor 2 homolog	530.788	469.747	1065.4	404.269	345.258	377.732	245.226	313.813	242.625	9.05199	8.87574	10.0572	8.65917	8.43153	8.56122	7.93797	8.29376	7.92258	-1.00518	0.498207		*
H200019147	H200019147	ENSG00000024422	NM_014601.3	30846	EHD2	EH domain containing 2		1.76221	2.0042	1.23971	1.45589	1.24284	2.64509	4.19387	5.61761	1.71983e-07	0.817383	1.00303	0.310002	0.541905	0.313645	1.40332	2.06828	2.48996	-1.00303	0.498952		*
H300019294	H300019294	ENSG00000121281	XR_933193.1	113	ADCY7	adenylate cyclase 7	1.5843	2.86054	3.17083	5.0261	5.34497	4.96335	2.21013	2.89947	4.32373	0.663841	1.51628	1.66486	2.32944	2.41818	2.31131	1.14413	1.53579	2.11228	-1.00102	0.499647		*
CHsGV10000207	CHsGV10000207	ENSG00000165507	NM_007021.3	11067	C10orf10	chromosome 10 open reading frame 10	3.16153	3.87642	6.32387	4.70928	5.55356	5.02349	4.29734	6.86488	8.52061	1.66062	1.95473	2.66081	2.23551	2.47341	2.32869	2.10344	2.77923	3.09096	-1.00019	0.499935		*

## Sheet: up2
Comparison of Microarray Expression Levels Between Neural Precursor Cells with Added hsa-miR-6813-3p and Control Cells							global normalization									Log2 global normalization
							LUHMES			Microglia			Astrocytes			LUHMES			Microglia			Astrocytes
Name	ID	ensembl_id	RefSeq_id	Enterz_id	symbol	description	hsa-miR-2277-3p	hsa-miR-6813-3p	Ctrl vector	hsa-miR-2277-3p	hsa-miR-6813-3p	Ctrl vector	hsa-miR-2277-3p	hsa-miR-6813-3p	Ctrl vector	hsa-miR-2277-3p	hsa-miR-6813-3p	Ctrl vector	hsa-miR-2277-3p	hsa-miR-6813-3p	Ctrl vector	hsa-miR-2277-3p	hsa-miR-6813-3p	Ctrl vector	LOG2ratio	ratio	up	down
DHsTV10000071	DHsTV10000071	-	-	-	-	-	115.634	146.762		137.261	156.938	90.1631	128.198	146.561	154.023	6.85342	7.19733		7.10078	7.29405	6.49447	7.00223	7.19536	7.267	7.19733	146.762	***
opHsV0400002845	opHsV0400002845	ENSG00000181333	NM_001098672.1	341208	HEPHL1	hephaestin like 1		13.5278								1.71983e-07	3.75786	1.71983e-07	1.71983e-07	1.71983e-07	1.71983e-07	1.71983e-07	1.71983e-07	1.71983e-07	3.75786	13.5278	***
H200004487	H200004487	ENSG00000107984	NM_012242.2	22943	DKK1	dickkopf WNT signaling pathway inhibitor 1	7.63075	28.8783	2.55413	2.76165	2.85457	3.44273	966.372	1127.05	589.54	2.93183	4.85192	1.35283	1.46553	1.51327	1.78356	9.91643	10.1383	9.20345	3.49908	11.3065	***
H300009458	H300009458	ENSG00000188107	NM_001292009.1	346007	EYS	eyes shut homolog (Drosophila)		11.2275								1.71983e-07	3.48897	1.71983e-07	1.71983e-07	1.71983e-07	1.71983e-07	1.71983e-07	1.71983e-07	1.71983e-07	3.48897	11.2275	***
AHsV10002946	AHsV10002946	ENSG00000211448	NM_000793.5	1734	DIO2	deiodinase, iodothyronine, type II	8.29015	20.5434	2.50009				269.194	219.153	400.936	3.0514	4.36061	1.32198	1.71983e-07	1.71983e-07	1.71983e-07	8.0725	7.77579	8.64723	3.03862	8.21707	***
AHsV10002381	AHsV10002381	ENSG00000235568	NM_145912.6	150372	NFAM1	NFAT activating protein with ITAM motif 1		6.7856								1.71983e-07	2.76248	1.71983e-07	1.71983e-07	1.71983e-07	1.71983e-07	1.71983e-07	1.71983e-07	1.71983e-07	2.76248	6.7856	**
AHsV10000117	AHsV10000117	ENSG00000249839	XM_011522259.1	9677	PPIP5K1	diphosphoinositol pentakisphosphate kinase 1		5.53433								1.71983e-07	2.46841	1.71983e-07	1.71983e-07	1.71983e-07	1.71983e-07	1.71983e-07	1.71983e-07	1.71983e-07	2.46841	5.53433	**
H200004943	H200004943	ENSG00000131831	NR_033349.1	10742	RAI2	retinoic acid induced 2		5.29176		11.6417	13.1783	10.7509		1.94838	2.46423	1.71983e-07	2.40375	1.71983e-07	3.54123	3.72009	3.42638	1.71983e-07	0.962272	1.30114	2.40375	5.29176	**
AHsV10000952	AHsV10000952	ENSG00000099889	NM_001670.2	421	ARVCF	armadillo repeat gene deleted in velocardiofacial syndrome	3.85937	5.26673		4.33753	5.32306	3.9554	3.80431	4.74807	3.4534	1.94837	2.39691	1.71983e-07	2.11688	2.41226	1.98382	1.92764	2.24734	1.78802	2.39691	5.26673	**
DHsGV10002759	DHsGV10002759	-	-	-	-	-	1.34214	5.01384		1.36608	2.28993	7.76921		2.39175	4.17639	0.42453	2.32592	1.71983e-07	0.450044	1.1953	2.95777	1.71983e-07	1.25807	2.06226	2.32592	5.01384	**
H200006884	H200006884	ENSG00000106366	NM_000602.4	5054	SERPINE1	serpin peptidase inhibitor, clade E (nexin, plasminogen activator inhibitor type 1), member 1	3.69971	11.6877	2.59355		1.55301	2.43097	723.805	654.073	751.871	1.88741	3.54692	1.37493	1.71983e-07	0.635067	1.28153	9.49946	9.35331	9.55434	2.17199	4.50645	**
opHsV0400001105	opHsV0400001105	ENSG00000178033	NM_153711.2	254228	FAM26E	family with sequence similarity 26 member E	1.9182	4.10827		2.60794	3.98669	2.81214				0.939755	2.03853	1.71983e-07	1.38291	1.99519	1.49167	1.71983e-07	1.71983e-07	1.71983e-07	2.03853	4.10827	**
H200011010	H200011010	ENSG00000123843	NM_001017366.2	725	C4BPB	complement component 4 binding protein beta	2.42257	4.05461								1.27654	2.01956	1.71983e-07	1.71983e-07	1.71983e-07	1.71983e-07	1.71983e-07	1.71983e-07	1.71983e-07	2.01956	4.05461	**
DHsGV10001428	DHsGV10001428	-	-	-	-	-	8.12431	9.96611	2.62824	6.74628	8.14995	4.08479	6.77097	10.3064	7.88417	3.02225	3.31703	1.3941	2.75409	3.02679	2.03026	2.75936	3.36547	2.97896	1.92293	3.79193	*
AHsV10001449	AHsV10001449	ENSG00000136872	NM_000035.3	229	ALDOB	aldolase, fructose-bisphosphate B	2.07001	3.68013		1.6055	2.12723	1.66156	2.32617	2.93689	2.92885	1.04963	1.87976	1.71983e-07	0.683024	1.08897	0.73254	1.21795	1.55429	1.55033	1.87976	3.68013	*
CHsGV10000528	CHsGV10000528	ENSG00000147883	NM_078487.2	1030	CDKN2B	cyclin-dependent kinase inhibitor 2B	15.1213	25.648	7.00606	209.546	209.146	245.881	143.269	154.895	305.849	3.91851	4.68077	2.8086	7.71112	7.70836	7.94182	7.16259	7.27514	8.25668	1.87217	3.66083	*
CHsGV10000006	CHsGV10000006	ENSG00000145692	NM_001713.2	635	BHMT	betaine--homocysteine S-methyltransferase	2.24425	3.65556		2.10362	2.28105	2.43861	2.18431	3.95152	2.24417	1.16624	1.87009	1.71983e-07	1.07287	1.1897	1.28606	1.12717	1.98241	1.16619	1.87009	3.65556	*
opHsV0400000800	opHsV0400000800	ENSG00000164035	NM_001159694.1	51705	EMCN	endomucin	1.38703	3.60882								0.472003	1.85153	1.71983e-07	1.71983e-07	1.71983e-07	1.71983e-07	1.71983e-07	1.71983e-07	1.71983e-07	1.85153	3.60882	*
H300018592	H300018592	ENSG00000091879	NM_001118888.1	285	ANGPT2	angiopoietin 2	3.00567	5.59474	1.57851	3.26704		4.62411	1.72649	4.48837	3.85655	1.58768	2.48407	0.658567	1.70798		2.20918	0.787842	2.16619	1.94731	1.8255	3.54431	*
AHsV10000074	AHsV10000074	ENSG00000170085	NR_131772.1	375484	SIMC1	SUMO interacting motifs containing 1	2.94588	3.53085		71.6408	84.1291	93.1765	9.39935	11.8247	16.7444	1.5587	1.82002	1.71983e-07	6.16271	6.39453	6.54189	3.23256	3.56373	4.06561	1.82002	3.53085	*
H200000254	H200000254	ENSG00000116701	XM_005245207.1	4688	NCF2	neutrophil cytosolic factor 2		3.48418						1.56569	2.46099	1.71983e-07	1.80082	1.71983e-07	1.71983e-07	1.71983e-07	1.71983e-07	1.71983e-07	0.6468	1.29924	1.80082	3.48417	*
CHsGV10002745	CHsGV10002745	ENSG00000180096	NM_052838.4	1731	42614	septin 1	5.58729	8.3758	2.43797	5.674	7.08491	6.55938	6.12957	9.03522	9.01363	2.48215	3.06623	1.28568	2.50437	2.82475	2.71356	2.61579	3.17556	3.17211	1.78054	3.43556	*
H200012551	H200012551	ENSG00000165046	XM_011544410.1	137994	LETM2	leucine zipper and EF-hand containing transmembrane protein 2	5.24638	9.53432	2.77667	5.04951	6.90704	4.65435	59.9358	79.4119	59.2918	2.39132	3.25313	1.47336	2.33614	2.78807	2.21858	5.90535	6.31128	5.88976	1.77977	3.43372	*
CHsGV10000179	CHsGV10000179	ENSG00000115363	NM_032181.2	84141	EVA1A	eva-1 homolog A, regulator of programmed cell death		3.30239					47.6485	57.0914	56.3019	1.71983e-07	1.72351	1.71983e-07	1.71983e-07	1.71983e-07	1.71983e-07	5.57436	5.8352	5.81511	1.72351	3.30239	*
H200012324	H200012324	ENSG00000139211	XM_005268837.2	347902	AMIGO2	adhesion molecule with Ig-like domain 2	5.06861	9.57413	2.90638	9.55649	11.6797	11.414	259.714	181.91	223.935	2.34159	3.25914	1.53922	3.25648	3.54593	3.51274	8.02078	7.50708	7.80694	1.71992	3.29418	*
H200008426	H200008426	ENSG00000139318	NM_001946.3	1848	DUSP6	dual specificity phosphatase 6	13.4123	25.4915	7.79935	51.1474	59.0878	50.0811	151.519	159.379	101.069	3.74549	4.67194	2.96335	5.67659	5.88479	5.64619	7.24335	7.31632	6.65919	1.70859	3.26841	*
DHsGV10001667	DHsGV10001667	ENSG00000261546	-	-	CTD-2555A7.3	-	3.84394	4.49314	1.37537	3.30537	3.45113	4.21214	2.27403	4.71096	5.1895	1.94259	2.16772	0.459822	1.72481	1.78707	2.07455	1.18525	2.23602	2.3756	1.7079	3.26685	*
opHsV0400003443	opHsV0400003443	ENSG00000148344	XM_011519210.1	9536	PTGES	prostaglandin E synthase	6.29272	10.2649	3.19104	2.9977	5.01276	4.152		3.03753	2.65922	2.65368	3.35965	1.67403	1.58386	2.32561	2.05381	1.71983e-07	1.6029	1.411	1.68563	3.2168	*
AHsV10003380	AHsV10003380	ENSG00000144285	NM_001202435.1	6323	SCN1A	sodium voltage-gated channel alpha subunit 1	3.0441	3.21004		1.03729	1.54603	1.68798		1.8636	9.92294	1.60601	1.68259	1.71983e-07	0.0528234	0.628565	0.755294	1.71983e-07	0.89809	3.31077	1.68259	3.21004	*
opHsV0400001533	opHsV0400001533	ENSG00000183662	NM_001252216.1	407738	FAM19A1	family with sequence similarity 19 (chemokine (C-C motif)-like), member A1		3.18174						1.35391	1.3158	1.71983e-07	1.66982	1.71983e-07	1.71983e-07	1.71983e-07	1.71983e-07	1.71983e-07	0.437136	0.395945	1.66982	3.18174	*
DHsGV10005367	DHsGV10005367	-	-	-	-	-	32.6776	40.4655	13.2388	32.4196	38.5972	24.7286	20.5223	42.3688	23.2339	5.03023	5.33862	3.7267	5.01879	5.27042	4.62811	4.35912	5.40493	4.53816	1.61192	3.05658	*
H200004089	H200004089	ENSG00000148677	NM_014391.2	27063	ANKRD1	ankyrin repeat domain 1		3.0529		18.473	19.9293	10.1496	93.496	103.933	48.3597	1.71983e-07	1.61018	1.71983e-07	4.20734	4.31682	3.34335	6.54683	6.6995	5.59573	1.61018	3.0529	*
opHsV0400004659	opHsV0400004659	ENSG00000197176	NR_033943.1	100129345	LOC100129345	uncharacterized LOC100129345		3.0493								1.71983e-07	1.60848	1.71983e-07	1.71983e-07	1.71983e-07	1.71983e-07	1.71983e-07	1.71983e-07	1.71983e-07	1.60848	3.0493	*
H200005600	H200005600	ENSG00000144583	NM_020814.2	57574	42433	membrane associated ring-CH-type finger 4		3.03518					29.0702	43.9668	27.1741	1.71983e-07	1.60178	1.71983e-07	1.71983e-07	1.71983e-07	1.71983e-07	4.86147	5.45834	4.76416	1.60178	3.03518	*
H200004392	H200004392	ENSG00000166073	XM_011521169.1	11245	GPR176	G protein-coupled receptor 176	3.1315	3.89774	1.28987	4.41856	6.65421	4.95513	79.8576	56.8388	74.7362	1.64685	1.96264	0.367228	2.14358	2.73427	2.30892	6.31936	5.8288	6.22373	1.59541	3.0218	*
DHsGV10003681	DHsGV10003681	-	-	-	-	-	2.29322	5.07409	1.73092	2.7841	2.41757	2.64285	1.66201	3.17534	3.21952	1.19738	2.34315	0.791539	1.47721	1.27356	1.40209	0.732926	1.66691	1.68685	1.55161	2.93144	*
EHsV10000006	EHsV10000006	ENSG00000184557	NM_003955.4	9021	SOCS3	suppressor of cytokine signaling 3	2.07001	3.17754	1.09407	3.32099	4.82746	4.94075	17.9918	20.5717	17.4139	1.04963	1.66791	0.129706	1.73161	2.27127	2.30473	4.16927	4.36259	4.12216	1.5382	2.90433	*
H200000005	H200000005	ENSG00000092295	NM_000359.2	7051	TGM1	transglutaminase 1	1.91849	2.88197				0.891584		2.14342	3.14033	0.93997	1.52705	1.71983e-07	1.71983e-07	1.71983e-07	0	1.71983e-07	1.09992	1.65092	1.52705	2.88197	*
DHsGV10000308	DHsGV10000308	ENSG00000115053	-	4691	NCL	nucleolin		4.16202	1.46081	1.58829	2.19092	1.66392	1.54048	2.52018	2.61491	1.71983e-07	2.05728	0.546765	0.667477	1.13154	0.734582	0.623377	1.33353	1.38676	1.51052	2.84912	*
CHsGV10000699	CHsGV10000699	ENSG00000250571	NM_138465.3	2738	GLI4	GLI family zinc finger 4	4.74606	6.09391	2.14125	4.50712	6.32251	5.98657	3.80237	6.38778	3.64249	2.24673	2.60737	1.09845	2.17221	2.6605	2.58173	1.9269	2.67532	1.86493	1.50892	2.84596	*
AHsV10002387	AHsV10002387	ENSG00000150636	NM_001093729.1	79839	CCDC102B	coiled-coil domain containing 102B	5.73938	14.3934	5.06944							2.52089	3.84734	2.34183	1.71983e-07	1.71983e-07	1.71983e-07	1.71983e-07	1.71983e-07	1.71983e-07	1.50551	2.83925	*
H300021041	H300021041	ENSG00000166049	NM_173493.2	139135	PASD1	PAS domain containing 1	2.27077	2.76092		1.0688	0.968918	1.32119		1.71338	2.40352	1.18318	1.46515	1.71983e-07	0.0959866	0	0.401837	1.71983e-07	0.776846	1.26515	1.46515	2.76092	*
H200016167	H200016167	ENSG00000109424	NM_021833.4	7350	UCP1	uncoupling protein 1 (mitochondrial, proton carrier)		2.73529		1.69798	1.92292	2.91015		1.71591	1.74077	1.71983e-07	1.45169	1.71983e-07	0.763816	0.943296	1.54109	1.71983e-07	0.778972	0.799724	1.45169	2.73529	*
opHsV0400004226	opHsV0400004226	ENSG00000123612	NM_001111031.1	130399	ACVR1C	activin A receptor type IC		3.81923	1.40616	3.65706	4.49646	4.29724		2.4459	1.65089	1.71983e-07	1.93328	0.491759	1.87068	2.16879	2.10341	1.71983e-07	1.29037	0.723246	1.44152	2.71607	*
CHsGV10000796	CHsGV10000796	ENSG00000164125	NM_001128424.1	51313	FAM198B	family with sequence similarity 198 member B	1.36431	2.98878	1.10203							0.448166	1.57955	0.140157	1.71983e-07	1.71983e-07	1.71983e-07	1.71983e-07	1.71983e-07	1.71983e-07	1.4394	2.71208	*
H300022409	H300022409	ENSG00000250591	NR_130149.1	5645	PRSS2	protease, serine 2		2.71065		42.6279	44.0477	42.3366	68.735	90.0955	48.0986	1.71983e-07	1.43864	1.71983e-07	5.41373	5.46099	5.40383	6.10297	6.49338	5.58792	1.43864	2.71065	*
H300014460	H300014460	ENSG00000177000	NM_001010881.1	284498	C1orf167	chromosome 1 open reading frame 167		2.65705								1.71983e-07	1.40982	1.71983e-07	1.71983e-07	1.71983e-07	1.71983e-07	1.71983e-07	1.71983e-07	1.71983e-07	1.40982	2.65705	*
DHsGV10000387	DHsGV10000387	-	-	-	-	-		2.62848						1.11552		1.71983e-07	1.39423	1.71983e-07	1.71983e-07	1.71983e-07	1.71983e-07	1.71983e-07	0.157719	1.71983e-07	1.39423	2.62848	*
DHsGV10000992	DHsGV10000992	-	-	-	-	-	6.59604	7.09563	2.71847	8.38207	9.82456	8.23344	9.00845	10.1278	10.0352	2.7216	2.82693	1.44279	3.06731	3.29639	3.04149	3.17128	3.34024	3.327	1.38414	2.61016	*
CHsGV10003599	CHsGV10003599	ENSG00000132274	NM_001199573.1	10346	TRIM22	tripartite motif containing 22	3.61231	5.58394	2.15176					1.95887	1.58408	1.85292	2.48128	1.10551	1.71983e-07	1.71983e-07	1.71983e-07	1.71983e-07	0.970025	0.66365	1.37577	2.59506	*
opHsV0400002521	opHsV0400002521	ENSG00000184788	NM_001012980.2	340562	SATL1	spermidine/spermine N1-acetyl transferase-like 1		2.56796								1.71983e-07	1.36062	1.71983e-07	1.71983e-07	1.71983e-07	1.71983e-07	1.71983e-07	1.71983e-07	1.71983e-07	1.36062	2.56796	*
H300019040	H300019040	ENSG00000122861	XM_011539866.1	5328	PLAU	plasminogen activator, urokinase	4.38648	6.99967	2.72581	8.59807	8.21489	8.21084	90.3815	89.3393	108.361	2.13306	2.80729	1.44668	3.10401	3.03824	3.03753	6.49796	6.48122	6.7597	1.3606	2.56793	*
H200004893	H200004893	ENSG00000133665	XM_011540270.1	84332	DYDC2	DPY30 domain containing 2	3.97274	12.4253	4.86233	3.85087	4.63902	5.11183	3.14361	6.40704	6.27712	1.99014	3.63521	2.28165	1.94518	2.21382	2.35384	1.65242	2.67966	2.6501	1.35356	2.55542	*
DHsGV10000729	DHsGV10000729	-	-	-	-	-	6.28893	7.80176	3.05548	7.04223	7.74158	5.70252	5.78191	9.97982	5.99569	2.65281	2.9638	1.6114	2.81603	2.95263	2.5116	2.53155	3.31901	2.58393	1.3524	2.55336	*
DHsGV10001865	DHsGV10001865	-	-	-	-	-	3.78684	4.44686	1.74224	2.73635	3.07424	3.32684	1.7637	5.28586	3.42187	1.92099	2.15279	0.800942	1.45225	1.62023	1.73415	0.818601	2.40214	1.77478	1.35184	2.55238	*
CHsGV10000200	CHsGV10000200	ENSG00000156925	NM_003413.3	7547	ZIC3	Zic family member 3	17.0787	2.53933		2.21197	2.36879	2.08881		2.23073	5.35199	4.09413	1.34445	1.71983e-07	1.14533	1.24415	1.06268	1.71983e-07	1.15752	2.42008	1.34445	2.53933	*
opHsV0400005504	opHsV0400005504	ENSG00000135226	-	54490	UGT2B28	UDP glucuronosyltransferase 2 family, polypeptide B28	1.35701	6.23274	2.4759							0.440427	2.63987	1.30796	1.71983e-07	1.71983e-07	1.71983e-07	1.71983e-07	1.71983e-07	1.71983e-07	1.33191	2.51736	*
AHsV10002738	AHsV10002738	ENSG00000126838	XM_011520807.1	5858	PZP	pregnancy-zone protein	1.37244	2.51442		1.15558	1.79049	1.14775	1.2394	3.18522	3.46018	0.456739	1.33023	1.71983e-07	0.208617	0.840352	0.198813	0.309641	1.67139	1.79085	1.33022	2.51442	*
CHsGV10003011	CHsGV10003011	ENSG00000166484	XM_011523957.1	5598	MAPK7	mitogen-activated protein kinase 7	19.7359	10.8142	4.31563	4.66943	4.22581	5.77559	6.35634	7.36945	12.7981	4.30275	3.43486	2.10957	2.22325	2.07923	2.52997	2.6682	2.88156	3.67786	1.32529	2.50582	*
H300019093	H300019093	ENSG00000125386	NR_046336.1	8603	FAM193A	family with sequence similarity 193 member A	6.15228	18.9461	7.57364	7.90116	8.36099	8.51837	5.48331	6.92155	6.29885	2.62112	4.24383	2.92099	2.98206	3.06367	3.09058	2.45505	2.7911	2.65509	1.32284	2.50158	*
H200019615	H200019615	ENSG00000170290	NM_003063.2	6588	SLN	sarcolipin	14.3258	21.8981	8.76763							3.84054	4.45274	3.13219	1.71983e-07	1.71983e-07	1.71983e-07	1.71983e-07	1.71983e-07	1.71983e-07	1.32055	2.49761	*
opHsV0400006114	opHsV0400006114	ENSG00000276966	NM_003545.3	8367	HIST1H4E	histone cluster 1, H4e	1.98666	8.24036	3.31603	1.94441	3.42878	2.52516	4.14352	6.09549	3.71845	0.990346	3.04271	1.72946	0.959335	1.7777	1.33638	2.05086	2.60774	1.8947	1.31325	2.48501	*
H300000236	H300000236	ENSG00000166960	NM_001308126.1	374864	CCDC178	coiled-coil domain containing 178	2.6347	3.5411	1.42617							1.39764	1.8242	0.51215	1.71983e-07	1.71983e-07	1.71983e-07	1.71983e-07	1.71983e-07	1.71983e-07	1.31205	2.48294	*
AHsV10002735	AHsV10002735	ENSG00000167767	XM_005268676.2	144501	KRT80	keratin 80, type II	54.4429	92.5514	37.3288	2.3615	2.68803	3.24378	78.2203	91.2296	104.044	5.76667	6.53218	5.22222	1.23971	1.42655	1.69768	6.28947	6.51143	6.70104	1.30997	2.47936	*
CHsGV10000204	CHsGV10000204	ENSG00000138356	NM_001159.3	316	AOX1	aldehyde oxidase 1	3.51732	6.01175	2.4251				24.3681	33.093	27.0793	1.81448	2.58778	1.27805	1.71983e-07	1.71983e-07	1.71983e-07	4.60692	5.04845	4.75912	1.30974	2.47897	*
opHsV0400004882	opHsV0400004882	ENSG00000182916	NM_152278.3	56849	TCEAL7	transcription elongation factor A like 7	3.04788	5.55903	2.25006	16.541	20.7247	10.2558	80.1018	128.016	86.9188	1.60781	2.47483	1.16996	4.04797	4.37328	3.35837	6.32376	7.00018	6.4416	1.30487	2.47061	*
H200008165	H200008165	ENSG00000103313	NM_001198536.1	4210	MEFV	Mediterranean fever		2.46475			0.881428	1.12077		1.28334		1.71983e-07	1.30144	1.71983e-07	1.71983e-07	0	0.164489	1.71983e-07	0.359902	1.71983e-07	1.30144	2.46475	*
AHsV10000923	AHsV10000923	ENSG00000187144	NM_198546.1	374955	SPATA21	spermatogenesis associated 21		2.45423		0.960701	1.40686	1.84556		1.70628	3.20772	1.71983e-07	1.29527	1.71983e-07	0	0.492482	0.884059	1.71983e-07	0.770854	1.68155	1.29527	2.45423	*
AHsV10001808	AHsV10001808	ENSG00000223638	NM_001145014.1	342931	RFPL4A	ret finger protein-like 4A	6.12197	13.2776	5.45565		1.02903	1.09582				2.614	3.73092	2.44775	1.71983e-07	0.041278	0.132015	1.71983e-07	1.71983e-07	1.71983e-07	1.28317	2.43374	*
CHsGV10002360	CHsGV10002360	ENSG00000005884	XM_005257308.1	3675	ITGA3	integrin subunit alpha 3	1.90656	2.42194		2.34562	2.93004	2.81157	16.2895	8.46175	10.8111	0.930971	1.27616	1.71983e-07	1.22997	1.55092	1.49137	4.02587	3.08096	3.43444	1.27616	2.42194	*
AHsV10002023	AHsV10002023	ENSG00000183873	NM_001099405.1	6331	SCN5A	sodium voltage-gated channel alpha subunit 5	24.7162	9.35233	3.89082	5.81545	4.11862	5.39499	14.3709	8.19922	18.5881	4.62738	3.22533	1.96007	2.53989	2.04216	2.43162	3.84508	3.03549	4.21631	1.26525	2.40369	*
DHsGV10002179	DHsGV10002179	-	-	-	-	-	1.7215	2.39703		1.1397	2.00537	1.82239	1.25379	2.99135	2.51255	0.783666	1.26125	1.71983e-07	0.188653	1.00387	0.865836	0.3263	1.5808	1.32915	1.26125	2.39703	*
H200012321	H200012321	ENSG00000164082	NM_001130063.1	2912	GRM2	glutamate receptor, metabotropic 2	3.07118	4.04409	1.6882	3.16703	3.9184	3.51758	2.77309	3.94837	4.36606	1.61879	2.01581	0.755488	1.66313	1.97027	1.81458	1.47149	1.98126	2.12633	1.26033	2.3955	*
DHsGV10005568	DHsGV10005568	ENSG00000229151	XR_938380.1	105373204	LOC105373204	uncharacterized LOC105373204	9.07456	27.7165	11.5724	12.9904	14.5037	13.513	8.10328	11.0259	13.1866	3.18183	4.79268	3.53262	3.69937	3.85835	3.75628	3.01851	3.46282	3.721	1.26006	2.39506	*
H200007001	H200007001	ENSG00000150782	XM_011542806.1	3606	IL18	interleukin 18	143.909	262.216	110.221				15.8202	20.7979	12.148	7.16901	8.03461	6.78426	1.71983e-07	1.71983e-07	1.71983e-07	3.9837	4.37836	3.60265	1.25035	2.37899	*
AHsV10001904	AHsV10001904	ENSG00000091409	NM_001316306.1	3655	ITGA6	integrin subunit alpha 6	9.87932	10.3541	4.39386	10.1874	13.6506	12.1975	6.56759	5.16767	3.1428	3.30441	3.37213	2.13549	3.34872	3.7709	3.60852	2.71537	2.36951	1.65205	1.23664	2.35649	*
H300003809	H300003809	ENSG00000118523	NM_001901.2	1490	CTGF	connective tissue growth factor	52.5459	95.1084	40.4883	168.126	147.202	179.59	2029.5	1464.91	1518.34	5.71551	6.5715	5.33943	7.3934	7.20165	7.48856	10.9869	10.5166	10.5683	1.23207	2.34904	*
opHsV0400006574	opHsV0400006574	ENSG00000174429	NM_139166.4	137735	ABRA	actin binding Rho activating protein		2.33617								1.71983e-07	1.22415	1.71983e-07	1.71983e-07	1.71983e-07	1.71983e-07	1.71983e-07	1.71983e-07	1.71983e-07	1.22415	2.33617	*
H200014654	H200014654	ENSG00000013588	NM_003979.3	9052	GPRC5A	G protein-coupled receptor class C group 5 member A	78.1022	122.945	52.7058	69.1476	69.6995	90.891	237.473	231.274	239.566	6.28729	6.94187	5.71989	6.11161	6.12308	6.50607	7.89162	7.85346	7.90428	1.22198	2.33266	*
H300005506	H300005506	ENSG00000169562	NM_000166.5	2705	GJB1	gap junction protein beta 1		2.31846		1.13003	1.31144	1.05299		1.59663	1.46905	1.71983e-07	1.21317	1.71983e-07	0.176356	0.391154	0.0744891	1.71983e-07	0.675027	0.554885	1.21317	2.31846	*
AHsV10002296	AHsV10002296	ENSG00000170017	NM_001243280.1	214	ALCAM	activated leukocyte cell adhesion molecule	4.1662	4.87454	2.105	40.3645	45.854	51.474	234.257	252.45	225.868	2.05873	2.28527	1.07382	5.33502	5.51898	5.68577	7.87195	7.97985	7.81933	1.21145	2.3157	*
AHsV10000020	AHsV10000020	ENSG00000064309	XM_011542866.1	50937	CDON	cell adhesion associated, oncogene regulated	5.30318	13.7626	5.94426	2.76582	3.33431	3.46565			1.36012	2.40686	3.78268	2.5715	1.46771	1.73739	1.79313	1.71983e-07	1.71983e-07	0.443733	1.21118	2.31527	*
DHsGV10005499	DHsGV10005499	-	-	-	-	-	36.8502	82.9631	35.8766	77.52	71.3372	41.2914	35.8568	97.1966	176.793	5.2036	6.3744	5.16497	6.2765	6.15658	5.36777	5.16418	6.60283	7.46592	1.20943	2.31246	*
H300002829	H300002829	ENSG00000127311	XM_005269234.1	92797	HELB	helicase (DNA) B		2.76757	1.20363	1.98976	2.19212	1.51544				1.71983e-07	1.46862	0.267391	0.992596	1.13233	0.599734	1.71983e-07	1.71983e-07	1.71983e-07	1.20123	2.29936	*
H200004544	H200004544	ENSG00000166401	NM_198833.1	5271	SERPINB8	serpin peptidase inhibitor, clade B (ovalbumin), member 8	2.26698	4.19364	1.82444	13.2282	15.8387	12.8416	113.651	143.238	100.011	1.18077	2.0682	0.867453	3.72555	3.98538	3.68275	6.82847	7.16227	6.64401	1.20075	2.29859	*
opHsV0400008297	opHsV0400008297	ENSG00000107185	NM_001080496.2	9827	RGP1	RGP1 homolog, RAB6A GEF complex partner 1	7.51008	14.6788	6.40937	12.5141	17.9668	16.6683	17.3227	15.5406	19.3677	2.90883	3.87566	2.68018	3.64548	4.16726	4.05904	4.11459	3.95797	4.27558	1.19548	2.29021	*
H300004280	H300004280	ENSG00000181961	XM_011545274.1	81327	OR4A16	olfactory receptor family 4 subfamily A member 16		2.28291			1.79458	3.46273		2.45862	3.30359	1.71983e-07	1.19087	1.71983e-07	1.71983e-07	0.843645	1.79191	1.71983e-07	1.29785	1.72404	1.19087	2.28291	*
H200004065	H200004065	ENSG00000145242	NM_001318761.1	2044	EPHA5	EPH receptor A5	1.36081	2.6715	1.17627	3.48045	5.77183	4.43987	5.55524	6.45126	13.4311	0.44446	1.41765	0.234222	1.79928	2.52903	2.15052	2.47385	2.68958	3.74751	1.18343	2.27116	*
H200017287	H200017287	ENSG00000132031	NM_002381.4	4148	MATN3	matrilin 3	3.31306	3.76956	1.66004	10.994	11.8885	11.7929	17.1942	16.4545	20.0214	1.72816	1.9144	0.731216	3.45865	3.5715	3.55984	4.10385	4.04041	4.32347	1.18318	2.27077	*
H300006896	H300006896	ENSG00000173212	NM_152367.2	126868	MAB21L3	mab-21-like 3 (C. elegans)	2.68395	6.20798	2.73389							1.42436	2.63412	1.45096	1.71983e-07	1.71983e-07	1.71983e-07	1.71983e-07	1.71983e-07	1.71983e-07	1.18317	2.27075	*
H300020571	H300020571	ENSG00000266997	NM_001080467.2	4645	MYO5B	myosin VB	11.6072	21.4565	9.49004	65.9021	71.4174	50.9914	44.8143	50.3444	32.6378	3.53695	4.42335	3.24641	6.04225	6.1582	5.67218	5.48589	5.65376	5.02847	1.17693	2.26095	*
H200011342	H200011342	ENSG00000171617	NR_046318.1	8507	ENC1	ectodermal-neural cortex 1	28.4887	47.9659	21.3285	191.028	206.256	240.744	302.4	213.888	264.9	4.83232	5.58394	4.41471	7.57764	7.6883	7.91136	8.24032	7.74071	8.04931	1.16923	2.24891	*
H300004950	H300004950	ENSG00000189143	NM_001305.4	1364	CLDN4	claudin 4	3.58608	5.39863	2.40172	3.23527	4.47002	4.05398	1.1204	27.1403	2.64998	1.84241	2.43259	1.26407	1.69389	2.16028	2.01934	0.164011	4.76236	1.40598	1.16852	2.24781	*
H300009069	H300009069	-	NM_032417.3	64648	SPANXD	SPANX family member D	19.8332	30.1229	13.5791						1.04028	4.30985	4.91279	3.76331	1.71983e-07	1.71983e-07	1.71983e-07	1.71983e-07	1.71983e-07	0.0569649	1.14947	2.21833	*
H200010622	H200010622	ENSG00000179796	NM_001317811.1	116135	LRRC3B	leucine rich repeat containing 3B	1.48229	2.21513			1.54533	1.58118		2.28148	2.22101	0.567832	1.14739	1.71983e-07	1.71983e-07	0.627915	0.661001	1.71983e-07	1.18997	1.15121	1.14739	2.21513	*
DHsGV10004724	DHsGV10004724	ENSG00000254591	-	-	RP11-822P1.1	-	3.22971	6.58544	2.98379	3.56849	3.65065	3.00053	2.24184	4.70386	4.77587	1.69141	2.71928	1.57715	1.83532	1.86815	1.58522	1.16468	2.23384	2.25576	1.14213	2.20707	*
H300009130	H300009130	ENSG00000221888	NM_012353.2	26188	OR1C1	olfactory receptor family 1 subfamily C member 1		2.19741				1.37898			2.05528	1.71983e-07	1.13581	1.71983e-07	1.71983e-07	1.71983e-07	0.4636	1.71983e-07	1.71983e-07	1.03934	1.13581	2.19741	*
H300019495	H300019495	ENSG00000137767	NM_001271213.1	58472	SQRDL	sulfide quinone reductase-like (yeast)		2.18995		14.0465	15.3303	11.4123	99.2148	96.6505	123.144	1.71983e-07	1.1309	1.71983e-07	3.81214	3.93831	3.51251	6.63248	6.59471	6.9442	1.1309	2.18995	*
CHsGV10001806	CHsGV10001806	ENSG00000120289	NM_002367.3	4115	MAGEB4	MAGE family member B4	8.19194	9.64173	4.41326	8.03322	7.92933	8.34259	7.51245	12.1675	10.3292	3.03421	3.26929	2.14184	3.00598	2.9872	3.06049	2.90928	3.60496	3.36866	1.12745	2.18472	*
AHsV10000918	AHsV10000918	ENSG00000137841	XR_931845.1	5330	PLCB2	phospholipase C beta 2	9.58678	2.1833								3.26105	1.12651	1.71983e-07	1.71983e-07	1.71983e-07	1.71983e-07	1.71983e-07	1.71983e-07	1.71983e-07	1.12651	2.18329	*
H200009686	H200009686	ENSG00000078589	NM_198333.1	27334	P2RY10	purinergic receptor P2Y10	1.61081	2.50417	1.15289	1.08494	1.79502	2.43097	1.69721	2.98678	4.21291	0.687786	1.32433	0.205259	0.117611	0.844002	1.28153	0.763169	1.57859	2.07482	1.11907	2.17207	*
DHsGV10000316	DHsGV10000316	-	-	-	-	-	2.48697	4.09415	1.8906	2.1992	3.11175	2.9486	3.02753	4.73701	5.13213	1.31439	2.03356	0.918845	1.13698	1.63773	1.56003	1.59814	2.24398	2.35956	1.11472	2.16553	*
AHsV10000305	AHsV10000305	ENSG00000118407	XM_011535756.1	27145	FILIP1	filamin A interacting protein 1		2.38978	1.10526						1.3117	1.71983e-07	1.25687	0.144384	1.71983e-07	1.71983e-07	1.71983e-07	1.71983e-07	1.71983e-07	0.391432	1.11249	2.16219	*
H200001902	H200001902	ENSG00000171234	NM_001074.2	7364	UGT2B7	UDP glucuronosyltransferase family 2 member B7	24.2202	48.3764	22.3797	2.68719	1.828	2.65016		1.77037	2.78475	4.59814	5.59623	4.48412	1.4261	0.870265	1.40608	1.71983e-07	0.824049	1.47755	1.11211	2.16162	*
AHsV10000215	AHsV10000215	ENSG00000276600	NM_001304839.1	338382	RAB7B	RAB7B, member RAS oncogene family		2.37925	1.10209				1.49681	2.69053	2.38751	1.71983e-07	1.25051	0.140243	1.71983e-07	1.71983e-07	1.71983e-07	0.581888	1.42789	1.25551	1.11027	2.15885	*
H300022190	H300022190	ENSG00000115414	NM_212474.2	2335	FN1	fibronectin 1	8.65759	11.3814	5.28876	41.6773	42.2704	64.1947	833.101	692.87	1051.68	3.11397	3.5086	2.40293	5.38119	5.40158	6.00438	9.70235	9.43644	10.0385	1.10568	2.152	*
CHsGV10003973	CHsGV10003973	ENSG00000196954	XM_011543019.1	837	CASP4	caspase 4		2.15113		24.6394	24.9366	19.5062	138.8	189.037	150.862	1.71983e-07	1.10509	1.71983e-07	4.6229	4.64019	4.28586	7.11686	7.56252	7.23708	1.10509	2.15113	*
CHsGV10001732	CHsGV10001732	ENSG00000143318	NM_001231.4	844	CASQ1	calsequestrin 1	9.01886	13.977	6.49965	6.46177	9.33853	7.74515	9.57044	12.5314	12.9025	3.17294	3.80498	2.70036	2.69193	3.2232	2.95329	3.25858	3.64748	3.68958	1.10462	2.15042	*
CHsGV10002375	CHsGV10002375	ENSG00000185345	NM_004562.2	5071	PARK2	parkin RBR E3 ubiquitin protein ligase		2.14774		1.92436	3.33047	2.8952		2.25086	2.3268	1.71983e-07	1.10282	1.71983e-07	0.944378	1.73573	1.53366	1.71983e-07	1.17047	1.21835	1.10282	2.14774	*
AHsV10000152	AHsV10000152	ENSG00000154556	NM_001145673.1	8470	SORBS2	sorbin and SH3 domain containing 2	2.16092	2.1472		3.87199	6.04657	4.66199		3.11465	2.52827	1.11165	1.10246	1.71983e-07	1.95308	2.59612	2.22094	1.71983e-07	1.63907	1.33815	1.10246	2.1472	*
AHsV10001350	AHsV10001350	ENSG00000180264	XM_006717348.2	347088	ADGRD2	adhesion G protein-coupled receptor D2	2.54029	2.92472	1.36331	1.46716	2.40989	2.33677	1.07128	2.72146	2.59976	1.34499	1.5483	0.447114	0.553026	1.26897	1.22452	0.0993356	1.44438	1.37838	1.10118	2.14531	*
H200020305	H200020305	ENSG00000178685	XM_011517336.1	84875	PARP10	poly(ADP-ribose) polymerase family member 10		2.37533	1.10937	2.2646	3.44729	2.5862	9.87501	11.9299	17.5097	1.71983e-07	1.24812	0.149735	1.17925	1.78546	1.37083	3.30378	3.57651	4.13009	1.09839	2.14116	*
H200005196	H200005196	ENSG00000198796	NM_052947.3	115701	ALPK2	alpha kinase 2	8.63893	11.4806	5.36691	2.00849	2.82115	2.742	49.9942	49.5688	152.459	3.11085	3.52113	2.42409	1.00611	1.49628	1.45523	5.64369	5.63136	7.25228	1.09703	2.13914	*
H300012984	H300012984	ENSG00000196395	-	-	RP13-77O11.11	-	2.23668	3.2988	1.54301	2.55771	2.67381	2.50022	1.87136	4.00906	3.33179	1.16136	1.72194	0.625745	1.35485	1.41889	1.32205	0.904089	2.00327	1.7363	1.0962	2.1379	*
H300000043	H300000043	ENSG00000091844	XM_011535754.1	26575	RGS17	regulator of G-protein signaling 17	2.07351	3.78374	1.77364	22.3982	24.7849	25.6106	14.2345	14.9507	17.1917	1.05207	1.91981	0.826711	4.48531	4.63139	4.67867	3.83132	3.90214	4.10364	1.0931	2.13332	*
H200009720	H200009720	ENSG00000130513	NM_004864.2	9518	GDF15	growth differentiation factor 15	63.5846	93.2541	43.8284	2.18357	2.10488	2.23494	48.82	53.3939	111.187	5.99061	6.5431	5.45379	1.12669	1.07374	1.16024	5.6094	5.7386	6.79685	1.0893	2.12771	*
H200011968	H200011968	ENSG00000145708	NM_001882.3	1393	CRHBP	corticotropin releasing hormone binding protein	3.46457	5.13462	2.41783	3.70108	6.43209	4.77057	33.7163	38.2143	36.2534	1.79268	2.36026	1.27371	1.88795	2.68529	2.25416	5.07537	5.25604	5.18004	1.08655	2.12365	*
DHsGV10002154	DHsGV10002154	ENSG00000234465	NM_001193622.1	390940	PINLYP	phospholipase A2 inhibitor and LY6/PLAUR domain containing		2.12277					13.099	16.2508	15.5645	1.71983e-07	1.08595	1.71983e-07	1.71983e-07	1.71983e-07	1.71983e-07	3.71139	4.02244	3.96019	1.08595	2.12277	*
H300004752	H300004752	ENSG00000255804	-	79549	OR6J1	olfactory receptor, family 6, subfamily J, member 1 (gene/pseudogene)	9.40089	10.8356	5.10818	9.00025	8.66336	9.52454	8.35874	12.2179	12.1062	3.2328	3.43771	2.35281	3.16996	3.11493	3.25165	3.06328	3.61092	3.59767	1.0849	2.12123	*
CHsGV10002065	CHsGV10002065	ENSG00000184486	NM_005604.3	5454	POU3F2	POU class 3 homeobox 2	3.17696	3.48451	1.64791	7.25717	8.5415	9.68976	2.17837	4.38521	5.73932	1.66765	1.80095	0.720637	2.85941	3.09449	3.27646	1.12325	2.13265	2.52088	1.08032	2.1145	*
H200006680	H200006680	ENSG00000134531	NM_001423.2	2012	EMP1	epithelial membrane protein 1	65.1235	92.7059	44.0065	3.53903	5.06998	4.21686	374.741	435.846	297.347	6.02511	6.53459	5.45965	1.82335	2.34198	2.07617	8.54975	8.76768	8.216	1.07494	2.10664	*
H200009136	H200009136	ENSG00000179674	NM_025047.2	80117	ARL14	ADP ribosylation factor like GTPase 14	1.83459	2.91746	1.38662	4.09944	4.8921	4.14786	1.28258	2.88645	2.605	0.875455	1.54471	0.471578	2.03543	2.29046	2.05237	0.359053	1.52929	1.38128	1.07314	2.104	*
H200006288	H200006288	ENSG00000165092	NM_000689.4	216	ALDH1A1	aldehyde dehydrogenase 1 family member A1	854.731	1071.77	510.707	2.79111	3.20981	2.69625	1.67392	5.90045	5.58273	9.73933	10.0658	8.99635	1.48084	1.68249	1.43095	0.743232	2.56082	2.48097	1.06943	2.0986	*
CHsGV10001745	CHsGV10001745	-	NM_214461.2	408029	C2orf27B	chromosome 2 open reading frame 27B	4.75771	6.13999	2.93703	1.66541	1.79842	3.13845		4.29111	2.15363	2.25027	2.61824	1.55436	0.735873	0.846728	1.65005	1.71983e-07	2.10135	1.10677	1.06388	2.09054	*
H200000301	H200000301	ENSG00000147889	XM_011517679.1	1029	CDKN2A	cyclin-dependent kinase inhibitor 2A	52.7174	58.1527	27.9281	412.379	407.344	464.809	797.519	902.409	1162.85	5.72021	5.86177	4.80365	8.68783	8.6701	8.86049	9.63937	9.81764	10.1835	1.05813	2.08223	*
H200004249	H200004249	ENSG00000123095	NM_030762.2	79365	BHLHE41	basic helix-loop-helix family member e41	2.25183	3.8936	1.87113	6.45449	7.20652	8.09024	4.11181	6.20293	7.21561	1.17109	1.9611	0.903912	2.6903	2.8493	3.01618	2.03977	2.63295	2.85112	1.05719	2.08088	*
H300010018	H300010018	ENSG00000123977	NM_178821.1	164781	DAW1	dynein assembly factor with WD repeats 1	3.34714	5.42033	2.60567	1.97281	2.38321	2.05654	19.2546	24.1277	21.7627	1.74293	2.43838	1.38166	0.980254	1.2529	1.04022	4.26713	4.59262	4.44378	1.05672	2.0802	*
opHsV0400002461	opHsV0400002461	ENSG00000182718	XM_011521477.1	302	ANXA2	annexin A2	526.368	865.799	417.25	1130.13	1211.54	1227.49	10079.4	11841.8	9981.28	9.03993	9.75789	8.70477	10.1423	10.2426	10.2615	13.2991	13.5316	13.285	1.05312	2.07501	*
CHsGV10001735	CHsGV10001735	ENSG00000123610	NM_007115.3	7130	TNFAIP6	TNF alpha induced protein 6		2.0725								1.71983e-07	1.05137	1.71983e-07	1.71983e-07	1.71983e-07	1.71983e-07	1.71983e-07	1.71983e-07	1.71983e-07	1.05137	2.0725	*
CHsGV10001449	CHsGV10001449	ENSG00000144824	NM_001134438.1	90102	PHLDB2	pleckstrin homology like domain family B member 2	26.3345	39.7701	19.22	20.8939	24.9668	24.5003	41.9393	38.4993	31.8022	4.71888	5.31361	4.26454	4.38501	4.64194	4.61472	5.39023	5.26676	4.99106	1.04907	2.0692	*
AHsV10001138	AHsV10001138	ENSG00000146463	XR_246305.3	9202	ZMYM4	zinc finger MYM-type containing 4	3.73815	7.1387	3.45624	4.10672	5.32401	5.27381	4.68863	3.32525	14.2162	1.90233	2.83566	1.7892	2.03799	2.41251	2.39885	2.22917	1.73346	3.82946	1.04646	2.06545	*
CHsGV10003143	CHsGV10003143	ENSG00000182230	NR_038353.1	653316	FAM153C	family with sequence similarity 153, member C	2.49483	4.28999	2.07764	2.37713	2.31951	2.22323	1.19033	2.38835	2.56335	1.31894	2.10097	1.05495	1.24922	1.21382	1.15266	0.25136	1.25602	1.35803	1.04603	2.06484	*
H200003885	H200003885	ENSG00000173221	NM_001243659.1	2745	GLRX	glutaredoxin	132.281	198.346	96.1447	247.744	301.877	251.67	259.021	273.499	216.271	7.04746	7.63188	6.58714	7.9527	8.23782	7.97539	8.01693	8.09539	7.75669	1.04474	2.063	*
AHsV10001686	AHsV10001686	ENSG00000132561	XM_005250920.1	4147	MATN2	matrilin 2	22.6724	24.7682	12.0061	5.432	4.95675	6.17204	318.591	240.609	379.451	4.50287	4.63042	3.5857	2.44148	2.30939	2.62575	8.31556	7.91055	8.56777	1.04472	2.06297	*
DHsGV10005406	DHsGV10005406	-	-	-	-	-		2.52881	1.22701	1.81626	2.35702	2.0806	1.26274	3.26573	4.32107	1.71983e-07	1.33846	0.295146	0.860974	1.23696	1.057	0.336559	1.70741	2.11139	1.04331	2.06095	*
H200005453	H200005453	ENSG00000133131	NM_024657.4	79710	MORC4	MORC family CW-type zinc finger 4	2.82032	4.38633	2.13329	67.7223	72.4768	62.8642	14.0838	17.9517	17.2605	1.49586	2.13302	1.09308	6.08156	6.17945	5.97417	3.81596	4.16605	4.1094	1.03993	2.05613	*
H200006531	H200006531	ENSG00000163536	NM_005025.4	5274	SERPINI1	serpin peptidase inhibitor, clade I (neuroserpin), member 1	2.58519	3.30971	1.60998	20.0598	21.0465	24.8656		1.44745		1.37027	1.72671	0.687042	4.32623	4.39551	4.63608	1.71983e-07	0.533515	1.71983e-07	1.03966	2.05575	*
H200005826	H200005826	ENSG00000188822	NM_001841.2	1269	CNR2	cannabinoid receptor 2	4.59889	4.24757	2.07441	3.17589	4.49671	3.34123	2.88022	4.39144	4.4851	2.20128	2.08664	1.0527	1.66716	2.16887	1.74038	1.52618	2.13469	2.16514	1.03394	2.04761	*
H300018810	H300018810	ENSG00000108821	XM_005257059.3	1277	COL1A1	collagen type I alpha 1	1.69443	2.04747		1.04173	1.54149	1.56298	63.4456	60.1323	156.307	0.760798	1.03384	1.71983e-07	0.0589745	0.624325	0.644296	5.98745	5.91007	7.28824	1.03384	2.04747	*
opHsV0400001817	opHsV0400001817	ENSG00000273312	-	-	RP11-425A6.5	-		2.44697	1.19642	0.979427	2.64448	2.62904	1.16402	4.07877	4.12874	1.71983e-07	1.291	0.258723	0	1.40298	1.39453	0.219116	2.02813	2.0457	1.03228	2.04525	*
AHsV10003143	AHsV10003143	ENSG00000189129	NM_001012973.1	219348	PLAC9	placenta specific 9	1.5843	3.20278	1.57049	2.80699	2.74858	2.52224	6.86921	8.62499	11.8703	0.663841	1.67933	0.651219	1.48903	1.45868	1.33471	2.78014	3.10852	3.56929	1.02811	2.03935	*
H300008088	H300008088	ENSG00000146197	NM_152753.3	222663	SCUBE3	signal peptide, CUB domain and EGF like domain containing 3	1.72473	2.6679	1.30847							0.786369	1.41571	0.387876	1.71983e-07	1.71983e-07	1.71983e-07	1.71983e-07	1.71983e-07	1.71983e-07	1.02783	2.03895	*
H300004920	H300004920	ENSG00000232268	NM_001005169.1	390037	OR52I1	olfactory receptor family 52 subfamily I member 1		2.03694		1.05735	1.42826	1.39336		1.39757	1.66385	1.71983e-07	1.02641	1.71983e-07	0.080449	0.514259	0.47857	1.71983e-07	0.482917	0.734524	1.02641	2.03694	*
H300020981	H300020981	ENSG00000165078	XM_011517570.1	57094	CPA6	carboxypeptidase A6	2.80545	5.02083	2.47261	2.83982	3.96933	3.21737	2.10893	3.95491	2.94723	1.48823	2.32793	1.30603	1.5058	1.9889	1.68588	1.07651	1.98365	1.55936	1.02189	2.03058	*
opHsV0400003220	opHsV0400003220	ENSG00000111859	NR_073131.1	4739	NEDD9	neural precursor cell expressed, developmentally down-regulated 9	4.34832	7.07812	3.49175	2.10957	2.63176	3.18599	77.6443	99.2267	69.4958	2.12046	2.82337	1.80395	1.07695	1.39603	1.67174	6.27881	6.63266	6.11885	1.01942	2.0271	*
AHsV10003217	AHsV10003217	ENSG00000095383	XM_011518843.1	55357	TBC1D2	TBC1 domain family member 2	4.32179	6.40061	3.15958	3.77508	5.2858	3.63966	239.567	268.03	269.233	2.11163	2.67821	1.65973	1.91651	2.40212	1.8638	7.90428	8.06625	8.07271	1.01848	2.02578	*
AHsV10001473	AHsV10001473	ENSG00000136153	XM_011535095.1	4008	LMO7	LIM domain 7	17.0768	19.2312	9.49402	12.2122	13.6319	13.2067	90.7723	91.5791	83.6189	4.09396	4.26538	3.24702	3.61025	3.76891	3.72319	6.50418	6.51695	6.38576	1.01836	2.02561	*
AHsV10000256	AHsV10000256	ENSG00000181634	NM_005118.3	9966	TNFSF15	tumor necrosis factor superfamily member 15		3.02786	1.49557	1.42598	3.31266	2.83181		4.70046	3.50763	1.71983e-07	1.5983	0.580695	0.511958	1.72799	1.50172	1.71983e-07	2.2328	1.8105	1.01761	2.02456	*
AHsV10000104	AHsV10000104	ENSG00000071127	NM_005112.4	9948	WDR1	WD repeat domain 1	456.611	760.038	375.887	523.279	369.392	465.514	974.413	940.723	1066.77	8.83482	9.56993	8.55415	9.03144	8.52901	8.86268	9.92839	9.87763	10.059	1.01577	2.02199	*
H300020406	H300020406	ENSG00000148680	NM_000872.4	3363	HTR7	5-hydroxytryptamine receptor 7		2.83889	1.41411	7.48691	8.59053	7.04767	4.21306	7.96366	5.9018	1.71983e-07	1.50533	0.499896	2.90437	3.10275	2.81715	2.07487	2.99343	2.56116	1.00543	2.00754	*
H200007480	H200007480	ENSG00000125820	NM_002509.3	4821	NKX2-2	NK2 homeobox 2	2.35033	3.8374	1.91392	4.60509	7.22119	4.277	1.74337	6.14965	6.034	1.23286	1.94013	0.936527	2.20323	2.85224	2.0966	0.801876	2.6205	2.59311	1.0036	2.005	*

## Sheet: down2
Comparison of Microarray Expression Levels Between Neural Precursor Cells with Added hsa-miR-6813-3p and Control Cells							global normalization									Log2 global normalization
							LUHMES			Microglia			Astrocytes			LUHMES			Microglia			Astrocytes
Name	ID	ensembl_id	RefSeq_id	Enterz_id	symbol	description	hsa-miR-2277-3p	hsa-miR-6813-3p	Ctrl vector	hsa-miR-2277-3p	hsa-miR-6813-3p	Ctrl vector	hsa-miR-2277-3p	hsa-miR-6813-3p	Ctrl vector	hsa-miR-2277-3p	hsa-miR-6813-3p	Ctrl vector	hsa-miR-2277-3p	hsa-miR-6813-3p	Ctrl vector	hsa-miR-2277-3p	hsa-miR-6813-3p	Ctrl vector	LOG2ratio	ratio	up	down
AHsV10002856	AHsV10002856	ENSG00000280832	-	399972	ST3GAL4-AS1	ST3GAL4 antisense RNA 1 (head to head)			29.1931		1.4929	1.19676		2.28859	1.66728	1.71983e-07	1.71983e-07	4.86756	1.71983e-07	0.57812	0.259135	1.71983e-07	1.19446	0.7375	-4.86756	0.0342546		***
H200008783	H200008783	ENSG00000183914	XM_011523670.1	146754	DNAH2	dynein axonemal heavy chain 2			9.1473							1.71983e-07	1.71983e-07	3.19335	1.71983e-07	1.71983e-07	1.71983e-07	1.71983e-07	1.71983e-07	1.71983e-07	-3.19334	0.109322		***
H300005722	H300005722	ENSG00000176771	NM_207481.3	344148	NCKAP5	NCK associated protein 5			8.45965					1.8812	1.27672	1.71983e-07	1.71983e-07	3.0806	1.71983e-07	1.71983e-07	1.71983e-07	1.71983e-07	0.911652	0.352443	-3.0806	0.118208		***
DHsGV10000734	DHsGV10000734	-	-	-	-	-			7.13502	0.97765					1.49822	1.71983e-07	1.71983e-07	2.83492	0	1.71983e-07	1.71983e-07	1.71983e-07	1.71983e-07	0.583249	-2.83492	0.140154		**
H200000452	H200000452	ENSG00000134460	NM_001308242.1	3559	IL2RA	interleukin 2 receptor subunit alpha			7.05369							1.71983e-07	1.71983e-07	2.81838	1.71983e-07	1.71983e-07	1.71983e-07	1.71983e-07	1.71983e-07	1.71983e-07	-2.81838	0.14177		**
H300010014	H300010014	ENSG00000167323	NM_003156.3	6786	STIM1	stromal interaction molecule 1		1.40551	7.92831	9.15945	15.1404	15.0808	8.23959	9.12962	13.1945	1.71983e-07	0.491092	2.98701	3.19526	3.92033	3.91464	3.04257	3.19056	3.72186	-2.49592	0.177277		**
H300006447	H300006447	-	XR_933617.1	101927536	LOC101927536	uncharacterized LOC101927536			5.54998							1.71983e-07	1.71983e-07	2.47248	1.71983e-07	1.71983e-07	1.71983e-07	1.71983e-07	1.71983e-07	1.71983e-07	-2.47248	0.180181		**
CHsGV10001445	CHsGV10001445	ENSG00000106809	NM_024416.4	4969	OGN	osteoglycin	1.47851		5.42027							0.564142	1.71983e-07	2.43837	1.71983e-07	1.71983e-07	1.71983e-07	1.71983e-07	1.71983e-07	1.71983e-07	-2.43837	0.184493		**
CHsGV10001601	CHsGV10001601	ENSG00000072364	NM_014423.3	27125	AFF4	AF4/FMR2 family member 4	3.37717	4.05827	20.0869	3.95327	4.40538	2.3714	5.9118	5.29579	4.27695	1.75582	2.02086	4.32818	1.98305	2.13927	1.24574	2.5636	2.40485	2.09658	-2.30732	0.202036		**
CHsGV10001865	CHsGV10001865	ENSG00000198821	NM_000734.3	919	CD247	CD247 molecule			4.93321							1.71983e-07	1.71983e-07	2.30253	1.71983e-07	1.71983e-07	1.71983e-07	1.71983e-07	1.71983e-07	1.71983e-07	-2.30253	0.202708		**
CHsGV10002501	CHsGV10002501	ENSG00000180767	NM_152889.2	166012	CHST13	carbohydrate (chondroitin 4) sulfotransferase 13			4.88968							1.71983e-07	1.71983e-07	2.28974	1.71983e-07	1.71983e-07	1.71983e-07	1.71983e-07	1.71983e-07	1.71983e-07	-2.28974	0.204512		**
H200013895	H200013895	ENSG00000143847	NM_001304332.1	8497	PPFIA4	PTPRF interacting protein alpha 4	1.5429		4.65191			1.09875	2.02163	1.85767	2.605	0.625641	1.71983e-07	2.21782	1.71983e-07	1.71983e-07	0.135859	1.01552	0.893497	1.38128	-2.21782	0.214966		**
CHsGV10002384	CHsGV10002384	ENSG00000142166	NM_000629.2	3454	IFNAR1	interferon alpha and beta receptor subunit 1	2.38035	3.64138	16.654	2.95368	3.48575	3.47119	2.15848	4.93262	4.12226	1.25118	1.86448	4.05779	1.56251	1.80147	1.79543	1.11002	2.30235	2.04344	-2.19331	0.218649		**
AHsV10001868	AHsV10001868	ENSG00000188452	NM_001030313.2	375298	CERKL	ceramide kinase like	5.82355	4.66446	21.0197						3.50429	2.5419	2.22171	4.39367	1.71983e-07	1.71983e-07	1.71983e-07	1.71983e-07	1.71983e-07	1.80912	-2.17196	0.221909		**
H200017417	H200017417	ENSG00000111341	NM_001190839.1	4256	MGP	matrix Gla protein	5.52724	4.04403	18.185	1.05761	0.979046			1.68023	1.93958	2.46656	2.01579	4.18468	0.0808037	0	1.71983e-07	1.71983e-07	0.748657	0.95574	-2.16889	0.222382		**
H200011423	H200011423	ENSG00000135549	NM_032471.5	5570	PKIB	protein kinase (cAMP-dependent, catalytic) inhibitor beta	10.0268	7.98334	33.9546	35.6757	36.7311	33.6749				3.32579	2.99699	5.08554	5.15687	5.19893	5.0736	1.71983e-07	1.71983e-07	1.71983e-07	-2.08854	0.235118		**
H200002235	H200002235	ENSG00000120658	XM_011535132.1	55068	ENOX1	ecto-NOX disulfide-thiol exchanger 1	1.89519		4.22945	8.25366	9.7061	8.02628			1.94291	0.922341	1.71983e-07	2.08047	3.04503	3.27889	3.00473	1.71983e-07	1.71983e-07	0.958221	-2.08047	0.236437		**
AHsV10001139	AHsV10001139	ENSG00000143632	NM_001100.3	58	ACTA1	actin, alpha 1, skeletal muscle			4.1166		1.00618	1.19002				1.71983e-07	1.71983e-07	2.04145	1.71983e-07	0.00888558	0.250983	1.71983e-07	1.71983e-07	1.71983e-07	-2.04145	0.242919		**
AHsV10002267	AHsV10002267	ENSG00000205978	XM_011537016.1	57523	NYNRIN	NYN domain and retroviral integrase containing	11.3496	6.88195	28.1844	1.56433	1.72679	1.57119			1.94949	3.50457	2.78282	4.81683	0.645541	0.788093	0.651855	1.71983e-07	1.71983e-07	0.963096	-2.03401	0.244176		**
H300021011	H300021011	ENSG00000276644	XM_011534942.1	1602	DACH1	dachshund family transcription factor 1	7.46378	4.48595	17.4264	10.5644	13.7939	10.6337			1.32838	2.89991	2.16541	4.1232	3.40114	3.78596	3.41058	1.71983e-07	1.71983e-07	0.409672	-1.95779	0.257423		*
opHsV0400006919	opHsV0400006919	ENSG00000184305	NM_207491.2	401145	CCSER1	coiled-coil serine rich protein 1	1.96745		3.73026	1.62397	2.02507	2.40456				0.976325	1.71983e-07	1.89928	0.699524	1.01797	1.26577	1.71983e-07	1.71983e-07	1.71983e-07	-1.89928	0.268078		*
H300006194	H300006194	ENSG00000162992	NM_002500.4	4760	NEUROD1	neuronal differentiation 1	21.5401	14.1978	49.7712	3.38506	4.22871	4.2054	1.70616	3.84347	4.27952	4.42895	3.8276	5.63724	1.75918	2.08022	2.07224	0.770755	1.94241	2.09745	-1.80964	0.285262		*
AHsV10001236	AHsV10001236	ENSG00000070367	NM_006544.3	10640	EXOC5	exocyst complex component 5	5.4658	4.09043	14.2281	4.06865	4.13354	4.50001	6.00167	6.23608	6.81692	2.45043	2.03225	3.83067	2.02455	2.04738	2.16993	2.58536	2.64064	2.76912	-1.79842	0.287489		*
opHsV0400006235	opHsV0400006235	ENSG00000197568	NR_027404.1	11147	HHLA3	HERV-H LTR-associating 3	2.21339		3.44896	6.09313	7.31112	6.80295	6.05619	6.03228	8.25834	1.14626	1.71983e-07	1.78616	2.60718	2.87009	2.76616	2.59841	2.5927	3.04585	-1.78616	0.289942		*
AHsV10001723	AHsV10001723	ENSG00000151150	XM_011539718.1	288	ANK3	ankyrin 3, node of Ranvier (ankyrin G)	4.71224	1.96896	6.71418	1.73391	2.33033	1.71878				2.23641	0.977431	2.74721	0.794031	1.22054	0.781385	1.71983e-07	1.71983e-07	1.71983e-07	-1.76978	0.293253		*
AHsV10002817	AHsV10002817	ENSG00000134253	XM_011542199.1	80263	TRIM45	tripartite motif containing 45	1.97475	1.87993	6.32717	3.38639	4.14052	3.41575	6.75016	8.17451	9.12914	0.981667	0.910676	2.66156	1.75975	2.04981	1.7722	2.75492	3.03113	3.19048	-1.75088	0.29712		*
DHsGV10003257	DHsGV10003257	ENSG00000106526	-	653857	ACTR3C	ARP3 actin-related protein 3 homolog C (yeast)			3.33206	1.19126	1.48931	1.94943	1.99586	3.68558	3.27766	1.71983e-07	1.71983e-07	1.73642	0.252484	0.574648	0.963055	0.997011	1.88189	1.71267	-1.73642	0.300114		*
CHsGV10003066	CHsGV10003066	ENSG00000157764	XM_011516530.1	673	BRAF	B-Raf proto-oncogene, serine/threonine kinase	4.71141	3.68019	12.1892	5.21991	4.64311	4.79259	3.51413	4.86915	4.00466	2.23616	1.87978	3.60753	2.38402	2.21509	2.2608	1.81317	2.28367	2.00168	-1.72774	0.301924		*
AHsV10003211	AHsV10003211	ENSG00000220205	XM_005256775.3	6844	VAMP2	vesicle associated membrane protein 2			3.3006	1.39759	2.61011	2.94567	6.03693	7.90384	7.80286	1.71983e-07	1.71983e-07	1.72273	0.482936	1.38411	1.5586	2.59382	2.98255	2.964	-1.72273	0.302975		*
CHsGV10003920	CHsGV10003920	ENSG00000187889	NM_001004303.4	199920	C1orf168	chromosome 1 open reading frame 168			3.26597							1.71983e-07	1.71983e-07	1.70751	1.71983e-07	1.71983e-07	1.71983e-07	1.71983e-07	1.71983e-07	1.71983e-07	-1.70751	0.306188		*
opHsV0400000502	opHsV0400000502	ENSG00000184608	NR_026814.1	83656	FAM167A-AS1	FAM167A antisense RNA 1	1.64518	2.0442	6.57384	4.6059	2.9262	2.37375	1.93531	3.53223	3.58493	0.718248	1.03154	2.71674	2.20348	1.54903	1.24717	0.952567	1.82058	1.84194	-1.6852	0.31096		*
CHsGV10002415	CHsGV10002415	ENSG00000101670	NM_001308006.1	9388	LIPG	lipase G, endothelial type			3.1837	13.7394	13.1023	15.2466		1.45455	1.59724	1.71983e-07	1.71983e-07	1.6707	3.78024	3.71175	3.93042	1.71983e-07	0.540576	0.675579	-1.6707	0.3141		*
H300022218	H300022218	-	XM_011518799.1	54886	PLPPR1	phospholipid phosphatase related 1	2.57003	1.46298	4.60913	1.01174	1.16026	1.00837			1.09774	1.36178	0.548906	2.20449	0.0168357	0.214444	0.0120279	1.71983e-07	1.71983e-07	0.134539	-1.65559	0.317409		*
AHsV10003057	AHsV10003057	ENSG00000172915	XM_006719806.2	26960	NBEA	neurobeachin	4.16593	2.43285	7.58496	13.5648	12.556	13.6389	3.12323	8.98446	6.04324	2.05864	1.28265	2.92314	3.7618	3.65031	3.76965	1.64304	3.16743	2.59532	-1.64049	0.320747		*
AHsV10002891	AHsV10002891	ENSG00000091129	XM_011516271.1	4897	NRCAM	neuronal cell adhesion molecule	10.8263	6.77481	21.0858	28.591	31.5897	39.455				3.43647	2.76018	4.3982	4.83749	4.98138	5.30214	1.71983e-07	1.71983e-07	1.71983e-07	-1.63802	0.321297		*
H200020254	H200020254	ENSG00000162521	NM_030786.2	81493	SYNC	syncoilin, intermediate filament protein			3.09746	2.44253	2.02507	1.88782	61.5368	63.7215	95.6625	1.71983e-07	1.71983e-07	1.63108	1.28838	1.01797	0.916724	5.94338	5.99371	6.57988	-1.63108	0.322845		*
AHsV10001878	AHsV10001878	ENSG00000242173	NM_001176.3	398	ARHGDIG	Rho GDP dissociation inhibitor (GDI) gamma	1.89926	2.55744	7.84213	5.86781	7.86728	7.66623		2.55982	3.62658	0.925437	1.3547	2.97125	2.55282	2.97586	2.93852	1.71983e-07	1.35604	1.85861	-1.61655	0.326115		*
H200010719	H200010719	ENSG00000181856	NM_001042.2	6517	SLC2A4	solute carrier family 2 member 4	2.91474	1.66619	4.96784	1.83056	2.87402	2.34498		2.77474	3.21362	1.54337	0.736554	2.31262	0.872283	1.52307	1.22958	1.71983e-07	1.47236	1.6842	-1.57607	0.335395		*
CHsGV10000097	CHsGV10000097	ENSG00000133055	XM_011509572.1	4608	MYBPH	myosin binding protein H			2.97328							1.71983e-07	1.71983e-07	1.57206	1.71983e-07	1.71983e-07	1.71983e-07	1.71983e-07	1.71983e-07	1.71983e-07	-1.57206	0.336329		*
H300008506	H300008506	ENSG00000175970	NM_001080533.2	84747	UNC119B	unc-119 lipid binding chaperone B	2.70317		2.94916	4.34197	5.38292	5.52616		1.08119	1.10432	1.43466	1.71983e-07	1.5603	2.11835	2.42839	2.46628	1.71983e-07	0.112619	0.143157	-1.5603	0.33908		*
H300006146	H300006146	ENSG00000006459	XM_011516586.1	80853	KDM7A	lysine demethylase 7A	1.98666		2.90631	1.36634	2.93124	2.59294				0.990346	1.71983e-07	1.53919	0.450319	1.55151	1.37459	1.71983e-07	1.71983e-07	1.71983e-07	-1.53919	0.344079		*
CHsGV10001580	CHsGV10001580	ENSG00000100650	XR_943506.1	6430	SRSF5	serine/arginine-rich splicing factor 5	667.618	500.218	1445.5	293.594	271.137	321.012	553.427	390.36	485.477	9.38288	8.96641	10.4974	8.19768	8.08288	8.32648	9.11225	8.60866	8.92326	-1.53094	0.346051		*
CHsGV10000244	CHsGV10000244	ENSG00000105610	NM_006563.3	10661	KLF1	Kruppel-like factor 1 (erythroid)		1.51271	4.33982	1.94548	3.07424	2.26899	1.95516	3.98919	3.52669	1.71983e-07	0.597133	2.11764	0.960127	1.62023	1.18205	0.967284	1.9961	1.81831	-1.5205	0.348565		*
H200003277	H200003277	ENSG00000151690	NM_017694.3	54842	MFSD6	major facilitator superfamily domain containing 6	2.07323		2.86366	3.08183	4.47481	3.8339	5.55169	6.68743	9.08701	1.05188	1.71983e-07	1.51786	1.62379	2.16183	1.93881	2.47293	2.74145	3.18381	-1.51786	0.349204		*
AHsV10001702	AHsV10001702	ENSG00000196943	XM_011536527.1	161424	NOP9	NOP9 nucleolar protein	1.41411		2.85483	1.15843	2.29333	2.68332				0.499892	1.71983e-07	1.51341	0.212165	1.19744	1.42402	1.71983e-07	1.71983e-07	1.71983e-07	-1.51341	0.350283		*
H200017001	H200017001	ENSG00000131068	NM_054112.2	117285	DEFB118	defensin beta 118			2.84749	1.00605	1.82196	1.47699		1.42393	1.85227	1.71983e-07	1.71983e-07	1.50969	0.00870063	0.865492	0.562663	1.71983e-07	0.509874	0.889291	-1.50969	0.351186		*
H300006325	H300006325	ENSG00000140577	XM_011521906.1	64784	CRTC3	CREB regulated transcription coactivator 3	1.46686		2.81609	3.50309	3.21365	2.50314		1.2629	2.53238	0.552735	1.71983e-07	1.49369	1.80863	1.68421	1.32374	1.71983e-07	0.336744	1.34049	-1.49369	0.355102		*
opHsV0400006259	opHsV0400006259	ENSG00000272398	NM_001291737.1	100133941	CD24	CD24 molecule	45.7968	40.5583	114.171	42.6514	52.8552	42.2827	233.324	364.756	167.398	5.51717	5.34192	6.83505	5.41452	5.72397	5.40199	7.86619	8.51079	7.38714	-1.49313	0.355242		*
H300020293	H300020293	ENSG00000144847	NM_152538.2	152404	IGSF11	immunoglobulin superfamily member 11	74.7724	47.7461	134.164	13.4612	10.9482	14.0541	2.15211	2.05612	3.71845	6.22443	5.57731	7.06785	3.75073	3.45263	3.81292	1.10575	1.03992	1.8947	-1.49054	0.355879		*
H300022280	H300022280	ENSG00000157107	NM_001146032.1	115548	FCHO2	FCH domain only 2	2.44909	1.5771	4.42128	4.12784	4.48588	3.28783				1.29224	0.657273	2.14446	2.04539	2.16539	1.71713	1.71983e-07	1.71983e-07	1.71983e-07	-1.48719	0.356707		*
opHsV0400012731	opHsV0400012731	ENSG00000220205	XM_005256775.3	6844	VAMP2	vesicle associated membrane protein 2			2.7694		2.31637	2.75492	9.93303	6.99527	8.40301	1.71983e-07	1.71983e-07	1.46957	1.71983e-07	1.21186	1.46201	3.31223	2.80638	3.07091	-1.46957	0.361089		*
AHsV10002879	AHsV10002879	ENSG00000135063	XR_929905.1	105376074	LOC105376074	uncharacterized LOC105376074			2.76933	4.02569	4.70461	4.00498				1.71983e-07	1.71983e-07	1.46954	2.00924	2.23407	2.00179	1.71983e-07	1.71983e-07	1.71983e-07	-1.46954	0.361098		*
H300004250	H300004250	ENSG00000186943	NM_001004483.1	138802	OR13C8	olfactory receptor family 13 subfamily C member 8	1.89899		2.7605	2.42975	2.23611	2.38635	1.12633	3.14497	2.75568	0.92523	1.71983e-07	1.46493	1.28081	1.16099	1.25481	0.171631	1.65304	1.46241	-1.46493	0.362253		*
AHsV10002664	AHsV10002664	-	NM_021221.2	58496	LY6G5B	lymphocyte antigen 6 complex, locus G5B	2.71776	2.50743	6.92056	3.41372	4.38278	5.83516	9.46632	6.80702	7.67878	1.44242	1.32621	2.79089	1.77135	2.13185	2.54477	3.2428	2.76702	2.94088	-1.46468	0.362317		*
H200001364	H200001364	ENSG00000176390	XM_011524879.1	51379	CRLF3	cytokine receptor-like factor 3	31.9581	24.9029	68.3553	68.5831	61.5246	65.9473	53.5034	54.3893	51.6127	4.99811	4.63824	6.09498	6.09978	5.94309	6.04324	5.74156	5.76525	5.68966	-1.45674	0.364316		*
H200000834	H200000834	ENSG00000167964	XM_011522450.1	25837	RAB26	RAB26, member RAS oncogene family	6.45644	3.91198	10.7323	8.87601	7.74472	9.72943	34.7714	42.135	78.6806	2.69074	1.9679	3.42388	3.14991	2.95321	3.28235	5.11983	5.39695	6.29794	-1.45599	0.364506		*
AHsV10000752	AHsV10000752	ENSG00000198074	XM_011516416.1	57016	AKR1B10	aldo-keto reductase family 1, member B10 (aldose reductase)		1.74443	4.77278		1.22515					1.71983e-07	0.802755	2.25483	1.71983e-07	0.292959	1.71983e-07	1.71983e-07	1.71983e-07	1.71983e-07	-1.45208	0.365495		*
H200018761	H200018761	ENSG00000131379	NM_001184958.1	84077	C3orf20	chromosome 3 open reading frame 20	2.69125	3.45926	9.4633	2.96513	4.05782	3.20859	1.15502	2.4632	2.26532	1.42827	1.79047	3.24234	1.56809	2.0207	1.68194	0.207924	1.30053	1.17972	-1.45188	0.365546		*
H300018690	H300018690	ENSG00000250709	NM_017826.2	54937	SOHLH2	spermatogenesis and oogenesis specific basic helix-loop-helix 2	2.50563		2.69522							1.32517	1.71983e-07	1.4304	1.71983e-07	1.71983e-07	1.71983e-07	1.71983e-07	1.71983e-07	1.71983e-07	-1.4304	0.371028		*
CHsGV10000346	CHsGV10000346	ENSG00000116667	NM_030806.3	81563	C1orf21	chromosome 1 open reading frame 21			2.65971	1.37779	1.24007	2.10263		1.86447	2.00038	1.71983e-07	1.71983e-07	1.41127	0.462357	0.310417	1.07219	1.71983e-07	0.898764	1.00027	-1.41127	0.375981		*
H300021994	H300021994	ENSG00000187535	XM_005255726.2	9742	IFT140	intraflagellar transport 140	3.22564	2.33291	6.18527		0.933855	1.55973		2.88305	3.07295	1.68959	1.22213	2.62884	1.71983e-07	0	0.641295	1.71983e-07	1.5276	1.61963	-1.40671	0.377172		*
H300005064	H300005064	ENSG00000185630	NG_028246.1	5087	PBX1	pre-B-cell leukemia homeobox 1	8.12348	3.42698	9.07709	20.2265	13.6576	13.2685	6.42233	4.67663	11.5457	3.0221	1.77694	3.18223	4.33818	3.77163	3.72994	2.6831	2.22547	3.52928	-1.40529	0.377541		*
AHsV10001544	AHsV10001544	ENSG00000111912	XR_245505.1	135112	NCOA7	nuclear receptor coactivator 7	7.24464	1.57677	4.15602	4.00147	10.5022	5.62417	3.2914	2.63441	2.82306	2.85691	0.656969	2.0552	2.00053	3.39262	2.49164	1.7187	1.39748	1.49726	-1.39823	0.379394		*
CHsGV10002644	CHsGV10002644	ENSG00000111727	XR_944526.1	29915	HCFC2	host cell factor C2			2.59031	5.3697	4.91974	5.48187	8.14992	12.1935	13.6365	1.71983e-07	1.71983e-07	1.37313	2.42484	2.29858	2.45467	3.02678	3.60804	3.7694	-1.37313	0.386054		*
H200020342	H200020342	ENSG00000128298	NM_025045.5	80115	BAIAP2L2	BAI1 associated protein 2 like 2	1.42112		2.58627	1.67685	3.16393	2.59002		2.52358	3.02463	0.507029	1.71983e-07	1.37087	0.745757	1.66172	1.37296	1.71983e-07	1.33547	1.59676	-1.37087	0.386657		*
AHsV10000361	AHsV10000361	ENSG00000112394	NM_018593.4	117247	SLC16A10	solute carrier family 16 member 10	1.49311		2.56693	17.823	17.1892	19.6491				0.578317	1.71983e-07	1.36005	4.15567	4.10343	4.29639	1.71983e-07	1.71983e-07	1.71983e-07	-1.36005	0.38957		*
H200000210	H200000210	ENSG00000119048	NM_003337.3	7320	UBE2B	ubiquitin conjugating enzyme E2B	36.2584	24.3085	62.2696	66.7914	60.5769	66.8438	83.2232	126.693	94.9188	5.18024	4.60339	5.96046	6.06159	5.9207	6.06272	6.37891	6.98519	6.56862	-1.35707	0.390374		*
AHsV10001117	AHsV10001117	ENSG00000146535	XM_011515288.1	2768	GNA12	guanine nucleotide binding protein (G protein) alpha 12	47.7268	45.3278	115.64	88.0796	81.559	86.0353	263.41	301.904	286.023	5.57673	5.50232	6.8535	6.46074	6.34977	6.42686	8.04117	8.23795	8.15999	-1.35118	0.391972		*
CHsGV10001773	CHsGV10001773	ENSG00000160746	NM_001204831.1	55129	ANO10	anoctamin 10			2.54281	41.5408	51.1662	41.128	86.0128	98.1906	97.7828	1.71983e-07	1.71983e-07	1.34642	5.37646	5.67712	5.36205	6.42648	6.61751	6.61151	-1.34642	0.393266		*
H200003723	H200003723	ENSG00000103710	XM_011521660.1	51285	RASL12	RAS like family 12			2.52341		0.934551	0.993418		1.36354	2.17612	1.71983e-07	1.71983e-07	1.33537	1.71983e-07	0	0	1.71983e-07	0.447359	1.12176	-1.33537	0.39629		*
CHsGV10000895	CHsGV10000895	ENSG00000144283	NM_001304971.1	8502	PKP4	plakophilin 4	26.5597	24.1866	60.5754	14.7885	14.1482	13.5279	63.8839	67.053	46.288	4.73117	4.59614	5.92066	3.8864	3.82254	3.75787	5.99738	6.06723	5.53257	-1.32452	0.399281		*
opHsV0400001985	opHsV0400001985	ENSG00000184389	NM_001080438.1	127550	A3GALT2	alpha 1,3-galactosyltransferase 2			2.4815		1.27418			2.19387	2.09025	1.71983e-07	1.71983e-07	1.31121	1.71983e-07	0.349571	1.71983e-07	1.71983e-07	1.13348	1.06368	-1.31121	0.402982		*
AHsV10000001	AHsV10000001	-	-	-	-	-	2.92667	3.16303	7.82745	5.29259	3.66846	2.8453	1.81875	3.69294	3.92717	1.54926	1.66131	2.96854	2.40397	1.87517	1.50858	0.862943	1.88477	1.97349	-1.30724	0.404094		*
H200006199	H200006199	ENSG00000198121	XM_005251782.2	1902	LPAR1	lysophosphatidic acid receptor 1	1.39868	1.51304	3.72231	47.2915	61.129	61.8261	191.227	227.538	244.269	0.484064	0.59745	1.8962	5.56351	5.93378	5.95014	7.57914	7.82996	7.93233	-1.29875	0.406479		*
H200011613	H200011613	ENSG00000072818	XR_243574.2	9744	ACAP1	ArfGAP with coiled-coil, ankyrin repeat and PH domains 1			2.45333	1.11858	1.4737	1.60142		2.83822	3.53013	1.71983e-07	1.71983e-07	1.29474	0.161665	0.559446	0.679352	1.71983e-07	1.50499	1.81972	-1.29474	0.407609		*
DHsGV10004040	DHsGV10004040	-	-	-	-	-	2.77809	2.23297	5.47499	2.87107	3.59054	2.53777	3.43516	5.08741	4.66998	1.47409	1.15896	2.45286	1.52159	1.8442	1.34356	1.78038	2.34693	2.22342	-1.29389	0.407848		*
H300018014	H300018014	ENSG00000011465	NM_133504.3	1634	DCN	decorin	16.2626	10.636	26.0489							4.02349	3.41089	4.70315	1.71983e-07	1.71983e-07	1.71983e-07	1.71983e-07	1.71983e-07	1.71983e-07	-1.29226	0.408311		*
CHsGV10000763	CHsGV10000763	ENSG00000176893	NM_001005238.1	81282	OR51G2	olfactory receptor family 51 subfamily G member 2			2.44518							1.71983e-07	1.71983e-07	1.28994	1.71983e-07	1.71983e-07	1.71983e-07	1.71983e-07	1.71983e-07	1.71983e-07	-1.28994	0.408967		*
CHsGV10001813	CHsGV10001813	ENSG00000108061	XM_011540216.1	8036	SHOC2	SHOC2 leucine-rich repeat scaffold protein	27.4566	25.0042	60.8139	42.066	41.2858	39.6458	79.3375	81.6911	63.7986	4.77908	4.6441	5.92633	5.39458	5.36757	5.3091	6.30993	6.35211	5.99545	-1.28223	0.411159		*
AHsV10000686	AHsV10000686	ENSG00000146842	XM_011516649.1	84928	TMEM209	transmembrane protein 209	41.876	31.1287	75.0833	44.8574	41.0211	59.9653	61.6496	58.1851	52.0099	5.38805	4.96017	6.23042	5.48727	5.3583	5.90606	5.94602	5.86258	5.70071	-1.27025	0.414588		*
CHsGV10003356	CHsGV10003356	ENSG00000165138	NM_173551.4	203286	ANKS6	ankyrin repeat and sterile alpha motif domain containing 6	5.03802	4.58263	11.013	12.2487	10.3221	11.8055	8.36409	8.88753	9.88643	2.33286	2.19617	3.46114	3.61455	3.36767	3.56138	3.06421	3.15178	3.30545	-1.26496	0.41611		*
DHsGV10003048	DHsGV10003048	ENSG00000237581	-	-	AC005538.5	-			2.40166	1.06595	1.62917	1.93651	1.0653	3.07439	2.22768	1.71983e-07	1.71983e-07	1.26403	0.0921411	0.70414	0.953457	0.0912585	1.6203	1.15554	-1.26403	0.416379		*
opHsV0400005617	opHsV0400005617	ENSG00000115306	NM_003128.2	6711	SPTBN1	spectrin beta, non-erythrocytic 1	135.832	93.218	223.414	86.8496	76.1098	100.434	309.752	312.621	373.625	7.08568	6.54254	7.80358	6.44045	6.25001	6.6501	8.27497	8.28827	8.54545	-1.26104	0.417243		*
H200000074	H200000074	ENSG00000007264	NM_139354.2	4145	MATK	megakaryocyte-associated tyrosine kinase	7.15232	6.97098	16.6742	4.16378	4.90029	4.55194	4.43963	7.2541	7.70185	2.83841	2.80136	4.05954	2.05789	2.29287	2.18648	2.15044	2.8588	2.9452	-1.25818	0.418071		*
AHsV10001273	AHsV10001273	ENSG00000140350	XM_006720707.2	8125	ANP32A	acidic nuclear phosphoprotein 32 family member A	633.022	604.06	1441.54	341.89	324.504	360.312	521.526	544.308	411.803	9.30611	9.23855	10.4934	8.41739	8.34209	8.4931	9.0266	9.08828	8.68581	-1.25485	0.419036		*
H200008439	H200008439	ENSG00000154265	NM_172232.3	23461	ABCA5	ATP binding cassette subfamily A member 5	6.71024	4.43987	10.5607	46.2038	43.5162	41.4549	36.6047	39.2919	57.7068	2.74636	2.15052	3.40063	5.52994	5.44348	5.37347	5.19396	5.29616	5.85067	-1.25011	0.420416		*
H200006898	H200006898	ENSG00000109381	NM_001276459.1	1998	ELF2	E74 like ETS transcription factor 2	2.66502	1.68031	3.99236	3.62866	2.86634	4.33714	2.35792	4.64718	3.58169	1.41414	0.748727	1.99724	1.85944	1.51921	2.11674	1.23752	2.21636	1.84064	-1.24851	0.420881		*
H200012325	H200012325	ENSG00000143322	XM_005245088.1	27	ABL2	ABL proto-oncogene 2, non-receptor tyrosine kinase	1.62273		2.37107	1.7222	2.0741	1.8884	4.30575	9.51545	4.81085	0.69842	1.71983e-07	1.24554	0.784254	1.05249	0.917161	2.10627	3.25027	2.26629	-1.24554	0.421751		*
AHsV10000427	AHsV10000427	ENSG00000248405	NM_181334.5	553158	PRR5-ARHGAP8	PRR5-ARHGAP8 readthrough	18.8437	8.68969	20.5933	12.7153	14.8618	13.4816				4.23601	3.1193	4.36411	3.66849	3.89354	3.75292	1.71983e-07	1.71983e-07	1.71983e-07	-1.2448	0.421966		*
CHsGV10001171	CHsGV10001171	ENSG00000189184	NM_001300828.1	54510	PCDH18	protocadherin 18	31.55	21.1956	50.1839	2.47093	3.3002	3.35618		1.34625	2.08692	4.97957	4.4057	5.64915	1.30505	1.72255	1.74682	1.71983e-07	0.428945	1.06137	-1.24346	0.422359		*
H200013671	H200013671	ENSG00000100078	NM_015715.4	50487	PLA2G3	phospholipase A2 group III	7.64996	3.84459	9.05222	1.47887	1.98302	2.50696		1.40411	2.77483	2.93545	1.94283	3.17827	0.564495	0.987702	1.32594	1.71983e-07	0.489652	1.4724	-1.23544	0.424712		*
AHsV10000180	AHsV10000180	ENSG00000089041	XM_011538420.1	5027	P2RX7	purinergic receptor P2X 7	3.42753	1.69809	3.98825							1.77717	0.763909	1.99576	1.71983e-07	1.71983e-07	1.71983e-07	1.71983e-07	1.71983e-07	1.71983e-07	-1.23185	0.425772		*
DHsGV10002909	DHsGV10002909	ENSG00000259772	XM_011521465.1	283710	LOC283710	uncharacterized LOC283710			2.34762	1.60835	2.5916	2.52192	1.80737	4.54963	3.80832	1.71983e-07	1.71983e-07	1.2312	0.685579	1.37385	1.33452	0.853888	2.18575	1.92915	-1.2312	0.425963		*
AHsV10003443	AHsV10003443	-	NM_001204078.1	534	ATP6V1G2	ATPase H+ transporting V1 subunit G2	2.84249		2.3396				31.6005	32.9594	34.776	1.50716	1.71983e-07	1.22626	1.71983e-07	1.71983e-07	1.71983e-07	4.98187	5.04262	5.12002	-1.22626	0.427423		*
AHsV10001561	AHsV10001561	ENSG00000254004	NM_001166036.1	339324	ZNF260	zinc finger protein 260	19.4947	19.2562	44.7781	19.5862	18.585	18.203	20.5339	20.5152	18.5063	4.28501	4.26725	5.48472	4.29176	4.21607	4.18611	4.35994	4.35862	4.20994	-1.21747	0.430035		*
H300006573	H300006573	ENSG00000167535	XM_011538730.1	784	CACNB3	calcium voltage-gated channel auxiliary subunit beta 3		1.42355	3.30383	2.72597	3.48166	3.34944	4.3807	7.18008	8.57208	1.71983e-07	0.509498	1.72414	1.44677	1.79977	1.74392	2.13116	2.844	3.09965	-1.21464	0.43088		*
CHsGV10000023	CHsGV10000023	ENSG00000143226	XM_011509291.1	2212	FCGR2A	Fc fragment of IgG receptor IIa	2.49806	2.3467	5.43638							1.32081	1.23063	2.44265	1.71983e-07	1.71983e-07	1.71983e-07	1.71983e-07	1.71983e-07	1.71983e-07	-1.21201	0.431665		*
DHsGV10005777	DHsGV10005777	-	-	-	-	-	15.6487	10.3935	24.0261	25.6177	21.385	20.9968	6.8801	8.91815	12.0671	3.96797	3.3776	4.58653	4.67907	4.41852	4.3921	2.78243	3.15674	3.59301	-1.20893	0.432591		*
opHsV0400004699	opHsV0400004699	ENSG00000020129	NM_001014841.1	23154	NCDN	neurochondrin	2.57382	2.3967	5.50726	2.01709	2.94181	2.2455	1.13226	3.82303	4.79827	1.36391	1.26105	2.46133	1.01228	1.5567	1.16704	0.179209	1.93472	2.26251	-1.20029	0.435189		*
H200011314	H200011314	ENSG00000175264	NM_003654.5	8534	CHST1	carbohydrate sulfotransferase 1	1.44792	1.57344	3.60939	2.45815	2.96031	3.72679	2.21903	5.72609	5.8615	0.533984	0.653923	1.85175	1.29757	1.56575	1.89793	1.14993	2.51755	2.55127	-1.19783	0.43593		*
H200004185	H200004185	ENSG00000168564	NM_017632.3	55602	CDKN2AIP	CDKN2A interacting protein	45.2856	44.8544	102.636	47.3847	46.2122	49.4775	53.2842	53.1855	50.129	5.50098	5.48718	6.68139	5.56635	5.5302	5.6287	5.73564	5.73296	5.64757	-1.19421	0.437026		*
H200002481	H200002481	ENSG00000160097	NM_001171940.1	252995	FNDC5	fibronectin type III domain containing 5	7.18755	5.03494	11.4684	1.93688	2.79472	2.50022		2.36452	3.27099	2.8455	2.33198	3.51959	0.953732	1.4827	1.32205	1.71983e-07	1.24155	1.70973	-1.18761	0.439029		*
H300021813	H300021813	ENSG00000197498	NM_032194.2	84154	RPF2	ribosome production factor 2 homolog	530.788	469.747	1065.4	404.269	345.258	377.732	245.226	313.813	242.625	9.05199	8.87574	10.0572	8.65917	8.43153	8.56122	7.93797	8.29376	7.92258	-1.18144	0.440913		*
H300005540	H300005540	ENSG00000180914	NM_000916.3	5021	OXTR	oxytocin receptor	1.67548		2.26549	2.25182	2.4481	1.21172	74.957	61.4933	67.0588	0.744578	1.71983e-07	1.17982	1.17109	1.29166	0.277052	6.22799	5.94236	6.06736	-1.17982	0.441406		*
H200011722	H200011722	ENSG00000161980	NM_016310.4	51728	POLR3K	polymerase (RNA) III subunit K	466.781	429.55	969.214	361.783	325.55	344.534	345.04	349.946	336.193	8.8666	8.74668	9.92067	8.49898	8.34674	8.4285	8.43062	8.45099	8.39314	-1.17399	0.443195		*
H300019188	H300019188	ENSG00000102763	XM_011535007.1	23078	VWA8	von Willebrand factor A domain containing 8	19.568	13.6169	30.6862	6.05745	5.84416	6.14415	1.11442	1.43016	2.19261	4.29043	3.76732	4.93952	2.59871	2.54699	2.61921	0.156289	0.516175	1.13265	-1.1722	0.443745		*
opHsV0400002382	opHsV0400002382	-	NM_001317342.1	387263	C6orf120	chromosome 6 open reading frame 120	8.11912	6.67853	15.0158	26.6918	26.18	35.7395	31.4711	29.0864	23.6772	3.02132	2.73953	3.90841	4.73832	4.71039	5.15945	4.97595	4.86227	4.56542	-1.16888	0.444766		*
H200010700	H200010700	ENSG00000163694	NM_019027.3	54502	RBM47	RNA binding motif protein 47	20.2467	12.3686	27.7284	48.3254	50.5367	44.0356	4.66528	7.2785	14.6336	4.33961	3.62862	4.79329	5.59471	5.65926	5.4606	2.22197	2.86364	3.87121	-1.16467	0.446065		*
H300013534	H300013534	ENSG00000248405	NM_181334.5	553158	PRR5-ARHGAP8	PRR5-ARHGAP8 readthrough	101.07	46.4195	103.949	54.453	59.2792	55.5176				6.65921	5.53666	6.69973	5.76694	5.88945	5.79487	1.71983e-07	1.71983e-07	1.71983e-07	-1.16307	0.44656		*
AHsV10000999	AHsV10000999	ENSG00000163346	NM_001317734.1	57326	PBXIP1	pre-B-cell leukemia homeobox interacting protein 1	9.82221	8.78582	19.6369	10.7171	11.6347	17.1231	33.9257	38.7014	62.2271	3.29605	3.13518	4.2955	3.42184	3.54037	4.09788	5.08431	5.27431	5.95947	-1.16032	0.447413		*
AHsV10000295	AHsV10000295	ENSG00000119608	XM_005267543.2	283571	PROX2	prospero homeobox 2	12.6923	11.3593	25.3467	14.0879	12.8527	13.3968	14.5852	17.0502	18.7904	3.66588	3.50581	4.66372	3.81639	3.68399	3.74381	3.86643	4.09172	4.23192	-1.15792	0.44816		*
AHsV10002719	AHsV10002719	ENSG00000049618	NM_020732.3	57492	ARID1B	AT-rich interaction domain 1B			2.22998	2.47536	1.94262	2.12197	1.67737	4.01499	3.93651	1.71983e-07	1.71983e-07	1.15703	1.30764	0.958003	1.08541	0.746203	2.0054	1.97692	-1.15703	0.448435		*
DHsGV10003817	DHsGV10003817	-	XM_011524631.1	284058	KANSL1	KAT8 regulatory NSL complex subunit 1	1.53125	1.2812	2.83947	7.4666	8.02041	7.7428	2.43972	3.3726	3.8982	0.614713	0.357491	1.50562	2.90045	3.00368	2.95285	1.28671	1.75386	1.96281	-1.14813	0.451209		*
H200013941	H200013941	ENSG00000137463	NM_032623.3	84709	MGARP	mitochondria localized glutamic acid rich protein	8.72282	7.35598	16.3017	52.0472	51.6499	61.8034	202.254	161.869	195.225	3.1248	2.87892	4.02695	5.70175	5.69069	5.94961	7.66002	7.33869	7.609	-1.14803	0.45124		*
H300005973	H300005973	ENSG00000156920	NM_153834.3	139378	ADGRG4	adhesion G protein-coupled receptor G4			2.21058							1.71983e-07	1.71983e-07	1.14442	1.71983e-07	1.71983e-07	1.71983e-07	1.71983e-07	1.71983e-07	1.71983e-07	-1.14442	0.452371		*
H300006594	H300006594	ENSG00000138316	XM_011539309.1	140766	ADAMTS14	ADAM metallopeptidase with thrombospondin type 1 motif 14	1.49717		2.20013	1.95586	2.20628	3.05864	1.6303	4.25399	3.29939	0.582233	1.71983e-07	1.13759	0.967805	1.14162	1.61289	0.705137	2.08882	1.7222	-1.13759	0.454518		*
AHsV10000035	AHsV10000035	ENSG00000101019	NM_001184977.1	55245	UQCC1	ubiquinol-cytochrome c reductase complex assembly factor 1	81.5738	76.2094	167.233	75.4848	77.5338	83.8028	99.1266	88.0485	95.1132	6.35003	6.2519	7.38571	6.23811	6.27675	6.38893	6.6312	6.46023	6.57157	-1.13382	0.455709		*
DHsGV10001164	DHsGV10001164	ENSG00000138867	-	83606	GUCD1	guanylyl cyclase domain containing 1			2.19205	1.21548	1.61696	2.2464		2.03939	2.19605	1.71983e-07	1.71983e-07	1.13228	0.28153	0.693281	1.16761	1.71983e-07	1.02814	1.13491	-1.13228	0.456194		*
H200012620	H200012620	ENSG00000053524	NM_015078.3	23101	MCF2L2	MCF.2 cell line derived transforming sequence-like 2	2.03998	1.8302	3.97693		1.66694	1.7816		3.06136	2.99556	1.02855	0.871997	1.99166	1.71983e-07	0.737198	0.833172	1.71983e-07	1.61417	1.58282	-1.11966	0.460203		*
H300022202	H300022202	ENSG00000145734	NM_018429.2	55814	BDP1	B double prime 1, subunit of RNA polymerase III transcription initiation factor IIIB			2.1719	1.64952	2.80649	1.88018				1.71983e-07	1.71983e-07	1.11896	0.722049	1.48876	0.910874	1.71983e-07	1.71983e-07	1.71983e-07	-1.11896	0.460426		*
AHsV10001955	AHsV10001955	ENSG00000147955	XM_011517674.1	10280	SIGMAR1	sigma non-opioid intracellular receptor 1	246.646	209.686	454.261	219.92	235.336	292.744	187.132	217.66	237.081	7.9463	7.71209	8.82738	7.78084	7.87858	8.1935	7.54791	7.76593	7.88924	-1.11529	0.461599		*
AHsV10003312	AHsV10003312	ENSG00000147180	NM_021998.4	7552	ZNF711	zinc finger protein 711	16.9832	15.0174	32.5181	78.4063	76.353	70.7424	8.88352	9.5625	7.81108	4.08604	3.90856	5.02317	6.2929	6.25461	6.1445	3.15113	3.25739	2.96552	-1.11461	0.461817		*
H200007360	H200007360	ENSG00000130363	NM_031924.4	83861	RSPH3	radial spoke 3 homolog (Chlamydomonas)	5.37544	4.17233	9.02959	13.1714	11.0423	13.231	9.82838	12.1867	13.3856	2.42638	2.06085	3.17466	3.71934	3.46497	3.72585	3.29695	3.60724	3.74261	-1.11381	0.462073		*
H200013441	H200013441	ENSG00000182324	NM_013348.3	3770	KCNJ14	potassium voltage-gated channel subfamily J member 14	6.09138	4.15089	8.97804	4.13929	3.52685	4.50001	1.66302	2.52863	2.56982	2.60677	2.05342	3.1664	2.04938	1.81838	2.16993	0.73381	1.33836	1.36167	-1.11298	0.462339		*
CHsGV10002073	CHsGV10002073	ENSG00000176092	NM_001039775.3	55057	AIM1L	absent in melanoma 1-like	5.69309	6.27237	13.5477	6.43	6.4893	7.15828	9.52088	11.0117	13.3136	2.50921	2.64901	3.75997	2.68482	2.69806	2.83961	3.25109	3.46096	3.73483	-1.11096	0.462985		*
H300008808	H300008808	ENSG00000101974	NM_001010986.2	286410	ATP11C	ATPase phospholipid transporting 11C	28.4741	23.3029	50.2669	22.2098	22.1303	26.0948	36.7049	29.604	26.5298	4.83158	4.54244	5.65154	4.47313	4.46795	4.70569	5.1979	4.88772	4.72954	-1.1091	0.463583		*
opHsV0400001580	opHsV0400001580	ENSG00000184029	NM_005867.3	10281	DSCR4	Down syndrome critical region 4	1.36459		2.15654	1.32073	1.61765	1.90278		2.78864	2.94713	0.448469	1.71983e-07	1.10872	0.40134	0.693902	0.928107	1.71983e-07	1.47956	1.55931	-1.10872	0.463705		*
H300008624	H300008624	ENSG00000229060	-	-	RP11-20P5.2	-	1.65977	1.47356	3.1676	2.04549	3.00645	2.11198		1.96511	3.26785	0.730981	0.559304	1.66339	1.03245	1.58806	1.0786	1.71983e-07	0.974608	1.70834	-1.10409	0.465197		*
AHsV10003556	AHsV10003556	ENSG00000169314	NM_182520.2	150248	C22orf15	chromosome 22 open reading frame 15			2.14852		0.896344	1.16361		1.39077	1.86295	1.71983e-07	1.71983e-07	1.10334	1.71983e-07	0	0.218601	1.71983e-07	0.475887	0.89759	-1.10334	0.465436		*
H300002687	H300002687	ENSG00000180998	NM_001099652.1	283554	GPR137C	G protein-coupled receptor 137C	3.17667	3.09232	6.62383	11.0912	9.5789	9.75697	20.7361	26.3631	25.4943	1.66752	1.62869	2.72767	3.47134	3.25986	3.28643	4.37408	4.72045	4.67211	-1.09898	0.466847		*
AHsV10001490	AHsV10001490	-	NM_005517.3	3151	HMGN2	high mobility group nucleosomal binding domain 2	35.2992	34.5475	73.969	84.1464	79.6471	90.3501	40.4895	44.4818	40.0256	5.14156	5.11051	6.20885	6.39483	6.31555	6.49745	5.33947	5.47514	5.32285	-1.09834	0.467054		*
opHsV0400006117	opHsV0400006117	ENSG00000033867	NM_001258379.1	9497	SLC4A7	solute carrier family 4 member 7	40.2208	25.7852	54.9847	13.4442	16.4249	23.7391	31.7571	25.0944	27.9318	5.32987	4.68847	5.78096	3.74891	4.03781	4.56919	4.98901	4.64929	4.80384	-1.09249	0.468952		*
H300019996	H300019996	ENSG00000053108	NM_015082.1	23105	FSTL4	follistatin like 4	9.97724	5.11391	10.8968	11.085	11.9145	11.949	10.7624	11.3179	12.3178	3.31864	2.35443	3.44583	3.47054	3.57465	3.57882	3.42793	3.50053	3.62267	-1.09141	0.469303		*
H300007300	H300007300	ENSG00000130700	NM_080473.4	140628	GATA5	GATA binding protein 5	3.41589	2.66071	5.66364	4.08408	4.10037	4.70775	2.74926	3.26543	3.72246	1.77226	1.41181	2.50173	2.03001	2.03575	2.23504	1.45904	1.70727	1.89625	-1.08992	0.469787		*
H300022916	H300022916	ENSG00000258465	NR_028104.1	50717	DCAF8	DDB1 and CUL4 associated factor 8	5.68606	4.21501	8.96828	9.19645	11.4652	11.9552	4.81614	11.5755	6.53093	2.50743	2.07554	3.16483	3.20108	3.5192	3.57956	2.26788	3.53301	2.70729	-1.08929	0.469991		*
H300003505	H300003505	ENSG00000178171	NM_152698.2	205147	AMER3	APC membrane recruitment protein 3		1.274	2.70323		3.33551	1.42359		1.84181	1.57474	1.71983e-07	0.349366	1.43469	1.71983e-07	1.73791	0.509538	1.71983e-07	0.881127	0.655117	-1.08532	0.471288		*
CHsGV10002083	CHsGV10002083	ENSG00000046774	NM_016249.3	51438	MAGEC2	MAGE family member C2			2.12117					2.15645	2.18603	1.71983e-07	1.71983e-07	1.08486	1.71983e-07	1.71983e-07	1.71983e-07	1.71983e-07	1.10866	1.12832	-1.08486	0.471439		*
H200016602	H200016602	ENSG00000119686	NM_001195283.1	55640	FLVCR2	feline leukemia virus subgroup C cellular receptor family member 2	1.64111	1.39526	2.94909	1.70215	2.03659	2.19357	1.62184	3.67478	5.14452	0.714673	0.480532	1.56027	0.767357	1.02616	1.13328	0.697628	1.87766	2.36304	-1.07974	0.473114		*
H300006301	H300006301	-	XM_011515934.1	222236	NAPEPLD	N-acyl phosphatidylethanolamine phospholipase D	6.83468	6.0226	12.7277	11.3559	10.205	11.0868	5.89449	5.32895	6.2288	2.77287	2.59039	3.6699	3.50537	3.35121	3.47078	2.55937	2.41385	2.63895	-1.07951	0.473188		*
opHsV0400005238	opHsV0400005238	ENSG00000196363	XM_005272163.1	11091	WDR5	WD repeat domain 5	48.4201	43.2103	91.1739	48.4357	45.9564	50.661	57.7975	44.654	47.3774	5.59753	5.4333	6.51055	5.598	5.52219	5.6628	5.85293	5.48072	5.56613	-1.07725	0.473933		*
H200014865	H200014865	ENSG00000116031	NM_015717.4	50489	CD207	CD207 molecule	1.34214		2.10978	1.87591	2.18708	2.08881	1.52958	2.85669	3.01815	0.42453	1.71983e-07	1.07709	0.907587	1.12901	1.06268	0.613136	1.51434	1.59366	-1.07709	0.473983		*
opHsV0400001821	opHsV0400001821	ENSG00000227500	NM_138422.2	113179	ADAT3	adenosine deaminase, tRNA-specific 3	16.0962	14.5187	30.5879	19.1373	16.733	15.4494	6.58097	8.02626	10.8739	4.00865	3.85984	4.93489	4.25832	4.06463	3.94948	2.7183	3.00473	3.4428	-1.07505	0.474654		*
DHsTV10000148	DHsTV10000148	-	-	-	-	-	1.87597	2.12942	4.48327	2.49072	3.19924	3.36292	3.10889	4.74751	5.20141	0.907638	1.09046	2.16455	1.31656	1.67773	1.74972	1.6364	2.24717	2.3789	-1.07409	0.474971		*
opHsV0400001010	opHsV0400001010	ENSG00000177721	NM_001014279.2	389289	ANXA2R	annexin A2 receptor	1.88032	1.64116	3.45368	11.6409	11.8987	12.8334	9.46383	12.7585	14.4521	0.910976	0.714715	1.78814	3.54113	3.57273	3.68183	3.24242	3.67339	3.85321	-1.07342	0.475191		*
AHsV10000050	AHsV10000050	ENSG00000134748	XM_011542315.1	84950	PRPF38A	pre-mRNA processing factor 38A	80.7905	77.8751	163.738	73.6141	71.1477	77.508	53.2868	54.5803	49.5169	6.33611	6.28309	7.35524	6.20191	6.15275	6.27627	5.73571	5.77031	5.62985	-1.07215	0.475609		*
H300020923	H300020923	ENSG00000164161	NM_022475.2	64399	HHIP	hedgehog interacting protein	1.51232	1.97981	4.14396	2.81977	2.9043	3.9372	79.4984	90.8879	83.006	0.596765	0.985361	2.05101	1.49558	1.53819	1.97717	6.31285	6.50602	6.37514	-1.06565	0.477758		*
AHsV10000751	AHsV10000751	ENSG00000141576	XM_006721660.2	114804	RNF157	ring finger protein 157	1.97123	1.77666	3.69887	4.54386	6.23212	5.72658			1.42817	0.979098	0.829164	1.88708	2.18392	2.63972	2.51767	1.71983e-07	1.71983e-07	0.514171	-1.05792	0.480325		*
H200010914	H200010914	ENSG00000109832	XM_011542791.1	29118	DDX25	DEAD-box helicase 25	1.41411		2.08162	2.21223	3.00645	2.54158		2.27099	2.69153	0.499892	1.71983e-07	1.0577	1.1455	1.58806	1.34573	1.71983e-07	1.18332	1.42843	-1.0577	0.480396		*
opHsV0400003057	opHsV0400003057	ENSG00000168077	NM_182826.1	51435	SCARA3	scavenger receptor class A member 3			2.07838	8.4717	5.89249	7.21314	9.14394	11.9891	17.8162	1.71983e-07	1.71983e-07	1.05546	3.08265	2.55888	2.85063	3.19282	3.58366	4.15512	-1.05546	0.481143		*
H300010009	H300010009	ENSG00000256870	NM_145913.3	160728	SLC5A8	solute carrier family 5 member 8	1.32698	1.30617	2.71455	2.89947	2.92305	3.28458		2.47196	1.77965	0.408144	0.385339	1.44071	1.53579	1.54748	1.71571	1.71983e-07	1.30565	0.831596	-1.05538	0.481172		*
opHsV0400000619	opHsV0400000619	ENSG00000164066	NM_015693.3	27152	INTU	inturned planar cell polarity protein	9.09813	5.17764	10.7525	3.37779	4.90413	4.86915	1.52117	2.15392	2.68819	3.18557	2.37229	3.4266	1.75608	2.294	2.28367	0.605179	1.10697	1.42664	-1.0543	0.481529		*
H200015746	H200015746	ENSG00000127585	NM_153350.3	146330	FBXL16	F-box and leucine-rich repeat protein 16	3.94945	2.37892	4.92923	3.8759	4.11189	4.01644	1.85945	4.02832	4.18954	1.98165	1.25031	2.30136	1.95453	2.0398	2.00592	0.894875	2.01018	2.06679	-1.05106	0.482615		*
H200002623	H200002623	-	NM_001198837.1	10432	RBM14	RNA binding motif protein 14	9.39415	6.32237	13.0446	14.6147	10.3673	12.7711	1.43334	2.9057	3.11117	3.23176	2.66047	3.70538	3.86935	3.37397	3.67482	0.519383	1.53889	1.63746	-1.04491	0.484674		*
H200006197	H200006197	ENSG00000104419	XM_011516792.1	10397	NDRG1	N-myc downstream regulated 1	6.88773	6.79978	14.0275	82.8488	94.0071	69.8627	34.2158	47.5024	59.2154	2.78403	2.76549	3.81018	6.37241	6.5547	6.12645	5.09659	5.56993	5.8879	-1.04469	0.484748		*
AHsV10002732	AHsV10002732	ENSG00000177225	XR_242802.2	347862	PDDC1	Parkinson disease 7 domain containing 1	4.88187	5.24554	10.8186	6.57643	6.50397	5.4223	3.80777	3.20139	3.18712	2.28743	2.39109	3.43545	2.7173	2.70132	2.4389	1.92894	1.6787	1.67225	-1.04436	0.484861		*
CHsGV10002455	CHsGV10002455	ENSG00000174004	NM_198565.2	375387	NRROS	negative regulator of reactive oxygen species			2.05507	1.58696	2.8024	2.49583		1.2524	1.40157	1.71983e-07	1.71983e-07	1.03919	0.66627	1.48666	1.31952	1.71983e-07	0.3247	0.487044	-1.03919	0.486602		*
H200000288	H200000288	ENSG00000112175	XM_005249304.2	653	BMP5	bone morphogenetic protein 5	41.2561	36.0937	74.0134	2.28882	3.39801	3.13756	6.58394	10.2854	8.3872	5.36654	5.17368	6.20971	1.19461	1.76469	1.64964	2.71895	3.36253	3.06819	-1.03604	0.487665		*
H200016482	H200016482	ENSG00000215068	-	-	AC025171.1	-		1.33806	2.73787	9.15165	10.1786	11.8997	8.35276	7.75811	9.92207	1.71983e-07	0.420144	1.45305	3.19403	3.34747	3.57285	3.06225	2.95571	3.31064	-1.03291	0.488724		*
H200008100	H200008100	ENSG00000122482	XM_011542261.1	84146	ZNF644	zinc finger protein 644	66.5705	56.22	114.901	63.989	56.8063	57.4379	64.6065	88.7589	86.1142	6.05681	5.81301	6.84425	5.99975	5.82798	5.84393	6.01361	6.47182	6.42818	-1.03124	0.489289		*
H200012574	H200012574	ENSG00000143494	NM_001136474.2	79805	VASH2	vasohibin 2	8.69196	6.12953	12.5181	4.44696	4.61667	4.33332		1.35052	1.27682	3.11968	2.61578	3.64594	2.15282	2.20685	2.11547	1.71983e-07	0.433512	0.352555	-1.03017	0.489653		*
AHsV10002475	AHsV10002475	ENSG00000186767	NM_001012968.2	139886	SPIN4	spindlin family member 4	2.67665	2.58607	5.26868	3.37805	6.27033	4.16517	1.85697	3.56364	2.04537	1.42043	1.37076	2.39744	1.75619	2.64854	2.05838	0.892949	1.83335	1.03236	-1.02668	0.490838		*
H200016571	H200016571	ENSG00000144635	NM_016141.3	51143	DYNC1LI1	dynein cytoplasmic 1 light intermediate chain 1	47.2679	59.3129	120.243	50.3059	51.3978	49.9705	65.8052	73.0138	67.5591	5.56279	5.89027	6.90981	5.65266	5.68363	5.643	6.04013	6.1901	6.07808	-1.01953	0.493277		*
H300005569	H300005569	ENSG00000188783	NM_201348.1	5549	PRELP	proline/arginine-rich end leucine-rich repeat protein	6.30436	5.0422	10.2059	1.44319	1.29678	1.13572		2.32884	2.25018	2.65635	2.33405	3.35133	0.529265	0.374931	0.183612	1.71983e-07	1.21961	1.17004	-1.01727	0.49405		*
AHsV10002187	AHsV10002187	ENSG00000161647	XM_006721917.2	4356	MPP3	membrane protein, palmitoylated 3	4.84049	2.38612	4.81954	9.15502	4.44743	9.72675	3.46603	5.16762	7.95107	2.27515	1.25466	2.2689	3.19456	2.15297	3.28196	1.79328	2.3695	2.99115	-1.01423	0.495092		*
H200006284	H200006284	ENSG00000140307	XM_005254324.2	2958	GTF2A2	general transcription factor IIA 2	615.869	566.103	1142.49	316.735	302.351	325.781	976.141	1106.49	808.336	9.26648	9.14492	10.158	8.30713	8.24008	8.34776	9.93095	10.1118	9.65881	-1.01304	0.495502		*
H300002300	H300002300	ENSG00000156232	NM_001080435.2	123720	WHAMM	WAS protein homolog associated with actin, golgi membranes and microtubules	46.8372	41.6093	83.9565	41.4262	36.2708	36.1706	38.4509	48.1837	58.4602	5.54958	5.37883	6.39157	5.37247	5.18074	5.17675	5.26495	5.59047	5.86938	-1.01274	0.495605		*
H300020127	H300020127	ENSG00000140332	XM_005254633.1	7090	TLE3	transducin like enhancer of split 3	26.7564	22.7535	45.9068	34.3362	31.3766	36.5884	20.4902	25.0193	27.6539	4.74181	4.50802	5.52064	5.10166	4.97162	5.19332	4.35686	4.64497	4.78941	-1.01262	0.495645		*
opHsV0400001424	opHsV0400001424	ENSG00000183530	NM_173566.2	253143	PRR14L	proline rich 14 like	5.04503	2.72477	5.49183	6.55379	6.61695	5.08542				2.33486	1.44613	2.45729	2.71233	2.72617	2.34637	1.71983e-07	1.71983e-07	1.71983e-07	-1.01116	0.496149		*
H200012903	H200012903	ENSG00000250709	NM_017826.2	54937	SOHLH2	spermatogenesis and oogenesis specific basic helix-loop-helix 2	7.86589	3.22382	6.48032					1.06477	1.16779	2.97561	1.68877	2.69606	1.71983e-07	1.71983e-07	1.71983e-07	1.71983e-07	0.0905378	0.22378	-1.00729	0.497479		*
opHsV0400006757	opHsV0400006757	ENSG00000204889	XM_011524338.1	125115	KRT40	keratin 40, type I	135.332	72.9088	146.001					1.43159	1.53977	7.08036	6.18802	7.18983	1.71983e-07	1.71983e-07	1.71983e-07	1.71983e-07	0.517619	0.622715	-1.00181	0.499374		*

## Sheet: up3
Comparison of Microarray Expression Levels Between Microglia with Added hsa-miR-2277-3p and Control Cells							global normalization									Log2 global normalization
							LUHMES			Microglia			Astrocytes			LUHMES			Microglia			Astrocytes
Name	ID	ensembl_id	RefSeq_id	Enterz_id	symbol	description	hsa-miR-2277-3p	hsa-miR-6813-3p	Ctrl vector	hsa-miR-2277-3p	hsa-miR-6813-3p	Ctrl vector	hsa-miR-2277-3p	hsa-miR-6813-3p	Ctrl vector	hsa-miR-2277-3p	hsa-miR-6813-3p	Ctrl vector	hsa-miR-2277-3p	hsa-miR-6813-3p	Ctrl vector	hsa-miR-2277-3p	hsa-miR-6813-3p	Ctrl vector	LOG2ratio	ratio	up	down
CHsGV10001744	CHsGV10001744	ENSG00000147117	NM_003446.3	7712	ZNF157	zinc finger protein 157				17.1259						1.71983e-07	1.71983e-07	1.71983e-07	4.09811	1.71983e-07	1.71983e-07	1.71983e-07	1.71983e-07	1.71983e-07	4.09811	17.1259	***
H200016032	H200016032	ENSG00000126262	NM_005306.2	2867	FFAR2	free fatty acid receptor 2				9.18109						1.71983e-07	1.71983e-07	1.71983e-07	3.19867	1.71983e-07	1.71983e-07	1.71983e-07	1.71983e-07	1.71983e-07	3.19867	9.18109	***
H200000255	H200000255	ENSG00000100652	NM_003049.3	6554	SLC10A1	solute carrier family 10 member 1	1.90277	1.93706	2.28152	17.67	2.25556	2.14164	1.1115	1.87379	3.38012	0.928103	0.95387	1.19	4.14323	1.17349	1.09872	0.152507	0.905958	1.75707	3.04452	8.2507	***
CHsGV10003060	CHsGV10003060	ENSG00000069535	NM_000898.4	4129	MAOB	monoamine oxidase B				6.39326						1.71983e-07	1.71983e-07	1.71983e-07	2.67655	1.71983e-07	1.71983e-07	1.71983e-07	1.71983e-07	1.71983e-07	2.67655	6.39326	**
H200003687	H200003687	ENSG00000135801	NM_014409.3	27097	TAF5L	TATA-box binding protein associated factor 5 like	5.73152	7.03163	6.21761	41.6385	7.21929	6.87773	4.27151	6.86457	7.81287	2.51892	2.81386	2.63636	5.37985	2.85186	2.78193	2.09475	2.77917	2.96585	2.59791	6.05411	**
opHsV0400006024	opHsV0400006024	ENSG00000119285	NM_018072.5	55127	HEATR1	HEAT repeat containing 1	46.5707	42.1442	46.618	46.4852	51.6643	9.4301	14.6413	13.6192	12.7174	5.54135	5.39726	5.54282	5.5387	5.6911	3.23727	3.87197	3.76757	3.66873	2.30143	4.92945	**
AHsV10002740	AHsV10002740	ENSG00000140465	NM_001319217.1	1543	CYP1A1	cytochrome P450 family 1 subfamily A member 1				7.58046	6.285	1.61491			3.90487	1.71983e-07	1.71983e-07	1.71983e-07	2.92228	2.65191	0.691452	1.71983e-07	1.71983e-07	1.96527	2.23083	4.69405	**
DHsGV10004556	DHsGV10004556	-	NM_000633.2	596	BCL2	B-cell CLL/lymphoma 2	2.42201		3.59322	25.0482		5.3724			66.9316	1.27621		1.84528	4.64663		2.42557			6.06462	2.22107	4.66239	**
H200015859	H200015859	ENSG00000204444	NM_019101.2	55937	APOM	apolipoprotein M	6.23561	7.31335	7.50754	28.5935	8.87704	9.57737	21.702	29.7257	24.0683	2.64053	2.87053	2.90834	4.83762	3.15008	3.25963	4.43976	4.89364	4.58906	1.57799	2.98553	*
opHsV0400004519	opHsV0400004519	-	NM_001242672.1	100287898	TTC34	tetratricopeptide repeat domain 34	8.57482	8.34696	7.04237	25.5085	8.99795	9.27926	15.8232	9.43241	10.8264	3.10011	3.06125	2.81606	4.67291	3.1696	3.21401	3.98397	3.23763	3.43648	1.4589	2.74898	*
CHsGV10002115	CHsGV10002115	ENSG00000197302	XM_011545737.1	124411	ZNF720	zinc finger protein 720	3.26002	3.2416	3.92949	2.66189	2.06642	0.975215	2.37528	2.4598	1.83655	1.70488	1.69671	1.97434	1.41245	1.04713	0	1.2481	1.29854	0.876996	1.41245	2.66189	*
H200014815	H200014815	ENSG00000159399	NM_000189.4	3099	HK2	hexokinase 2	40.5851	43.7603	41.0461	32.7533	12.0986	12.6033	28.8818	31.2006	22.0548	5.34288	5.45155	5.35917	5.03357	3.59677	3.65573	4.85209	4.9635	4.46302	1.37784	2.59878	*
H300006842	H300006842	ENSG00000137440	NM_005130.4	9982	FGFBP1	fibroblast growth factor binding protein 1				2.47953	2.33348					1.71983e-07	1.71983e-07	1.71983e-07	1.31007	1.22248	1.71983e-07	1.71983e-07	1.71983e-07	1.71983e-07	1.31007	2.47953	*
H300006484	H300006484	ENSG00000140465	NM_001319217.1	1543	CYP1A1	cytochrome P450 family 1 subfamily A member 1				4.36435	5.16036	1.77543				1.71983e-07	1.71983e-07	1.71983e-07	2.12577	2.36747	0.828166	1.71983e-07	1.71983e-07	1.71983e-07	1.2976	2.45819	*
opHsV0400003389	opHsV0400003389	ENSG00000137745	NM_002427.3	4322	MMP13	matrix metallopeptidase 13				6.71477	6.83113	2.78954				1.71983e-07	1.71983e-07	1.71983e-07	2.74734	2.77212	1.48003	1.71983e-07	1.71983e-07	1.71983e-07	1.26731	2.40712	*
DHsGV10005727	DHsGV10005727	ENSG00000223652	XR_948721.1	105379152	LOC105379152	uncharacterized LOC105379152	1.89113	2.58933	2.69845	6.66082	2.59834	2.77077				0.919248	1.37258	1.43213	2.7357	1.37759	1.47029	1.71983e-07	1.71983e-07	1.71983e-07	1.26541	2.40396	*
H200002093	H200002093	ENSG00000080561	NM_052817.2	11043	MID2	midline 2	5.58702	6.90692	7.0101	24.9638	6.84335	10.4553	9.79016	12.0835	11.0044	2.48208	2.78804	2.80944	4.64177	2.7747	3.38617	3.29133	3.59497	3.46	1.2556	2.38766	*
H300004024	H300004024	ENSG00000221882	NM_002551.3	4995	OR3A2	olfactory receptor family 3 subfamily A member 2	1.47094	1.83712	2.24204	5.57318	3.57683	2.34002	1.58663	3.57815	4.27284	0.556734	0.877444	1.16481	2.4785	1.83868	1.22652	0.665965	1.83921	2.0952	1.25198	2.38168	*
H200014949	H200014949	ENSG00000100292	NM_002133.2	3162	HMOX1	heme oxygenase 1	103.132	135.911	144.5	97.3913	95.253	41.4364	193.198	282.187	125.618	6.68834	7.08652	7.17493	6.60572	6.57369	5.37282	7.59393	8.14051	6.9729	1.2329	2.35038	*
H200015160	H200015160	ENSG00000105219	NM_024877.3	79935	CNTD2	cyclin N-terminal domain containing 2	12.3467	12.743	13.4115	24.6383	10.5754	10.9369	9.54709	12.9076	12.7273	3.62606	3.67163	3.7454	4.62283	3.40265	3.45113	3.25506	3.69015	3.66986	1.1717	2.25277	*
H200014119	H200014119	ENSG00000171860	NM_004054.2	719	C3AR1	complement component 3a receptor 1				2.18881	2.57574					1.71983e-07	1.71983e-07	1.71983e-07	1.13015	1.36499	1.71983e-07	1.71983e-07	1.71983e-07	1.71983e-07	1.13015	2.18881	*
DHsGV10003674	DHsGV10003674	ENSG00000232113	NM_001195190.1	730159	LOC730159	uncharacterized LOC730159				2.11507	1.01002			1.60224	2.11778	1.71983e-07	1.71983e-07	1.71983e-07	1.0807	0.014381	1.71983e-07	1.71983e-07	0.680093	1.08255	1.0807	2.11507	*
opHsV0400003369	opHsV0400003369	ENSG00000185056	XM_011534431.1	133491	C5orf47	chromosome 5 open reading frame 47				2.11507						1.71983e-07	1.71983e-07	1.71983e-07	1.0807	1.71983e-07	1.71983e-07	1.71983e-07	1.71983e-07	1.71983e-07	1.0807	2.11507	*
H200019756	H200019756	ENSG00000118733	NR_110211.1	118427	OLFM3	olfactomedin 3	1.78886	2.31846	2.73793	2.04523						0.839036	1.21317	1.45309	1.03226	1.71983e-07	1.71983e-07	1.71983e-07	1.71983e-07	1.71983e-07	1.03226	2.04523	*
opHsV0400000818	opHsV0400000818	ENSG00000169429	NM_000584.3	3576	CXCL8	C-X-C motif chemokine ligand 8				35.1701	31.9765	17.2124	100.835	133.169	32.147	1.71983e-07	1.71983e-07	1.71983e-07	5.13628	4.99894	4.10537	6.65585	7.05712	5.00661	1.0309	2.0433	*
H200006779	H200006779	ENSG00000136237	XM_011515652.1	9771	RAPGEF5	Rap guanine nucleotide exchange factor 5	1.78156	1.86934	2.14131	7.31316	5.14569	3.60032			1.57484	0.833138	0.902532	1.09849	2.87049	2.36337	1.84812	1.71983e-07	1.71983e-07	0.655208	1.02237	2.03125	*
CHsGV10003684	CHsGV10003684	ENSG00000198400	NM_001007792.1	4914	NTRK1	neurotrophic tyrosine kinase, receptor, type 1				2.00147	0.896595			1.40096	1.56817	1.71983e-07	1.71983e-07	1.71983e-07	1.00106	0	1.71983e-07	1.71983e-07	0.48642	0.64908	1.00106	2.00147	*

## Sheet: down3
Comparison of Microarray Expression Levels Between Microglia with Added hsa-miR-2277-3p and Control Cells							global normalization									Log2 global normalization
							LUHMES			Microglia			Astrocytes			LUHMES			Microglia			Astrocytes
Name	ID	ensembl_id	RefSeq_id	Enterz_id	symbol	description	hsa-miR-2277-3p	hsa-miR-6813-3p	Ctrl vector	hsa-miR-2277-3p	hsa-miR-6813-3p	Ctrl vector	hsa-miR-2277-3p	hsa-miR-6813-3p	Ctrl vector	hsa-miR-2277-3p	hsa-miR-6813-3p	Ctrl vector	hsa-miR-2277-3p	hsa-miR-6813-3p	Ctrl vector	hsa-miR-2277-3p	hsa-miR-6813-3p	Ctrl vector	LOG2ratio	ratio	up	down
H300001022	H300001022	ENSG00000166450	XR_931797.1	283659	PRTG	protogenin	3.34743	1.77992	2.90557	3.27955	3.33746	36.1965	1.75528	2.2001	3.31608	1.74305	0.831813	1.53882	1.7135	1.73875	5.17778	0.811701	1.13757	1.72948	-3.46428	0.0906043		***
DHsGV10003914	DHsGV10003914	ENSG00000230803	-	-	AC097532.2	-				1.15868	1.42128	8.41362		1.47216	1.5107	1.71983e-07	1.71983e-07	1.71983e-07	0.212488	0.507187	3.07273	1.71983e-07	0.55793	0.595217	-2.86024	0.137715		**
AHsV10001217	AHsV10001217	ENSG00000161681	NM_016148.2	50944	SHANK1	SH3 and multiple ankyrin repeat domains 1	1.83837	1.89791	1.9026	2.20647	3.01438	15.8142		2.9125	2.84555	0.878429	0.924413	0.927971	1.14174	1.59186	3.98314	1.71983e-07	1.54226	1.50871	-2.8414	0.139525		**
H200011160	H200011160	ENSG00000129009	NM_201526.1	3671	ISLR	immunoglobulin superfamily containing leucine-rich repeat	29.9255	15.9771	26.7873		0.983834	6.87862		2.55761	3.15281	4.9033	3.99793	4.74348	1.71983e-07	0	2.78212	1.71983e-07	1.35479	1.65664	-2.78212	0.145378		**
H200019116	H200019116	ENSG00000145192	NM_001622.2	197	AHSG	alpha-2-HS-glycoprotein				1.10295	1.31937	7.18615		2.09354	1.84312	1.71983e-07	1.71983e-07	1.71983e-07	0.141374	0.399852	2.84522	1.71983e-07	1.06594	0.882152	-2.70385	0.153483		**
DHsGV10002759	DHsGV10002759	-	-	-	-	-	1.34214	5.01384		1.36608	2.28993	7.76921		2.39175	4.17639	0.42453	2.32592	1.71983e-07	0.450044	1.1953	2.95777	1.71983e-07	1.25807	2.06226	-2.50772	0.175833		**
opHsV0400007800	opHsV0400007800	ENSG00000125675	NM_000828.4	2892	GRIA3	glutamate ionotropic receptor AMPA type subunit 3						5.43961				1.71983e-07	1.71983e-07	1.71983e-07	1.71983e-07	1.71983e-07	2.4435	1.71983e-07	1.71983e-07	1.71983e-07	-2.4435	0.183837		**
H300009882	H300009882	ENSG00000135622	NR_073398.1	10505	SEMA4F	ssemaphorin 4F				1.73365	1.61765	8.14599		7.54072	2.39752	1.71983e-07	1.71983e-07	1.71983e-07	0.793814	0.693902	3.02609	1.71983e-07	2.9147	1.26154	-2.23228	0.212823		**
H300005847	H300005847	ENSG00000172938	NM_198923.2	116512	MRGPRD	MAS related GPR family member D				1.57658	0.92278	6.52679		1.41517	1.10688	1.71983e-07	1.71983e-07	1.71983e-07	0.656802	0	2.70637	1.71983e-07	0.500973	0.146505	-2.04957	0.241556		**
H300000002	H300000002	-	NM_054106.1	81050	OR5AC2	olfactory receptor family 5 subfamily AC member 2						3.85121				1.71983e-07	1.71983e-07	1.71983e-07	1.71983e-07	1.71983e-07	1.94531	1.71983e-07	1.71983e-07	1.71983e-07	-1.94531	0.259658		*
CHsGV10000810	CHsGV10000810	ENSG00000129646	XM_011525344.1	84074	QRICH2	glutamine rich 2						3.80513				1.71983e-07	1.71983e-07	1.71983e-07	1.71983e-07	1.71983e-07	1.92795	1.71983e-07	1.71983e-07	1.71983e-07	-1.92795	0.262803		*
H300006491	H300006491	ENSG00000188001	NM_198485.3	285386	TPRG1	tumor protein p63 regulated 1						3.70947				1.71983e-07	1.71983e-07	1.71983e-07	1.71983e-07	1.71983e-07	1.89121	1.71983e-07	1.71983e-07	1.71983e-07	-1.89121	0.26958		*
AHsV10000299	AHsV10000299	ENSG00000063978	NM_001185010.2	6047	RNF4	ring finger protein 4	37.6541	48.7549	47.3	12.9448	41.0009	46.7062	41.2974	38.0531	27.852	5.23474	5.60748	5.56377	3.6943	5.35758	5.54554	5.36798	5.24994	4.79971	-1.85125	0.277153		*
CHsGV10003749	CHsGV10003749	ENSG00000135346	NM_001252383.1	1081	CGA	glycoprotein hormones, alpha polypeptide				28.6928	29.0641	100.341		1.37034	0.982808	1.71983e-07	1.71983e-07	1.71983e-07	4.84262	4.86116	6.64876	1.71983e-07	0.45453	0	-1.80614	0.285954		*
H300004280	H300004280	ENSG00000181961	XM_011545274.1	81327	OR4A16	olfactory receptor family 4 subfamily A member 16		2.28291			1.79458	3.46273		2.45862	3.30359	1.71983e-07	1.19087	1.71983e-07	1.71983e-07	0.843645	1.79191	1.71983e-07	1.29785	1.72404	-1.79191	0.28879		*
AHsV10000629	AHsV10000629	ENSG00000266074	XM_011525064.1	57597	BAHCC1	BAH domain and coiled-coil containing 1		1.438	1.39073	1.05761	0.979742	3.59008				1.71983e-07	0.524069	0.475845	0.0808037	0	1.84402	1.71983e-07	1.71983e-07	1.71983e-07	-1.76321	0.294592		*
H200002961	H200002961	ENSG00000164796	XM_011516816.1	114788	CSMD3	CUB and Sushi multiple domains 3	6.62256	7.87647	7.11575	5.87225	7.27745	18.7383	4.53495	7.89025	6.513	2.72739	2.97755	2.83101	2.55391	2.86343	4.22792	2.18109	2.98007	2.70332	-1.674	0.313383		*
CHsGV10000056	CHsGV10000056	ENSG00000230301	NM_001005479.1	79295	OR5H6	olfactory receptor family 5 subfamily H member 6 (gene/pseudogene)	2.36547	3.80184	2.60891	1.50701	4.28447	4.65435	3.39314	6.8955	6.46288	1.24213	1.9267	1.38345	0.591688	2.09912	2.21858	1.76262	2.78566	2.69218	-1.62689	0.323785		*
H200011919	H200011919	ENSG00000059573	XM_011540001.1	5832	ALDH18A1	aldehyde dehydrogenase 18 family member A1	557.857	546.833	530.94	139.293	300.903	427.757	276.211	289.817	250.794	9.12375	9.09496	9.05241	7.12198	8.23315	8.74065	8.10963	8.179	7.97036	-1.61867	0.325635		*
CHsGV10001798	CHsGV10001798	ENSG00000141570	NM_020649.2	57332	CBX8	chromobox 8			1.19082		1.71981	2.97793				1.71983e-07	1.71983e-07	0.25196	1.71983e-07	0.782247	1.57431	1.71983e-07	1.71983e-07	1.71983e-07	-1.57431	0.335803		*
H200007586	H200007586	ENSG00000158865	XM_011545728.1	115584	SLC5A11	solute carrier family 5 member 11						2.96737		1.28674	1.21335	1.71983e-07	1.71983e-07	1.71983e-07	1.71983e-07	1.71983e-07	1.56918	1.71983e-07	0.363716	0.278996	-1.56918	0.336999		*
AHsV10001638	AHsV10001638	ENSG00000011478	NM_017659.3	54814	QPCTL	glutaminyl-peptide cyclotransferase-like				1.00915	1.60613	2.90723	1.77259	1.32699	3.02139	1.71983e-07	1.71983e-07	1.71983e-07	0.0131463	0.683591	1.53964	0.825862	0.40816	1.59521	-1.5265	0.347119		*
AHsV10000134	AHsV10000134	ENSG00000197746	NM_001042465.2	5660	PSAP	prosaposin	315.676	286.07	298.546	109.688	246.599	314.975	398.976	316.126	332.099	8.3023	8.16023	8.22181	6.77727	7.94602	8.29909	8.64016	8.30436	8.37547	-1.52183	0.348245		*
H300004135	H300004135	ENSG00000167850	NM_006678.4	10871	CD300C	CD300c molecule		1.58036			1.18405	2.87025		1.8741	2.44241	1.71983e-07	0.660257	1.71983e-07	1.71983e-07	0.24373	1.52118	1.71983e-07	0.906195	1.2883	-1.52118	0.348401		*
AHsV10000100	AHsV10000100	ENSG00000111676	NM_001007026.1	1822	ATN1	atrophin 1		2.55024	2.12521	1.40176	2.0967	3.94923	1.81378	2.80254	2.53171	1.71983e-07	1.35063	1.0876	0.487237	1.06812	1.98157	0.859001	1.48673	1.34011	-1.49433	0.354945		*
DHsGV10004197	DHsGV10004197	ENSG00000269931	NR_109872.1	102606466	LOC102606466	uncharacterized LOC102606466					1.32321	2.80921		1.33749	2.09606	1.71983e-07	1.71983e-07	1.71983e-07	1.71983e-07	0.404045	1.49017	1.71983e-07	0.419529	1.06768	-1.49017	0.355971		*
CHsTV10000083	CHsTV10000083	ENSG00000144134	NM_001130923.1	11158	RABL2B	RAB, member of RAS oncogene family-like 2B	7.04387	6.57879	5.17111	6.21249	6.58283	17.1487	4.06226	8.24941	7.43633	2.81637	2.71782	2.37047	2.63517	2.71871	4.10003	2.02228	3.04429	2.89459	-1.46486	0.362271		*
opHsV0400002707	opHsV0400002707	ENSG00000181322	NM_178130.3	347736	NME9	NME/NM23 family member 9			1.20767	1.08575	3.18722	2.99614		2.01303	2.42602	1.71983e-07	1.71983e-07	0.272228	0.118687	1.6723	1.5831	1.71983e-07	1.00937	1.27859	-1.46442	0.362382		*
AHsV10000485	AHsV10000485	ENSG00000196182	NM_001282546.1	83931	STK40	serine/threonine kinase 40	1.84623	3.1848	3.73033	1.29651	3.14612	3.57537				0.884582	1.6712	1.8993	0.37463	1.65357	1.83809	1.71983e-07	1.71983e-07	1.71983e-07	-1.46346	0.362621		*
opHsV0400012731	opHsV0400012731	ENSG00000220205	XM_005256775.3	6844	VAMP2	vesicle associated membrane protein 2			2.7694		2.31637	2.75492	9.93303	6.99527	8.40301	1.71983e-07	1.71983e-07	1.46957	1.71983e-07	1.21186	1.46201	3.31223	2.80638	3.07091	-1.46201	0.362987		*
CHsGV10001404	CHsGV10001404	ENSG00000124143	NM_001164431.1	343578	ARHGAP40	Rho GTPase activating protein 40					0.901131	2.71267		1.43103	1.92632	1.71983e-07	1.71983e-07	1.71983e-07	1.71983e-07	0	1.43971	1.71983e-07	0.517052	0.94585	-1.43971	0.368641		*
H200007815	H200007815	ENSG00000058335	XM_011521868.1	5923	RASGRF1	Ras protein specific guanine nucleotide releasing factor 1			1.37456	1.00472	1.91454	2.71852		2.50314	3.13032	1.71983e-07	1.71983e-07	0.458973	0.006795	0.936999	1.44282	1.71983e-07	1.32374	1.64631	-1.43602	0.369584		*
DHsGV10000844	DHsGV10000844	ENSG00000261368	-	-	RP11-96B5.4	-	1.34158	2.30401	1.68012	1.18682	2.64737	3.20095	1.61882	3.15712	3.53346	0.423929	1.20415	0.748563	0.247106	1.40456	1.6785	0.694944	1.65861	1.82108	-1.43139	0.370773		*
DHsGV10005698	DHsGV10005698	-	XR_945473.1	100293704	LOC100293704	serine/arginine repetitive matrix protein 3-like	1.99425	1.65528	1.56564	1.23554	1.92726	3.29896		2.24746	1.9271	0.995844	0.727073	0.646755	0.305138	0.94655	1.72201	1.71983e-07	1.1683	0.946428	-1.41687	0.374523		*
opHsV0400001817	opHsV0400001817	ENSG00000273312	-	-	RP11-425A6.5	-		2.44697	1.19642	0.979427	2.64448	2.62904	1.16402	4.07877	4.12874	1.71983e-07	1.291	0.258723	0	1.40298	1.39453	0.219116	2.02813	2.0457	-1.39453	0.380368		*
H200005896	H200005896	ENSG00000144566	NM_004162.4	5868	RAB5A	RAB5A, member RAS oncogene family	16.2545	21.21	19.3752	8.10306	17.1072	21.2255	45.4228	49.8257	34.6727	4.02277	4.40667	4.27614	3.01847	4.09653	4.40772	5.50535	5.63882	5.11573	-1.38926	0.381761		*
AHsV10000263	AHsV10000263	ENSG00000080031	NM_001161440.2	5794	PTPRH	protein tyrosine phosphatase, receptor type H	2.08109	2.807	2.32431	3.65706	3.2776	9.47439	1.37829	3.44997	4.08061	1.05734	1.48903	1.2168	1.87068	1.71264	3.24403	0.462881	1.78659	2.02879	-1.37335	0.385994		*
H300002950	H300002950	ENSG00000127124	XM_006710808.2	59269	HIVEP3	human immunodeficiency virus type I enhancer binding protein 3		1.73058	1.63261	1.88451	2.62477	4.81722	2.45908	7.00521	3.52422	1.71983e-07	0.791257	0.707185	0.91419	1.39219	2.2682	1.29812	2.80843	1.8173	-1.35401	0.391203		*
opHsV0400001824	opHsV0400001824	ENSG00000089091	NM_001099407.1	55184	DZANK1	double zinc ribbon and ankyrin repeat domains 1				0.976322	1.9085	2.53719				1.71983e-07	1.71983e-07	1.71983e-07	0	0.932442	1.34323	1.71983e-07	1.71983e-07	1.71983e-07	-1.34323	0.394136		*
CHsGV10003731	CHsGV10003731	ENSG00000188282	NM_198483.3	285180	RUFY4	RUN and FYVE domain containing 4						2.52134				1.71983e-07	1.71983e-07	1.71983e-07	1.71983e-07	1.71983e-07	1.33419	1.71983e-07	1.71983e-07	1.71983e-07	-1.33419	0.396614		*
opHsV0400000145	opHsV0400000145	ENSG00000121297	NM_020856.2	57616	TSHZ3	teashirt zinc finger homeobox 3				1.15843	2.37143	2.89342	3.03346	4.21683	4.60671	1.71983e-07	1.71983e-07	1.71983e-07	0.212165	1.24576	1.53277	1.60096	2.07616	2.20374	-1.32061	0.400366		*
opHsV0400006364	opHsV0400006364	ENSG00000185760	NM_001160133.1	56479	KCNQ5	potassium voltage-gated channel subfamily Q member 5	4.13212	3.34175	4.10926	0.967718	2.37553	2.49493		1.31026		2.04688	1.74061	2.03888	0	1.24825	1.319	1.71983e-07	0.389854	1.71983e-07	-1.319	0.400813		*
AHsV10000413	AHsV10000413	ENSG00000127481	NM_020765.2	23352	UBR4	ubiquitin protein ligase E3 component n-recognin 4					1.17681	2.49347			1.16836	1.71983e-07	1.71983e-07	1.71983e-07	1.71983e-07	0.234888	1.31816	1.71983e-07	1.71983e-07	0.224489	-1.31816	0.401047		*
H300022598	H300022598	ENSG00000163820	NM_024513.3	79443	FYCO1	FYVE and coiled-coil domain containing 1	1.38759	1.84078	2.44046	1.17538	1.63641	2.926	3.30283	3.08742	3.06952	0.472585	0.880314	1.28715	0.233121	0.710533	1.54893	1.7237	1.6264	1.61801	-1.31581	0.4017		*
opHsV0400005446	opHsV0400005446	ENSG00000000971	NM_001014975.2	3075	CFH	complement factor H					1.7424	2.48087			1.29598	1.71983e-07	1.71983e-07	1.71983e-07	1.71983e-07	0.801078	1.31085	1.71983e-07	1.71983e-07	0.374039	-1.31085	0.403084		*
AHsV10002056	AHsV10002056	ENSG00000242265	NM_015068.3	23089	PEG10	paternally expressed 10	21.4719	20.0555	30.5758	10.6538	15.2943	26.368				4.42438	4.32593	4.93432	3.4133	3.93492	4.72072	1.71983e-07	1.71983e-07	1.71983e-07	-1.30742	0.404043		*
H200013645	H200013645	ENSG00000151475	NM_031291.3	83447	SLC25A31	solute carrier family 25 member 31		2.61083	3.34332	1.31656	3.5045	3.25816	2.74974	6.11506	4.54523	1.71983e-07	1.38451	1.74128	0.396774	1.80921	1.70406	1.4593	2.61237	2.18435	-1.30729	0.404081		*
H200016121	H200016121	ENSG00000065325	XM_005256861.2	9340	GLP2R	glucagon-like peptide 2 receptor		1.35943		0.993272	1.87483	2.46559		1.92485	2.8263	1.71983e-07	0.443007	1.71983e-07	0	0.906761	1.30193	1.71983e-07	0.944747	1.49891	-1.30193	0.405582		*
opHsV0400010276	opHsV0400010276	ENSG00000205328	NM_001005518.1	403282	OR6C65	olfactory receptor family 6 subfamily C member 65	1.74367			1.03445	1.91209	2.54337			1.17514	0.802127	1.71983e-07	1.71983e-07	0.0488612	0.935152	1.34674	1.71983e-07	1.71983e-07	0.232829	-1.29788	0.406724		*
H200016464	H200016464	ENSG00000171517	NM_012152.2	23566	LPAR3	lysophosphatidic acid receptor 3	57.9476	58.5156	53.0121	1.27228	2.51564	3.1226				5.85668	5.87075	5.72825	0.347417	1.33092	1.64275	1.71983e-07	1.71983e-07	1.71983e-07	-1.29533	0.407442		*
opHsV0400002495	opHsV0400002495	-	XM_005250756.2	10584	COLEC10	collectin subfamily member 10	2.13763	2.2008	2.11712	1.8105	3.093	4.4202		2.54654	2.34997	1.09601	1.13803	1.08211	0.856391	1.629	2.14411	1.71983e-07	1.34854	1.23264	-1.28772	0.409598		*
H200006884	H200006884	ENSG00000106366	NM_000602.4	5054	SERPINE1	serpin peptidase inhibitor, clade E (nexin, plasminogen activator inhibitor type 1), member 1	3.69971	11.6877	2.59355		1.55301	2.43097	723.805	654.073	751.871	1.88741	3.54692	1.37493	1.71983e-07	0.635067	1.28153	9.49946	9.35331	9.55434	-1.28153	0.411359		*
H300000979	H300000979	ENSG00000281832	NR_027284.1	441177	LINC00602	long intergenic non-protein coding RNA 602						2.42805			1.31837	1.71983e-07	1.71983e-07	1.71983e-07	1.71983e-07	1.71983e-07	1.2798	1.71983e-07	1.71983e-07	0.398756	-1.2798	0.411854		*
AHsV10002965	AHsV10002965	ENSG00000173210	NM_014945.3	22885	ABLIM3	actin binding LIM protein family member 3			1.60998	1.69354	4.52724	4.02375	10.5897	14.4858	12.2297	1.71983e-07	1.71983e-07	0.687042	0.760046	2.17863	2.00854	3.40459	3.85657	3.61232	-1.2485	0.420887		*
H200005693	H200005693	ENSG00000134765	NM_024421.2	1823	DSC1	desmocollin 1		1.25257	1.12945	0.97189	2.48152	2.3679		1.69294	1.34019	1.71983e-07	0.324888	0.175617	0	1.31122	1.24361	1.71983e-07	0.759535	0.422439	-1.24361	0.422315		*
opHsV0400005700	opHsV0400005700	ENSG00000159307	NM_173050.3	80274	SCUBE1	signal peptide, CUB domain and EGF like domain containing 1		1.44499		0.952096	1.94167	2.36083		2.27438	2.52837	1.71983e-07	0.53106	1.71983e-07	0	0.957299	1.2393	1.71983e-07	1.18547	1.33821	-1.2393	0.423579		*
opHsV0400006366	opHsV0400006366	ENSG00000132911	XM_011537669.1	56923	NMUR2	neuromedin U receptor 2					1.29294	2.35498				1.71983e-07	1.71983e-07	1.71983e-07	1.71983e-07	0.370653	1.23571	1.71983e-07	1.71983e-07	1.71983e-07	-1.23571	0.424633		*
opHsV0400004065	opHsV0400004065	ENSG00000189292	NM_001002919.2	285016	FAM150B	family with sequence similarity 150 member B					2.17531	2.35262				1.71983e-07	1.71983e-07	1.71983e-07	1.71983e-07	1.12122	1.23427	1.71983e-07	1.71983e-07	1.71983e-07	-1.23427	0.425057		*
CHsGV10000490	CHsGV10000490	ENSG00000117115	NM_007365.2	11240	PADI2	peptidyl arginine deiminase, type II		1.3348	1.7543	1.07012	1.25448	2.51607		2.2001	2.31756	1.71983e-07	0.416619	0.810895	0.097778	0.327088	1.33117	1.71983e-07	1.13757	1.21261	-1.23339	0.425316		*
CHsGV10003231	CHsGV10003231	ENSG00000101850	NM_000273.2	4935	GPR143	G protein-coupled receptor 143				1.39785	2.41663	3.27198				1.71983e-07	1.71983e-07	1.71983e-07	0.483204	1.27299	1.71016	1.71983e-07	1.71983e-07	1.71983e-07	-1.22696	0.427217		*
H200011263	H200011263	ENSG00000125351	NM_023010.3	65109	UPF3B	UPF3 regulator of nonsense transcripts homolog B (yeast)	68.5339	79.054	68.8173	41.838	91.3407	97.6521	104.791	130.325	105.611	6.09875	6.30477	6.1047	5.38674	6.51319	6.60958	6.71137	7.02597	6.72262	-1.22284	0.42844		*
H300001225	H300001225	ENSG00000147127	NM_001032726.2	347517	RAB41	RAB41, member RAS oncogene family	1.39461	2.18296	1.61651	1.20271	2.61395	2.79044	1.69721	4.02801	4.17793	0.479858	1.12629	0.692883	0.266284	1.38623	1.48049	0.763169	2.01007	2.06279	-1.21421	0.431009		*
AHsV10001702	AHsV10001702	ENSG00000196943	XM_011536527.1	161424	NOP9	NOP9 nucleolar protein	1.41411		2.85483	1.15843	2.29333	2.68332				0.499892	1.71983e-07	1.51341	0.212165	1.19744	1.42402	1.71983e-07	1.71983e-07	1.71983e-07	-1.21185	0.431713		*
CHsGV10001867	CHsGV10001867	ENSG00000158488	NM_001185115.1	913	CD1E	CD1e molecule				0.936214	1.07397	2.31475				1.71983e-07	1.71983e-07	1.71983e-07	0	0.102947	1.21086	1.71983e-07	1.71983e-07	1.71983e-07	-1.21086	0.432012		*
H300017619	H300017619	ENSG00000092009	NM_001308083.1	1215	CMA1	chymase 1	2.62279	4.05101	2.85962	2.01266	3.28553	4.63557	2.35544	4.24319	4.69581	1.3911	2.01828	1.51582	1.0091	1.71613	2.21275	1.236	2.08515	2.23137	-1.20364	0.434177		*
H300004294	H300004294	ENSG00000131668	NM_021570.3	56033	BARX1	BARX homeobox 1	7.7065	7.50227	8.31526	5.05058	11.5855	11.6159	10.6363	11.0216	11.2611	2.94608	2.90733	3.05576	2.33645	3.53424	3.53803	3.41093	3.46226	3.49328	-1.20158	0.434798		*
AHsV10002322	AHsV10002322	ENSG00000162849	NM_018012.3	55083	KIF26B	kinesin family member 26B	3.9465	4.80688	3.89399	7.33402	8.34418	16.7884	2.27107	5.12371	4.25132	1.98057	2.2651	1.96125	2.8746	3.06077	4.06939	1.18337	2.35719	2.08791	-1.19479	0.436851		*
H300000983	H300000983	ENSG00000174448	NM_139171.1	147323	STARD6	StAR related lipid transfer domain containing 6					1.59506	2.28541		3.10044	2.8098	1.71983e-07	1.71983e-07	1.71983e-07	1.71983e-07	0.673608	1.19246	1.71983e-07	1.63247	1.49047	-1.19246	0.437557		*
H300003133	H300003133	ENSG00000127083	NM_005014.2	4958	OMD	osteomodulin		1.4699	1.42213	0.984927	1.34965	2.28338		1.26913	2.11599	1.71983e-07	0.555718	0.508055	0	0.432584	1.19117	1.71983e-07	0.343846	1.08133	-1.19117	0.437948		*
AHsV10002945	AHsV10002945	ENSG00000099991	NM_001201429.1	23523	CABIN1	calcineurin binding protein 1					1.57246	2.28159		1.24308	1.78299	1.71983e-07	1.71983e-07	1.71983e-07	1.71983e-07	0.653025	1.19004	1.71983e-07	0.313923	0.834299	-1.19004	0.43829		*
AHsV10000364	AHsV10000364	ENSG00000124177	NM_032221.4	84181	CHD6	chromodomain helicase DNA binding protein 6						2.27956				1.71983e-07	1.71983e-07	1.71983e-07	1.71983e-07	1.71983e-07	1.18875	1.71983e-07	1.71983e-07	1.71983e-07	-1.18875	0.438682		*
AHsV10001410	AHsV10001410	ENSG00000196358	XM_011519110.1	84628	NTNG2	netrin G2	1.31562	1.92615	1.62534	1.22383	2.62477	2.77224	1.5608	3.96676	3.5368	0.395743	0.945719	0.700741	0.291401	1.39219	1.47105	0.64229	1.98796	1.82245	-1.17965	0.441458		*
H300011185	H300011185	ENSG00000137497	XM_006718564.1	4926	NUMA1	nuclear mitotic apparatus protein 1	1.65598	2.34316	3.47639	1.04564	1.7835	2.34588	6.28038	5.80573	5.3844	0.727687	1.22845	1.79759	0.0643834	0.834714	1.23013	2.65085	2.53748	2.42879	-1.16575	0.445734		*
H200009686	H200009686	ENSG00000078589	NM_198333.1	27334	P2RY10	purinergic receptor P2Y10	1.61081	2.50417	1.15289	1.08494	1.79502	2.43097	1.69721	2.98678	4.21291	0.687786	1.32433	0.205259	0.117611	0.844002	1.28153	0.763169	1.57859	2.07482	-1.16392	0.446298		*
DHsGV10002374	DHsGV10002374	-	NG_031859.1	8314	BAP1	BRCA1 associated protein 1		1.36669	1.54712	1.13837	2.29691	2.5328		1.76723	2.14772	1.71983e-07	0.450686	0.62958	0.186971	1.1997	1.34073	1.71983e-07	0.821486	1.10281	-1.15376	0.449451		*
DHsGV10005521	DHsGV10005521	-	-	-	-	-	1.38002	1.68391		2.41387	2.56901	5.36126		2.79883	2.9155	0.46469	0.751812	1.71983e-07	1.27135	1.36121	2.42257	1.71983e-07	1.48482	1.54374	-1.15122	0.450243		*
AHsV10002476	AHsV10002476	ENSG00000137076	NM_006289.3	7094	TLN1	talin 1	3.99953	2.53612	4.87836	2.97215	5.68435	6.58254	7.76393	7.26429	7.4123	1.99983	1.34263	2.2864	1.57151	2.50699	2.71864	2.95679	2.86082	2.88992	-1.14714	0.451519		*
H300010283	H300010283	-	NM_002777.3	5657	PRTN3	proteinase 3		1.87621	2.33158		1.90032	2.21		1.20566	1.65137	1.71983e-07	0.907819	1.22131	1.71983e-07	0.926243	1.14404	1.71983e-07	0.269826	0.723662	-1.14404	0.45249		*
H300020745	H300020745	ENSG00000129455	NR_104008.1	11202	KLK8	kallikrein related peptidase 8			1.17546	1.06152	2.06328	2.34498		5.11686	3.58169	1.71983e-07	1.71983e-07	0.233229	0.0861302	1.04494	1.22958	1.71983e-07	2.35526	1.84064	-1.14345	0.452676		*
H200005300	H200005300	ENSG00000105996	NM_006735.3	3199	HOXA2	homeobox A2				1.62397	2.54616	3.57098				1.71983e-07	1.71983e-07	1.71983e-07	0.699524	1.34832	1.83632	1.71983e-07	1.71983e-07	1.71983e-07	-1.1368	0.454768		*
opHsV0400005942	opHsV0400005942	ENSG00000205837	NR_038369.1	400941	LINC00487	long intergenic non-protein coding RNA 487			1.86311		1.17612	2.18211		1.45116	1.79881	1.71983e-07	1.71983e-07	0.897716	1.71983e-07	0.234034	1.12573	1.71983e-07	0.537203	0.847042	-1.12573	0.458271		*
H300018925	H300018925	ENSG00000014914	XM_011509100.1	10903	MTMR11	myotubularin related protein 11	4.84076	7.04589	7.66635	5.5518	8.83909	12.098	7.21094	9.70396	11.2727	2.27523	2.81678	2.93854	2.47296	3.1439	3.5967	2.85019	3.27857	3.49477	-1.12374	0.458901		*
H300003267	H300003267	ENSG00000172264	NM_080676.5	140733	MACROD2	MACRO domain containing 2			1.34795	1.09018	2.17506	2.36701		1.41769	1.44999	1.71983e-07	1.71983e-07	0.430767	0.124564	1.12105	1.24306	1.71983e-07	0.503546	0.536047	-1.1185	0.460572		*
AHsV10002075	AHsV10002075	-	XM_011522763.1	9665	KIAA0430	KIAA0430	4.52257	4.93899	5.42587	1.97673	3.79101	4.27318	3.61631	3.85396	4.4077	2.17714	2.30422	2.43985	0.983112	1.92258	2.09531	1.85452	1.94634	2.14003	-1.1122	0.462589		*
H300021091	H300021091	ENSG00000166961	XM_011544814.1	219995	MS4A15	membrane spanning 4-domains A15	2.18744	2.78202	2.32829	1.11023	2.2402	2.39781	4.3698	7.41198	6.54521	1.12924	1.47614	1.21927	0.150861	1.16363	1.26172	2.12757	2.88986	2.71044	-1.11086	0.463019		*
CHsGV10002892	CHsGV10002892	ENSG00000107562	NM_001033886.2	6387	CXCL12	C-X-C motif chemokine ligand 12					1.00932	2.1522	45.7532	47.3157	55.0639	1.71983e-07	1.71983e-07	1.71983e-07	1.71983e-07	0.0133866	1.10582	5.5158	5.56425	5.78303	-1.10582	0.46464		*
DHsGV10004885	DHsGV10004885	-	-	-	-	-				1.01307	1.75392	2.17862		1.89849	1.96942	1.71983e-07	1.71983e-07	1.71983e-07	0.0187282	0.810585	1.12341	1.71983e-07	0.924854	0.977769	-1.10468	0.465004		*
opHsV0400002544	opHsV0400002544	ENSG00000221890	NM_014293.3	23467	NPTXR	neuronal pentraxin receptor				1.22383	2.31542	2.63139		0.984255	1.39843	1.71983e-07	1.71983e-07	1.71983e-07	0.291401	1.21127	1.39582	1.71983e-07	0	0.483808	-1.10442	0.465088		*
H200005203	H200005203	ENSG00000176697	XM_011520280.1	627	BDNF	brain-derived neurotrophic factor					1.70419	2.14985	117.518	148.073	143.159	1.71983e-07	1.71983e-07	1.71983e-07	1.71983e-07	0.76909	1.10424	6.87673	7.21016	7.16147	-1.10424	0.465148		*
H300020897	H300020897	ENSG00000163817	NM_022405.3	54716	SLC6A20	solute carrier family 6 member 20			1.33589	1.06178	2.13421	2.2772		2.53037	1.57407	1.71983e-07	1.71983e-07	0.417799	0.0864835	1.0937	1.18726	1.71983e-07	1.33935	0.654501	-1.10078	0.466264		*
H200005070	H200005070	ENSG00000146469	XM_005267135.2	7432	VIP	vasoactive intestinal peptide	1.71687			0.997444	1.48931	2.14399		1.4214	1.34096	0.779781	1.71983e-07	1.71983e-07	0	0.574648	1.1003	1.71983e-07	0.507313	0.423269	-1.1003	0.466419		*
H200003666	H200003666	ENSG00000167972	NM_001089.2	21	ABCA3	ATP binding cassette subfamily A member 3	27.5067	23.5705	21.6824	2.04106	3.093	4.35591	5.98825	6.82035	11.6589	4.78171	4.55891	4.43845	1.02932	1.629	2.12298	2.58213	2.76985	3.54337	-1.09366	0.468572		*
opHsV0400006826	opHsV0400006826	ENSG00000243489	NM_198692.2	386678	KRTAP10-11	keratin associated protein 10-11	4.99579	4.94558	4.12057	4.99796	5.25144	10.6259	4.61383	6.83085	7.26316	2.32071	2.30614	2.04285	2.32134	2.39271	3.40951	2.20596	2.77207	2.8606	-1.08817	0.470358		*
AHsV10002846	AHsV10002846	-	NR_130746.1	6635	SNRPE	small nuclear ribonucleoprotein polypeptide E	9.74967	11.0428	7.76466	2.71267	6.02398	5.76445	7.92417	8.70267	9.54162	3.28535	3.46503	2.95692	1.43971	2.59072	2.52718	2.98626	3.12146	3.25423	-1.08747	0.470586		*
AHsV10001213	AHsV10001213	ENSG00000204311	NM_001042702.3	494513	DFNB59	deafness, autosomal recessive 59						2.1249		0.94004		1.71983e-07	1.71983e-07	1.71983e-07	1.71983e-07	1.71983e-07	1.08739	1.71983e-07	0	1.71983e-07	-1.08739	0.470611		*
H200010376	H200010376	ENSG00000019186	NM_001128915.1	1591	CYP24A1	cytochrome P450 family 24 subfamily A member 1	1.7323	1.55567	1.11341	1.31213	2.33128	2.78662	1.30593	3.249	2.81982	0.792689	0.637531	0.154984	0.39191	1.22112	1.47852	0.385074	1.7	1.4956	-1.08661	0.470867		*
DHsGV10002252	DHsGV10002252	ENSG00000176531	-	653583	PHLDB3	pleckstrin homology-like domain, family B, member 3	3.72244	4.98201	5.22515	4.48707	6.9674	9.47853	6.44208	13.027	8.7928	1.89625	2.31673	2.38547	2.16577	2.80062	3.24466	2.68753	3.70343	3.13632	-1.07889	0.473392		*
AHsV10003263	AHsV10003263	-	-	-	-	-	2.34247	2.84288	3.76826	3.09852	3.71913	6.5406	4.95556	6.63353	4.7408	1.22803	1.50735	1.9139	1.63158	1.89497	2.70942	2.30905	2.72978	2.24513	-1.07784	0.473736		*
AHsV10003211	AHsV10003211	ENSG00000220205	XM_005256775.3	6844	VAMP2	vesicle associated membrane protein 2			3.3006	1.39759	2.61011	2.94567	6.03693	7.90384	7.80286	1.71983e-07	1.71983e-07	1.72273	0.482936	1.38411	1.5586	2.59382	2.98255	2.964	-1.07566	0.474454		*
AHsV10001498	AHsV10001498	ENSG00000158764	XM_011509211.1	142683	ITLN2	intelectin 2			1.56241	0.944819	1.63257	2.10702		2.43257	1.78889	1.71983e-07	1.71983e-07	0.643773	0	0.707143	1.0752	1.71983e-07	1.28248	0.839069	-1.0752	0.474605		*
CHsGV10002622	CHsGV10002622	ENSG00000147003	NM_020665.5	57393	TMEM27	transmembrane protein 27					1.0778	2.10644				1.71983e-07	1.71983e-07	1.71983e-07	1.71983e-07	0.108096	1.07481	1.71983e-07	1.71983e-07	1.71983e-07	-1.07481	0.474734		*
H300005349	H300005349	ENSG00000133019	NM_000740.2	1131	CHRM3	cholinergic receptor, muscarinic 3				1.91993	2.19955	4.04253				1.71983e-07	1.71983e-07	1.71983e-07	0.941052	1.13721	2.01526	1.71983e-07	1.71983e-07	1.71983e-07	-1.07421	0.474933		*
AHsV10002460	AHsV10002460	ENSG00000165935	XM_011520636.1	341346	SMCO2	single-pass membrane protein with coiled-coil domains 2	2.96807	4.00467	3.06195	3.08076	6.25447	6.48542	2.87677	5.88655	5.71348	1.56952	2.00168	1.61445	1.62329	2.64489	2.6972	1.52445	2.55742	2.51437	-1.07391	0.475029		*
H300001831	H300001831	ENSG00000205678	NM_001010874.4	253017	TECRL	trans-2,3-enoyl-CoA reductase-like	7.68784	5.08861	4.33982		2.61011	2.09995		3.58124	2.25618	2.94258	2.34727	2.11764	1.71983e-07	1.38411	1.07035	1.71983e-07	1.84046	1.17388	-1.07035	0.476202		*
H200013396	H200013396	ENSG00000115825	NM_005813.4	23683	PRKD3	protein kinase D3	47.1773	53.0004	51.589	21.891	42.8545	45.9477	55.9154	64.7211	57.4111	5.56002	5.72793	5.68899	4.45226	5.42138	5.52192	5.80518	6.01616	5.84326	-1.06966	0.476432		*
CHsGV10001444	CHsGV10001444	ENSG00000167604	NM_139239.1	84807	NFKBID	NFKB inhibitor delta	2.73292	3.81596	3.01121	0.960441	2.13106	2.09881	2.12084	3.04124	5.31368	1.45044	1.93205	1.59035	0	1.09157	1.06957	1.08464	1.60466	2.40971	-1.06957	0.476461		*
H200002365	H200002365	ENSG00000131781	XM_006711245.2	2330	FMO5	flavin containing monooxygenase 5					2.30774	2.09645			1.38575	1.71983e-07	1.71983e-07	1.71983e-07	1.71983e-07	1.20648	1.06795	1.71983e-07	1.71983e-07	0.470669	-1.06795	0.476996		*
opHsV0400003823	opHsV0400003823	ENSG00000188816	XM_005269743.2	3167	HMX2	H6 family homeobox 2					1.03261	2.09556				1.71983e-07	1.71983e-07	1.71983e-07	1.71983e-07	0.0463011	1.06734	1.71983e-07	1.71983e-07	1.71983e-07	-1.06733	0.4772		*
AHsV10000406	AHsV10000406	ENSG00000116525	XM_011541705.1	55223	TRIM62	tripartite motif containing 62				1.10163	2.2813	2.30654	1.03062	3.10075	2.93475	1.71983e-07	1.71983e-07	1.71983e-07	0.139636	1.18986	1.20573	0.0435181	1.63262	1.55324	-1.0661	0.47761		*
opHsV0400010304	opHsV0400010304	ENSG00000204393	NR_034152.1	149950	LOC149950	uncharacterized LOC149950		1.72306	2.29689	1.15558	2.17626	2.41659		2.60662	2.79065	1.71983e-07	0.78497	1.19968	0.208617	1.12185	1.27297	1.71983e-07	1.38218	1.4806	-1.06435	0.478187		*
H200015273	H200015273	ENSG00000178404	XM_011524170.1	100653515	CEP295NL	CEP295 N-terminal like	1.39138	1.67311			2.22913	2.08881	2.34153	3.39787	2.8324	0.476515	0.742536	1.71983e-07	1.71983e-07	1.15648	1.06268	1.22745	1.76463	1.50202	-1.06268	0.47874		*
opHsV0400000699	opHsV0400000699	-	NR_033899.1	440518	GOLGA2P9	golgin A2 pseudogene 9			1.24641	0.996117	2.27023	2.08678	2.16398	2.95393	4.30792	1.71983e-07	1.71983e-07	0.317781	0	1.18284	1.06128	1.11369	1.56264	2.10699	-1.06128	0.479208		*
CHsGV10002131	CHsGV10002131	ENSG00000182938	XM_011524744.1	347741	OTOP3	otopetrin 3	3.30576	2.98125	2.44923	1.57995	3.41726	3.29279		1.70628	2.60176	1.72498	1.57592	1.29233	0.659877	1.77284	1.71931	1.71983e-07	0.770854	1.37949	-1.05943	0.479821		*
opHsV0400000941	opHsV0400000941	ENSG00000251333	XM_011544731.1	10313	RTN3	reticulon 3	186.48	148.364	214.209	179.179	191.564	372.945	338.428	324.11	352.786	7.54288	7.213	7.74287	7.48526	7.58168	8.54282	8.4027	8.34034	8.46265	-1.05756	0.480444		*
AHsV10002207	AHsV10002207	ENSG00000146285	XM_011535710.1	256380	SCML4	sex comb on midleg-like 4 (Drosophila)		2.27565	2.66773	2.72154	3.27062	5.65441	1.7349	3.4877	4.47518	1.71983e-07	1.18628	1.41561	1.44442	1.70956	2.49938	0.794856	1.80228	2.16195	-1.05495	0.481313		*
opHsV0400006696	opHsV0400006696	ENSG00000185899	NM_177437.1	338398	TAS2R60	taste 2 receptor member 60	1.41411	2.04033	1.55116	1.37203	2.52741	2.84823	1.40956	3.87322	3.27109	0.499892	1.0288	0.633346	0.456313	1.33766	1.51007	0.495248	1.95353	1.70977	-1.05375	0.481714		*
H300019130	H300019130	ENSG00000126773	XR_943509.1	64430	PCNX4	pecanex homolog 4 (Drosophila)	76.4757	78.3665	73.7698	29.5031	50.4831	61.228	134.939	155.611	121.792	6.25693	6.29217	6.20496	4.88279	5.65773	5.93612	7.07616	7.2818	6.92828	-1.05333	0.481856		*
H200007081	H200007081	ENSG00000174640	NM_005630.2	6578	SLCO2A1	solute carrier organic anion transporter family member 2A1				1.10269	1.06219	2.2872				1.71983e-07	1.71983e-07	1.71983e-07	0.141034	0.0870473	1.19358	1.71983e-07	1.71983e-07	1.71983e-07	-1.05255	0.482117		*
H300007305	H300007305	ENSG00000196922	NR_023392.1	286101	ZNF252P	zinc finger protein 252, pseudogene	1.52747	1.34532	1.72209	1.89153	2.24404	3.92135	1.88021	1.43726	1.78889	0.61114	0.427946	0.784162	0.919552	1.1661	1.97135	0.910897	0.523321	0.839069	-1.0518	0.482367		*
H200015896	H200015896	ENSG00000081842	NM_018909.3	56142	PCDHA6	protocadherin alpha 6			1.18348	1.27671	1.96741	2.64577		2.29111	2.52827	1.71983e-07	1.71983e-07	0.243039	0.352434	0.976299	1.40369	1.71983e-07	1.19605	1.33815	-1.05125	0.482549		*
CHsGV10002371	CHsGV10002371	ENSG00000115474	NM_001172416.1	3769	KCNJ13	potassium voltage-gated channel subfamily J member 13				1.51587	3.81336	3.12877		1.51833	2.28181	1.71983e-07	1.71983e-07	1.71983e-07	0.600149	1.93106	1.6456	1.71983e-07	0.602489	1.19018	-1.04545	0.484494		*
CHsGV10001392	CHsGV10001392	ENSG00000120937	NM_002521.2	4879	NPPB	natriuretic peptide B	6.62691	7.23472	6.55773	13.3632	17.5449	27.5805	249.231	260.796	533.868	2.72834	2.85494	2.7132	3.74019	4.13298	4.78558	7.96134	8.02678	9.06034	-1.04538	0.484516		*
H300011316	H300011316	ENSG00000168757	NM_022573.2	64591	TSPY2	testis specific protein, Y-linked 2	1.62245	2.807	2.36298	1.26811	1.8888	2.61701		2.9301	3.3094	0.698178	1.48903	1.24061	0.342678	0.917471	1.38792	1.71983e-07	1.55095	1.72657	-1.04524	0.484564		*
AHsV10000288	AHsV10000288	ENSG00000156298	NM_004615.3	7102	TSPAN7	tetraspanin 7				10.7025	15.5853	22.0459				1.71983e-07	1.71983e-07	1.71983e-07	3.41988	3.96211	4.46244	1.71983e-07	1.71983e-07	1.71983e-07	-1.04256	0.485465		*
opHsV0400000764	opHsV0400000764	ENSG00000240194	NR_003599.2	643160	CYMP	chymosin pseudogene	2.03942	2.5792	3.59335	2.93958	3.51193	6.00389	1.5752	4.29394	3.94642	1.02816	1.36693	1.84533	1.55561	1.81227	2.5859	0.655535	2.1023	1.98055	-1.03029	0.489612		*
H300020532	H300020532	ENSG00000153786	XR_429724.2	55625	ZDHHC7	zinc finger DHHC-type containing 7	24.3936	29.1252	27.4962	13.2368	25.91	26.9851	26.6507	17.2455	20.7391	4.60843	4.8642	4.78116	3.72648	4.69544	4.75409	4.7361	4.10815	4.37428	-1.02761	0.490523		*
H300016799	H300016799	ENSG00000069493	NM_001004419.4	29121	CLEC2D	C-type lectin domain family 2 member D					1.74215	2.03484	1.07969	1.45455	2.3552	1.71983e-07	1.71983e-07	1.71983e-07	1.71983e-07	0.80087	1.02492	0.110623	0.540576	1.23585	-1.02492	0.491438		*
H200005960	H200005960	ENSG00000105290	NM_005166.3	333	APLP1	amyloid beta precursor like protein 1	5.87139	3.64077	5.59269	1.86756	2.54163	3.79781	4.97886	6.24911	7.97947	2.5537	1.86425	2.48354	0.901155	1.34575	1.92517	2.31581	2.64365	2.99629	-1.02401	0.491746		*
opHsV0400006684	opHsV0400006684	-	-	-	-	-		1.54487	2.0864	1.52289	2.02891	3.09472		2.41867	1.64823	1.71983e-07	0.627488	1.06102	0.606812	1.02071	1.62981	1.71983e-07	1.27422	0.720915	-1.023	0.492093		*
opHsV0400006157	opHsV0400006157	-	NM_001002906.1	353515	XKRY2	XK related, Y-linked 2	1.7664	1.71952	1.48095	1.03312	1.61696	2.08792		1.51833	1.28673	0.820811	0.782005	0.566526	0.0470079	0.693281	1.06207	1.71983e-07	0.602489	0.363714	-1.01506	0.494809		*
H300014304	H300014304	ENSG00000180287	NM_001320272.1	200150	PLD5	phospholipase D family member 5					1.71886	2.01957				1.71983e-07	1.71983e-07	1.71983e-07	1.71983e-07	0.781452	1.01405	1.71983e-07	1.71983e-07	1.71983e-07	-1.01405	0.495156		*
H200012012	H200012012	ENSG00000137101	XM_006716894.2	971	CD72	CD72 molecule		1.39526		2.01842	3.54535	4.06277	2.45611	5.59766	6.4279	1.71983e-07	0.480532	1.71983e-07	1.01323	1.82593	2.02246	1.29637	2.48482	2.68435	-1.00924	0.496809		*
H200016029	H200016029	ENSG00000037965	NM_022658.3	3224	HOXC8	homeobox C8					1.37923	2.01282				1.71983e-07	1.71983e-07	1.71983e-07	1.71983e-07	0.463862	1.00922	1.71983e-07	1.71983e-07	1.71983e-07	-1.00922	0.496815		*
AHsV10001028	AHsV10001028	ENSG00000196730	NM_001288731.1	1612	DAPK1	death-associated protein kinase 1	16.8124	22.3044	14.7361	4.01735	5.05556	8.08203	15.9735	10.2024	19.3563	4.07146	4.47926	3.88129	2.00624	2.33787	3.01472	3.99761	3.35083	4.27473	-1.00847	0.497072		*
H300015222	H300015222	ENSG00000165966	XR_944528.1	29951	PDZRN4	PDZ domain containing ring finger 4	1.57321	2.58966	3.2498	2.55088	3.49946	5.12971	1.41603	2.80537	2.66914	0.653711	1.37276	1.70035	1.351	1.80713	2.35888	0.50185	1.48819	1.41637	-1.00788	0.497276		*
DHsGV10005544	DHsGV10005544	-	-	-	-	-		2.02948	1.19157		2.30101	2.009		1.96511	3.29682	1.71983e-07	1.02111	0.25286	1.71983e-07	1.20226	1.00648	1.71983e-07	0.974608	1.72107	-1.00648	0.497759		*
opHsV0400008774	opHsV0400008774	ENSG00000277914	-	100130117	DDX6P2	DEAD (Asp-Glu-Ala-Asp) box helicase 6 pseudogene 2	1.50908	2.72477	3.54982	1.16703	1.828	2.34441				0.593671	1.44613	1.82775	0.222842	0.870265	1.22923	1.71983e-07	1.71983e-07	1.71983e-07	-1.00639	0.497792		*
AHsV10001973	AHsV10001973	ENSG00000141255	XM_005256830.1	84690	SPATA22	spermatogenesis associated 22	2.02455	1.53429	1.90185		2.25915	2.00518	1.74385	5.16113	3.78583	1.0176	0.617572	0.927407	1.71983e-07	1.17578	1.00373	0.802277	2.36769	1.92061	-1.00373	0.498707		*
CHsGV10003148	CHsGV10003148	ENSG00000196366	NM_152571.2	158055	C9orf163	chromosome 9 open reading frame 163					1.42851	2.00372		1.52117	1.37918	1.71983e-07	1.71983e-07	1.71983e-07	1.71983e-07	0.514512	1.00268	1.71983e-07	0.60518	0.463807	-1.00268	0.499073		*
H300007287	H300007287	ENSG00000187210	XM_006717052.2	2650	GCNT1	glucosaminyl (N-acetyl) transferase 1, core 2				1.93581	3.41317	3.87616	18.1416	30.3641	24.7935	1.71983e-07	1.71983e-07	1.71983e-07	0.952936	1.77111	1.95463	4.18123	4.9243	4.63189	-1.00169	0.499414		*
H300004249	H300004249	ENSG00000161835	XM_011537996.1	160622	GRASP	GRP1 (general receptor for phosphoinositides 1)-associated scaffold protein					1.67052	2.00136		1.62577	2.19271	1.71983e-07	1.71983e-07	1.71983e-07	1.71983e-07	0.740301	1.00098	1.71983e-07	0.701121	1.13271	-1.00098	0.499659		*
H200007458	H200007458	ENSG00000109943	XM_011542900.1	56253	CRTAM	cytotoxic and regulatory T-cell molecule	2.53216	3.57339	4.41333	3.63257	4.36428	7.26833	2.59252	4.27011	5.33216	1.34037	1.83729	2.14187	1.86099	2.12574	2.86162	1.37436	2.09427	2.41472	-1.00063	0.499781		*

## Sheet: up4
Comparison of Microarray Expression Levels Between Microglia with Added hsa-miR-6813-3p and Control Cells							global normalization									Log2 global normalization
							LUHMES			Microglia			Astrocytes			LUHMES			Microglia			Astrocytes
Name	ID	ensembl_id	RefSeq_id	Enterz_id	symbol	description	hsa-miR-2277-3p	hsa-miR-6813-3p	Ctrl vector	hsa-miR-2277-3p	hsa-miR-6813-3p	Ctrl vector	hsa-miR-2277-3p	hsa-miR-6813-3p	Ctrl vector	hsa-miR-2277-3p	hsa-miR-6813-3p	Ctrl vector	hsa-miR-2277-3p	hsa-miR-6813-3p	Ctrl vector	hsa-miR-2277-3p	hsa-miR-6813-3p	Ctrl vector	LOG2ratio	ratio	up	down
CHsGV10002983	CHsGV10002983	ENSG00000163749	NM_001042784.1	339965	CCDC158	coiled-coil domain containing 158					26.3891				2.19194	1.71983e-07	1.71983e-07	1.71983e-07	1.71983e-07	4.72187	1.71983e-07	1.71983e-07	1.71983e-07	1.13221	4.72187	26.3891	***
H200006485	H200006485	ENSG00000155269	NM_001014447.2	8532	CPZ	carboxypeptidase Z					18.6424		6.3438	6.48781	6.07575	1.71983e-07	1.71983e-07	1.71983e-07	1.71983e-07	4.22052	1.71983e-07	2.66535	2.69773	2.60306	4.22052	18.6424	***
DHsGV10005453	DHsGV10005453	-	NM_001243212.1	643669	CCER2	coiled-coil glutamate rich protein 2					20.2995	1.17799		2.18028	1.43998	1.71983e-07	1.71983e-07	1.71983e-07	1.71983e-07	4.34337	0.236324	1.71983e-07	1.12451	0.52605	4.10705	17.2324	***
DHsGV10005285	DHsGV10005285	-	-	-	-	-					9.68036					1.71983e-07	1.71983e-07	1.71983e-07	1.71983e-07	3.27506	1.71983e-07	1.71983e-07	1.71983e-07	1.71983e-07	3.27506	9.68036	***
H300008831	H300008831	ENSG00000198877	NM_001001967.1	390142	OR5D13	olfactory receptor family 5 subfamily D member 13 (gene/pseudogene)					6.42441					1.71983e-07	1.71983e-07	1.71983e-07	1.71983e-07	2.68356	1.71983e-07	1.71983e-07	1.71983e-07	1.71983e-07	2.68356	6.42441	**
DHsGV10004067	DHsGV10004067	-	XR_938439.1	101059915	LOC101059915	uncharacterized protein CXorf49-like		1.64149			6.2646	0.913606		1.35391	1.60638	1.71983e-07	0.715007	1.71983e-07	1.71983e-07	2.64722	0	1.71983e-07	0.437136	0.683814	2.64722	6.2646	**
DHsGV10001371	DHsGV10001371	ENSG00000227091	-	-	RP5-1028L10.1	-	3.42698	4.51092	4.71073	4.08249	21.4833	3.62438	3.13821	5.33945	5.16948	1.77694	2.17342	2.23595	2.02945	4.42514	1.85773	1.64994	2.41669	2.37002	2.56741	5.92744	**
opHsV0400006024	opHsV0400006024	ENSG00000119285	NM_018072.5	55127	HEATR1	HEAT repeat containing 1	46.5707	42.1442	46.618	46.4852	51.6643	9.4301	14.6413	13.6192	12.7174	5.54135	5.39726	5.54282	5.5387	5.6911	3.23727	3.87197	3.76757	3.66873	2.45382	5.47866	**
AHsV10001126	AHsV10001126	-	NM_001033057.1	9223	MAGI1	membrane associated guanylate kinase, WW and PDZ domain containing 1	2.46776	2.38645	4.09315	2.49515	14.5034	3.23557	3.52357	3.87606	4.1196	1.3032	1.25487	2.03321	1.31913	3.85832	1.69402	1.81704	1.95459	2.0425	2.1643	4.48249	**
H200003952	H200003952	ENSG00000177469	NM_012232.5	284119	PTRF	polymerase I and transcript release factor	101.481	207.911	133.141	133.401	664.551	162.579	629.957	1254.27	742.613	6.66507	7.69982	7.05681	7.05963	9.37624	7.345	9.29911	10.2926	9.53647	2.03124	4.08756	**
AHsV10002740	AHsV10002740	ENSG00000140465	NM_001319217.1	1543	CYP1A1	cytochrome P450 family 1 subfamily A member 1				7.58046	6.285	1.61491			3.90487	1.71983e-07	1.71983e-07	1.71983e-07	2.92228	2.65191	0.691452	1.71983e-07	1.71983e-07	1.96527	1.96046	3.89186	*
H300009557	H300009557	ENSG00000176406	XM_011517402.1	9699	RIMS2	regulating synaptic membrane exocytosis 2	32.7097	54.583	35.8557	47.0353	191.425	51.3523	28.5499	167.51	41.952	5.03165	5.77038	5.16413	5.55567	7.58064	5.68236	4.83541	7.3881	5.39067	1.89828	3.72769	*
CHsGV10002418	CHsGV10002418	ENSG00000185291	NM_002183.3	3563	IL3RA	interleukin 3 receptor subunit alpha		1.32394		1.09018	4.7272	1.29535		1.73011	2.33671	1.71983e-07	0.404841	1.71983e-07	0.124564	2.24099	0.373339	1.71983e-07	0.790865	1.22448	1.86765	3.64937	*
AHsV10001770	AHsV10001770	ENSG00000164932	NM_138455.3	115908	CTHRC1	collagen triple helix repeat containing 1				3.04198	14.246	4.09243				1.71983e-07	1.71983e-07	1.71983e-07	1.60501	3.83249	2.03296	1.71983e-07	1.71983e-07	1.71983e-07	1.79953	3.48107	*
AHsV10002353	AHsV10002353	ENSG00000133401	NM_178140.3	23037	PDZD2	PDZ domain containing 2	7.601	5.4519	7.20522	1.09719	3.16487			1.37064	1.95883	2.92619	2.44676	2.84904	0.13382	1.66215	1.71983e-07	1.71983e-07	0.454855	0.969992	1.66215	3.16487	*
AHsV10000189	AHsV10000189	ENSG00000075391	NM_170692.2	9462	RASAL2	RAS protein activator like 2	2.01669	3.37371	2.96122		4.05877	1.30299	3.81326	4.90483	3.54338	1.01199	1.75434	1.56619	1.71983e-07	2.02104	0.381823	1.93103	2.2942	1.82513	1.63922	3.11497	*
H300018744	H300018744	-	NM_004714.2	9149	DYRK1B	dual specificity tyrosine phosphorylation regulated kinase 1B	163.664	214.887	207.787	177.853	572.108	196.596	139.859	509.878	197.786	7.35459	7.74743	7.69897	7.47454	9.16014	7.61909	7.12783	8.99401	7.6278	1.54106	2.91008	*
H300006484	H300006484	ENSG00000140465	NM_001319217.1	1543	CYP1A1	cytochrome P450 family 1 subfamily A member 1				4.36435	5.16036	1.77543				1.71983e-07	1.71983e-07	1.71983e-07	2.12577	2.36747	0.828166	1.71983e-07	1.71983e-07	1.71983e-07	1.53931	2.90655	*
opHsV0400006128	opHsV0400006128	ENSG00000185559	NM_003836.6	8788	DLK1	delta-like 1 homolog (Drosophila)					2.74349		2.30034	5.10044	3.43769	1.71983e-07	1.71983e-07	1.71983e-07	1.71983e-07	1.45601	1.71983e-07	1.20185	2.35062	1.78144	1.45601	2.74349	*
CHsGV10000832	CHsGV10000832	ENSG00000173599	XM_006718579.2	5091	PC	pyruvate carboxylase	2.22504	2.13662	2.69117	1.40619	4.65847	1.72877		1.03784		1.15383	1.09533	1.42824	0.491792	2.21986	0.789748	1.71983e-07	0.053591	1.71983e-07	1.43011	2.69467	*
AHsV10002333	AHsV10002333	ENSG00000107290	XR_929739.1	23064	SETX	senataxin			1.11011	1.86756	3.51508	1.30681				1.71983e-07	1.71983e-07	0.150703	0.901155	1.81356	0.386045	1.71983e-07	1.71983e-07	1.71983e-07	1.42751	2.68982	*
H300019828	H300019828	ENSG00000107738	XM_011540061.1	64115	C10orf54	chromosome 10 open reading frame 54	2.7673	2.87438	3.25384	1.94859	2.68583		11.3725	12.3021	23.2611	1.46848	1.52325	1.70214	0.962428	1.42537	1.71983e-07	3.50747	3.62084	4.53985	1.42537	2.68583	*
opHsV0400002378	opHsV0400002378	ENSG00000184571	NR_045649.1	440822	PIWIL3	piwi-like RNA-mediated gene silencing 3					2.60602					1.71983e-07	1.71983e-07	1.71983e-07	1.71983e-07	1.38185	1.71983e-07	1.71983e-07	1.71983e-07	1.71983e-07	1.38185	2.60602	*
H200014119	H200014119	ENSG00000171860	NM_004054.2	719	C3AR1	complement component 3a receptor 1				2.18881	2.57574					1.71983e-07	1.71983e-07	1.71983e-07	1.13015	1.36499	1.71983e-07	1.71983e-07	1.71983e-07	1.71983e-07	1.36499	2.57574	*
H200004472	H200004472	-	XM_005254301.1	26585	GREM1	gremlin 1, DAN family BMP antagonist				3.65288	5.06544	2.03395	524.877	501.715		1.71983e-07	1.71983e-07	1.71983e-07	1.86904	2.34069	1.02428	9.03583	8.97072		1.3164	2.49045	*
opHsV0400006478	opHsV0400006478	ENSG00000204965	NM_018908.2	56143	PCDHA5	protocadherin alpha 5					2.45892					1.71983e-07	1.71983e-07	1.71983e-07	1.71983e-07	1.29803	1.71983e-07	1.71983e-07	1.71983e-07	1.71983e-07	1.29803	2.45892	*
opHsV0400003389	opHsV0400003389	ENSG00000137745	NM_002427.3	4322	MMP13	matrix metallopeptidase 13				6.71477	6.83113	2.78954				1.71983e-07	1.71983e-07	1.71983e-07	2.74734	2.77212	1.48003	1.71983e-07	1.71983e-07	1.71983e-07	1.29209	2.44883	*
DHsGV10002419	DHsGV10002419	ENSG00000274712	-	-	RP11-147L13.15	-	2.41471	2.3401	1.33589	2.78587	5.92277	2.4738	1.39317	4.18028	7.83337	1.27185	1.22657	0.417799	1.47813	2.56627	1.30673	0.478372	2.0636	2.96963	1.25954	2.39419	*
H300016170	H300016170	ENSG00000137877	NM_016642.3	51332	SPTBN5	spectrin beta, non-erythrocytic 5					2.39019		1.21849	3.32699	2.81658	1.71983e-07	1.71983e-07	1.71983e-07	1.71983e-07	1.25713	1.71983e-07	0.285094	1.73422	1.49394	1.25713	2.39019	*
H200006728	H200006728	ENSG00000139329	NM_002345.3	4060	LUM	lumican	70.5575	77.9414	78.7482	8.7507	10.4688	4.42459				6.14073	6.28432	6.29918	3.1294	3.38802	2.14554	1.71983e-07	1.71983e-07	1.71983e-07	1.24247	2.36604	*
opHsV0400001997	opHsV0400001997	ENSG00000254752	-	79523	OR5M2P	olfactory receptor, family 5, subfamily M, member 2 pseudogene			1.83576	1.74226	3.28458	1.39718	4.88962	1.96511	3.12698	1.71983e-07	1.71983e-07	0.876375	0.800957	1.71571	0.482519	2.28972	0.974608	1.64477	1.23319	2.35087	*
H300003505	H300003505	ENSG00000178171	NM_152698.2	205147	AMER3	APC membrane recruitment protein 3		1.274	2.70323		3.33551	1.42359		1.84181	1.57474	1.71983e-07	0.349366	1.43469	1.71983e-07	1.73791	0.509538	1.71983e-07	0.881127	0.655117	1.22837	2.34302	*
H300006842	H300006842	ENSG00000137440	NM_005130.4	9982	FGFBP1	fibroblast growth factor binding protein 1				2.47953	2.33348					1.71983e-07	1.71983e-07	1.71983e-07	1.31007	1.22248	1.71983e-07	1.71983e-07	1.71983e-07	1.71983e-07	1.22248	2.33348	*
H200014949	H200014949	ENSG00000100292	NM_002133.2	3162	HMOX1	heme oxygenase 1	103.132	135.911	144.5	97.3913	95.253	41.4364	193.198	282.187	125.618	6.68834	7.08652	7.17493	6.60572	6.57369	5.37282	7.59393	8.14051	6.9729	1.20087	2.29878	*
H200016674	H200016674	ENSG00000248383	NM_018898.3	56135	PCDHAC1	protocadherin alpha subfamily C, 1				2.50686	8.80182	3.8656		1.30316	2.21443	1.71983e-07	1.71983e-07	1.71983e-07	1.32588	3.1378	1.95069	1.71983e-07	0.382013	1.14694	1.18711	2.27696	*
AHsV10003336	AHsV10003336	ENSG00000162039	NM_001163560.2	254528	MEIOB	meiosis specific with OB domains	188.314	213.452	187.287	1.38507	2.98027	1.30973		1.35052	1.57484	7.557	7.73777	7.54911	0.469957	1.57544	0.389269	1.71983e-07	0.433512	0.655208	1.18617	2.27548	*
CHsGV10001061	CHsGV10001061	ENSG00000114670	NM_145910.3	79858	NEK11	NIMA related kinase 11					2.59929	1.14336	1.7349	3.06019	2.75969	1.71983e-07	1.71983e-07	1.71983e-07	1.71983e-07	1.37811	0.193283	0.794856	1.61362	1.4645	1.18483	2.27337	*
H300003363	H300003363	ENSG00000128578	XM_011516432.1	57464	STRIP2	striatin interacting protein 2	138.19	189.858	170.108	149.032	364.123	160.904	140.461	392.952	177.598	7.11051	7.56878	7.41031	7.21948	8.50828	7.33006	7.13403	8.61821	7.47248	1.17822	2.26298	*
AHsV10001718	AHsV10001718	-	-	-	-	-					2.22145					1.71983e-07	1.71983e-07	1.71983e-07	1.71983e-07	1.1515	1.71983e-07	1.71983e-07	1.71983e-07	1.71983e-07	1.1515	2.22145	*
DHsGV10000927	DHsGV10000927	ENSG00000169372	NM_001320099.1	8738	CRADD	CASP2 and RIPK1 domain containing adaptor with death domain					2.20584			1.13874		1.71983e-07	1.71983e-07	1.71983e-07	1.71983e-07	1.14133	1.71983e-07	1.71983e-07	0.187437	1.71983e-07	1.14133	2.20584	*
H300008452	H300008452	ENSG00000178243	NM_173520.2	157927	C9orf62	chromosome 9 open reading frame 62					2.20269	0.943515			1.38251	1.71983e-07	1.71983e-07	1.71983e-07	1.71983e-07	1.13927	0	1.71983e-07	1.71983e-07	0.467293	1.13927	2.20269	*
H200001128	H200001128	ENSG00000173702	NM_033049.3	56667	MUC13	mucin 13, cell surface associated	2.16415	2.82804	3.5505	1.91575	4.7272	2.16659	1.37829	4.22337	4.47842	1.1138	1.4998	1.82802	0.937912	2.24099	1.11542	0.462881	2.07839	2.16299	1.12556	2.18186	*
CHsGV10002981	CHsGV10002981	ENSG00000152785	NM_001201.2	651	BMP3	bone morphogenetic protein 3					2.16858					1.71983e-07	1.71983e-07	1.71983e-07	1.71983e-07	1.11675	1.71983e-07	1.71983e-07	1.71983e-07	1.71983e-07	1.11675	2.16858	*
DHsGV10002170	DHsGV10002170	-	-	-	-	-		1.42355	1.61719	1.11023	3.25526	1.52071		2.00876	2.34339	1.71983e-07	0.509498	0.693488	0.150861	1.70277	0.604748	1.71983e-07	1.00631	1.2286	1.09802	2.14061	*
H300011457	H300011457	ENSG00000165521	XM_011536538.1	161436	EML5	echinoderm microtubule associated protein like 5				1.20245	2.54232	1.19002		1.72641	2.05795	1.71983e-07	1.71983e-07	1.71983e-07	0.265972	1.34615	0.250983	1.71983e-07	0.787773	1.0412	1.09516	2.13637	*
H300021245	H300021245	ENSG00000168530	NM_079420.2	4632	MYL1	myosin light chain 1	1523.01	1487.43	1538.65	1.08911	3.11943	1.46204		2.66448	2.12132	10.5727	10.5386	10.5874	0.12315	1.64128	0.547981	1.71983e-07	1.41385	1.08496	1.0933	2.13362	*
H300006935	H300006935	ENSG00000166884	NM_001004708.1	219983	OR4D6	olfactory receptor family 4 subfamily D member 6	41.3421	73.5898	53.0879	50.5917	93.7407	44.0565		84.7228	71.8884	5.36954	6.20143	5.73031	5.66083	6.5506	5.46128		6.40468	6.16769	1.08932	2.12774	*
DHsGV10001881	DHsGV10001881	-	-	-	-	-	10.0159	9.29873	9.48761	7.08082	15.0248	7.13861	5.71241	8.13061	7.52887	3.32423	3.21703	3.24605	2.82392	3.90927	2.83564	2.5141	3.02336	2.91243	1.07363	2.10472	*
AHsV10000508	AHsV10000508	ENSG00000130772	NM_017638.2	54797	MED18	mediator complex subunit 18		1.92627	1.57049	1.85168	3.4855	1.67449				1.71983e-07	0.94581	0.651219	0.888835	1.80136	0.74372	1.71983e-07	1.71983e-07	1.71983e-07	1.05764	2.08153	*
CHsGV10002115	CHsGV10002115	ENSG00000197302	XM_011545737.1	124411	ZNF720	zinc finger protein 720	3.26002	3.2416	3.92949	2.66189	2.06642	0.975215	2.37528	2.4598	1.83655	1.70488	1.69671	1.97434	1.41245	1.04713	0	1.2481	1.29854	0.876996	1.04713	2.06642	*
AHsV10001628	AHsV10001628	ENSG00000076555	XM_011538265.1	32	ACACB	acetyl-CoA carboxylase beta				1.13553	2.05874	0.997809		1.07866		1.71983e-07	1.71983e-07	1.71983e-07	0.183361	1.04176	0	1.71983e-07	0.109244	1.71983e-07	1.04176	2.05874	*
H300008948	H300008948	ENSG00000179676	NR_027245.1	221241	LINC00305	long intergenic non-protein coding RNA 305	1.32348	1.4699			2.61465	1.27218		1.71678	2.00295	0.404334	0.555718	1.71983e-07	1.71983e-07	1.38662	0.347305	1.71983e-07	0.779704	1.00212	1.03931	2.05525	*
H300020331	H300020331	ENSG00000146374	NM_032784.4	84870	RSPO3	R-spondin 3					2.03684				1.40244	1.71983e-07	1.71983e-07	1.71983e-07	1.71983e-07	1.02633	1.71983e-07	1.71983e-07	1.71983e-07	0.48794	1.02633	2.03684	*
AHsV10000590	AHsV10000590	ENSG00000230873	NM_001190766.1	401236	STMND1	stathmin domain containing 1				6.01867	6.69531	3.28897				1.71983e-07	1.71983e-07	1.71983e-07	2.58945	2.74315	1.71764	1.71983e-07	1.71983e-07	1.71983e-07	1.02551	2.03568	*
opHsV0400004882	opHsV0400004882	ENSG00000182916	NM_152278.3	56849	TCEAL7	transcription elongation factor A like 7	3.04788	5.55903	2.25006	16.541	20.7247	10.2558	80.1018	128.016	86.9188	1.60781	2.47483	1.16996	4.04797	4.37328	3.35837	6.32376	7.00018	6.4416	1.01491	2.02077	*
H300005540	H300005540	ENSG00000180914	NM_000916.3	5021	OXTR	oxytocin receptor	1.67548		2.26549	2.25182	2.4481	1.21172	74.957	61.4933	67.0588	0.744578	1.71983e-07	1.17982	1.17109	1.29166	0.277052	6.22799	5.94236	6.06736	1.01461	2.02036	*
H300003209	H300003209	ENSG00000144410	NM_173077.2	130749	CPO	carboxypeptidase O				1.04874	2.00273			1.92825	1.87219	1.71983e-07	1.71983e-07	1.71983e-07	0.0686599	1.00196	1.71983e-07	1.71983e-07	0.947291	0.904729	1.00196	2.00273	*

## Sheet: down4
Comparison of Microarray Expression Levels Between Microglia with Added hsa-miR-6813-3p and Control Cells							global normalization									Log2 global normalization
							LUHMES			Microglia			Astrocytes			LUHMES			Microglia			Astrocytes
Name	ID	ensembl_id	RefSeq_id	Enterz_id	symbol	description	hsa-miR-2277-3p	hsa-miR-6813-3p	Ctrl vector	hsa-miR-2277-3p	hsa-miR-6813-3p	Ctrl vector	hsa-miR-2277-3p	hsa-miR-6813-3p	Ctrl vector	hsa-miR-2277-3p	hsa-miR-6813-3p	Ctrl vector	hsa-miR-2277-3p	hsa-miR-6813-3p	Ctrl vector	hsa-miR-2277-3p	hsa-miR-6813-3p	Ctrl vector	LOG2ratio	ratio	up	down
H300001022	H300001022	ENSG00000166450	XR_931797.1	283659	PRTG	protogenin	3.34743	1.77992	2.90557	3.27955	3.33746	36.1965	1.75528	2.2001	3.31608	1.74305	0.831813	1.53882	1.7135	1.73875	5.17778	0.811701	1.13757	1.72948	-3.43903	0.0922039		***
CHsGV10001544	CHsGV10001544	ENSG00000153982	NM_182569.3	284161	GDPD1	glycerophosphodiester phosphodiesterase domain containing 1	1.37595	1.38413	1.86716	7.94909	1.6393	11.9994			1.06934	0.460427	0.468984	0.900842	2.99079	0.713081	3.5849	1.71983e-07	1.71983e-07	0.0967274	-2.87182	0.136615		**
H200011160	H200011160	ENSG00000129009	NM_201526.1	3671	ISLR	immunoglobulin superfamily containing leucine-rich repeat	29.9255	15.9771	26.7873		0.983834	6.87862		2.55761	3.15281	4.9033	3.99793	4.74348	1.71983e-07	0	2.78212	1.71983e-07	1.35479	1.65664	-2.78212	0.145378		**
H300019559	H300019559	ENSG00000175899	XM_006719056.2	2	A2M	alpha-2-macroglobulin	23.0489	20.1014	11.849	7.43119		6.66268	7.29818	12.2866	9.12857	4.52662	4.32922	3.56669	2.89359	1.71983e-07	2.7361	2.86754	3.61901	3.19039	-2.7361	0.15009		**
H300005847	H300005847	ENSG00000172938	NM_198923.2	116512	MRGPRD	MAS related GPR family member D				1.57658	0.92278	6.52679		1.41517	1.10688	1.71983e-07	1.71983e-07	1.71983e-07	0.656802	0	2.70637	1.71983e-07	0.500973	0.146505	-2.70637	0.153215		**
DHsGV10003914	DHsGV10003914	ENSG00000230803	-	-	AC097532.2	-				1.15868	1.42128	8.41362		1.47216	1.5107	1.71983e-07	1.71983e-07	1.71983e-07	0.212488	0.507187	3.07273	1.71983e-07	0.55793	0.595217	-2.56554	0.168926		**
H200019967	H200019967	ENSG00000140993	NM_033208.3	91151	TIGD7	tigger transposable element derived 7	2.29701	2.8891	2.40321	5.79122	1.09247	6.46518	21.1251	23.6168	21.5776	1.19976	1.53062	1.26496	2.53387	0.127594	2.69269	4.40089	4.56174	4.43146	-2.5651	0.168977		**
H200011138	H200011138	ENSG00000121871	NM_014926.3	22865	SLITRK3	SLIT and NTRK like family member 3				3.60834		5.86539				1.71983e-07	1.71983e-07	1.71983e-07	1.85134	1.71983e-07	2.55223	1.71983e-07	1.71983e-07	1.71983e-07	-2.55223	0.170492		**
H200019116	H200019116	ENSG00000145192	NM_001622.2	197	AHSG	alpha-2-HS-glycoprotein				1.10295	1.31937	7.18615		2.09354	1.84312	1.71983e-07	1.71983e-07	1.71983e-07	0.141374	0.399852	2.84522	1.71983e-07	1.06594	0.882152	-2.44537	0.183599		**
opHsV0400007800	opHsV0400007800	ENSG00000125675	NM_000828.4	2892	GRIA3	glutamate ionotropic receptor AMPA type subunit 3						5.43961				1.71983e-07	1.71983e-07	1.71983e-07	1.71983e-07	1.71983e-07	2.4435	1.71983e-07	1.71983e-07	1.71983e-07	-2.4435	0.183837		**
AHsV10001217	AHsV10001217	ENSG00000161681	NM_016148.2	50944	SHANK1	SH3 and multiple ankyrin repeat domains 1	1.83837	1.89791	1.9026	2.20647	3.01438	15.8142		2.9125	2.84555	0.878429	0.924413	0.927971	1.14174	1.59186	3.98314	1.71983e-07	1.54226	1.50871	-2.39128	0.190613		**
H300009882	H300009882	ENSG00000135622	NR_073398.1	10505	SEMA4F	ssemaphorin 4F				1.73365	1.61765	8.14599		7.54072	2.39752	1.71983e-07	1.71983e-07	1.71983e-07	0.793814	0.693902	3.02609	1.71983e-07	2.9147	1.26154	-2.33219	0.198583		**
H300021931	H300021931	ENSG00000135541	XM_011535916.1	54806	AHI1	Abelson helper integration site 1	25.6148	32.0082	28.3386	45.3253	15.7367	62.2731	38.4201	43.6536	39.3768	4.67891	5.00037	4.8247	5.50225	3.97606	5.96054	5.26379	5.44803	5.29927	-1.98448	0.252704		*
H300000002	H300000002	-	NM_054106.1	81050	OR5AC2	olfactory receptor family 5 subfamily AC member 2						3.85121				1.71983e-07	1.71983e-07	1.71983e-07	1.71983e-07	1.71983e-07	1.94531	1.71983e-07	1.71983e-07	1.71983e-07	-1.94531	0.259658		*
CHsGV10000810	CHsGV10000810	ENSG00000129646	XM_011525344.1	84074	QRICH2	glutamine rich 2						3.80513				1.71983e-07	1.71983e-07	1.71983e-07	1.71983e-07	1.71983e-07	1.92795	1.71983e-07	1.71983e-07	1.71983e-07	-1.92795	0.262803		*
H300006491	H300006491	ENSG00000188001	NM_198485.3	285386	TPRG1	tumor protein p63 regulated 1						3.70947				1.71983e-07	1.71983e-07	1.71983e-07	1.71983e-07	1.71983e-07	1.89121	1.71983e-07	1.71983e-07	1.71983e-07	-1.89121	0.26958		*
AHsV10000629	AHsV10000629	ENSG00000266074	XM_011525064.1	57597	BAHCC1	BAH domain and coiled-coil containing 1		1.438	1.39073	1.05761	0.979742	3.59008				1.71983e-07	0.524069	0.475845	0.0808037	0	1.84402	1.71983e-07	1.71983e-07	1.71983e-07	-1.84402	0.278545		*
H300022156	H300022156	ENSG00000127054	NM_001256460.1	54973	CPSF3L	cleavage and polyadenylation specific factor 3-like	37.6836	45.2107	43.1349	35.7057	14.627	50.56	51.8705	53.8293	50.3079	5.23586	5.49859	5.43078	5.15808	3.87056	5.65992	5.69684	5.75032	5.65271	-1.78936	0.2893		*
CHsGV10003749	CHsGV10003749	ENSG00000135346	NM_001252383.1	1081	CGA	glycoprotein hormones, alpha polypeptide				28.6928	29.0641	100.341		1.37034	0.982808	1.71983e-07	1.71983e-07	1.71983e-07	4.84262	4.86116	6.64876	1.71983e-07	0.45453	0	-1.7876	0.289654		*
H200003682	H200003682	ENSG00000136379	NM_021214.1	58489	ABHD17C	abhydrolase domain containing 17C	62.9783	78.4666	71.9551	47.3993	19.1806	65.1888	35.5194	35.8124	41.7899	5.97678	6.29401	6.16902	5.56679	4.26158	6.02655	5.15054	5.16239	5.38508	-1.76497	0.294232		*
H300020049	H300020049	ENSG00000128585	XM_005250356.1	4289	MKLN1	muskelin 1	48.4731	67.3398	52.6082	60.8827	23.7927	80.8412	41.8744	48.1483	37.0651	5.59911	6.07339	5.71721	5.92796	4.57244	6.33702	5.388	5.58941	5.21199	-1.76457	0.294314		*
DHsGV10002759	DHsGV10002759	-	-	-	-	-	1.34214	5.01384		1.36608	2.28993	7.76921		2.39175	4.17639	0.42453	2.32592	1.71983e-07	0.450044	1.1953	2.95777	1.71983e-07	1.25807	2.06226	-1.76246	0.294744		*
H300004664	H300004664	ENSG00000169067	NM_001017992.3	345651	ACTBL2	actin, beta-like 2				39.7023	15.7514	52.0991		3.45084	1.16836	1.71983e-07	1.71983e-07	1.71983e-07	5.31115	3.97741	5.70319	1.71983e-07	1.78695	0.224489	-1.72578	0.302336		*
AHsV10000648	AHsV10000648	ENSG00000115652	NR_045607.1	80146	UXS1	UDP-glucuronate decarboxylase 1	57.5212	79.8603	55.0977	30.4774	12.2496	40.4907	25	33.7285	34.1865	5.84602	6.31941	5.78392	4.92967	3.61466	5.33952	4.64386	5.0759	5.09535	-1.72486	0.302528		*
H200001946	H200001946	ENSG00000141504	XM_005256432.1	112483	SAT2	spermidine/spermine N1-acetyltransferase family member 2	79.3747	97.1797	81.778	195.99	41.2321	135.454	209.262	239.661	202.588	6.31061	6.60258	6.35364	7.61464	5.3657	7.08166	7.70916	7.90485	7.6624	-1.71596	0.3044		*
H300007085	H300007085	ENSG00000007520	NM_001001410.2	115939	TSR3	TSR3, 20S rRNA accumulation, homolog (S. cerevisiae)	164.654	244.932	184.197	189.447	41.245	125.747	315.072	387.132	316.091	7.36329	7.93623	7.5251	7.56565	5.36615	6.97438	8.29954	8.59668	8.30419	-1.60823	0.328001		*
H200007586	H200007586	ENSG00000158865	XM_011545728.1	115584	SLC5A11	solute carrier family 5 member 11						2.96737		1.28674	1.21335	1.71983e-07	1.71983e-07	1.71983e-07	1.71983e-07	1.71983e-07	1.56918	1.71983e-07	0.363716	0.278996	-1.56918	0.336999		*
AHsV10000263	AHsV10000263	ENSG00000080031	NM_001161440.2	5794	PTPRH	protein tyrosine phosphatase, receptor type H	2.08109	2.807	2.32431	3.65706	3.2776	9.47439	1.37829	3.44997	4.08061	1.05734	1.48903	1.2168	1.87068	1.71264	3.24403	0.462881	1.78659	2.02879	-1.53139	0.345943		*
CHsGV10001404	CHsGV10001404	ENSG00000124143	NM_001164431.1	343578	ARHGAP40	Rho GTPase activating protein 40					0.901131	2.71267		1.43103	1.92632	1.71983e-07	1.71983e-07	1.71983e-07	1.71983e-07	0	1.43971	1.71983e-07	0.517052	0.94585	-1.43971	0.368641		*
H300001218	H300001218	ENSG00000227437	-	-	RP11-179H18.5	-	2978.28	3551.39	3204.68	2913.52	1312.02	3419.66	2049.08	2446.97	2346.2	11.5403	11.7942	11.646	11.5085	10.3576	11.7396	11.0008	11.2568	11.1961	-1.38207	0.383669		*
CHsTV10000083	CHsTV10000083	ENSG00000144134	NM_001130923.1	11158	RABL2B	RAB, member of RAS oncogene family-like 2B	7.04387	6.57879	5.17111	6.21249	6.58283	17.1487	4.06226	8.24941	7.43633	2.81637	2.71782	2.37047	2.63517	2.71871	4.10003	2.02228	3.04429	2.89459	-1.38132	0.383867		*
H200002961	H200002961	ENSG00000164796	XM_011516816.1	114788	CSMD3	CUB and Sushi multiple domains 3	6.62256	7.87647	7.11575	5.87225	7.27745	18.7383	4.53495	7.89025	6.513	2.72739	2.97755	2.83101	2.55391	2.86343	4.22792	2.18109	2.98007	2.70332	-1.36448	0.388374		*
CHsGV10003731	CHsGV10003731	ENSG00000188282	NM_198483.3	285180	RUFY4	RUN and FYVE domain containing 4						2.52134				1.71983e-07	1.71983e-07	1.71983e-07	1.71983e-07	1.71983e-07	1.33419	1.71983e-07	1.71983e-07	1.71983e-07	-1.33419	0.396614		*
H300000979	H300000979	ENSG00000281832	NR_027284.1	441177	LINC00602	long intergenic non-protein coding RNA 602						2.42805			1.31837	1.71983e-07	1.71983e-07	1.71983e-07	1.71983e-07	1.71983e-07	1.2798	1.71983e-07	1.71983e-07	0.398756	-1.2798	0.411854		*
H300004135	H300004135	ENSG00000167850	NM_006678.4	10871	CD300C	CD300c molecule		1.58036			1.18405	2.87025		1.8741	2.44241	1.71983e-07	0.660257	1.71983e-07	1.71983e-07	0.24373	1.52118	1.71983e-07	0.906195	1.2883	-1.27745	0.412525		*
H300021223	H300021223	ENSG00000170946	XR_930844.1	120526	DNAJC24	DnaJ heat shock protein family (Hsp40) member C24	27.3809	42.1653	32.1777	28.8015	13.3336	31.2954	11.8257	14.2877	11.5822	4.7751	5.39798	5.00799	4.84807	3.73699	4.96788	3.56386	3.8367	3.53384	-1.23088	0.426056		*
opHsV0400006317	opHsV0400006317	ENSG00000100196	NM_006855.3	11015	KDELR3	KDEL endoplasmic reticulum protein retention receptor 3				65.4524	38.7102	88.8629	84.6347	72.492	86.6088	1.71983e-07	1.71983e-07	1.71983e-07	6.03237	5.27464	6.47351	6.40318	6.17975	6.43644	-1.19887	0.435617		*
AHsV10000364	AHsV10000364	ENSG00000124177	NM_032221.4	84181	CHD6	chromodomain helicase DNA binding protein 6						2.27956				1.71983e-07	1.71983e-07	1.71983e-07	1.71983e-07	1.71983e-07	1.18875	1.71983e-07	1.71983e-07	1.71983e-07	-1.18875	0.438682		*
H200006657	H200006657	ENSG00000106484	XM_011516222.1	4232	MEST	mesoderm specific transcript	7.16158	10.7818	8.85064	15.1688	10.9778	24.3321	528.842	424.861	1041.78	2.84028	3.43052	3.14578	3.92304	3.45652	4.60479	9.04669	8.73085	10.0248	-1.14827	0.451166		*
AHsV10002187	AHsV10002187	ENSG00000161647	XM_006721917.2	4356	MPP3	membrane protein, palmitoylated 3	4.84049	2.38612	4.81954	9.15502	4.44743	9.72675	3.46603	5.16762	7.95107	2.27515	1.25466	2.2689	3.19456	2.15297	3.28196	1.79328	2.3695	2.99115	-1.12899	0.457237		*
CHsGV10001867	CHsGV10001867	ENSG00000158488	NM_001185115.1	913	CD1E	CD1e molecule				0.936214	1.07397	2.31475				1.71983e-07	1.71983e-07	1.71983e-07	0	0.102947	1.21086	1.71983e-07	1.71983e-07	1.71983e-07	-1.10791	0.463965		*
H200007081	H200007081	ENSG00000174640	NM_005630.2	6578	SLCO2A1	solute carrier organic anion transporter family member 2A1				1.10269	1.06219	2.2872				1.71983e-07	1.71983e-07	1.71983e-07	0.141034	0.0870473	1.19358	1.71983e-07	1.71983e-07	1.71983e-07	-1.10653	0.464409		*
H300006097	H300006097	ENSG00000102970	XM_011523256.1	6361	CCL17	C-C motif chemokine ligand 17	49.6593	64.6659	61.1831	29.358	10.3514	22.1237	18.3276	21.1052	16.4013	5.63399	6.01493	5.93506	4.87568	3.37176	4.46752	4.19595	4.39952	4.03574	-1.09576	0.46789		*
CHsGV10002892	CHsGV10002892	ENSG00000107562	NM_001033886.2	6387	CXCL12	C-X-C motif chemokine ligand 12					1.00932	2.1522	45.7532	47.3157	55.0639	1.71983e-07	1.71983e-07	1.71983e-07	1.71983e-07	0.0133866	1.10582	5.5158	5.56425	5.78303	-1.09243	0.468971		*
AHsV10000833	AHsV10000833	ENSG00000110090	XM_005273763.1	1374	CPT1A	carnitine palmitoyltransferase 1A		1.6054		3.29987	2.96466	6.30378	2.91747	2.60662	5.11477	1.71983e-07	0.682929	1.71983e-07	1.72241	1.56786	2.65622	1.54472	1.38218	2.35467	-1.08835	0.470298		*
AHsV10001213	AHsV10001213	ENSG00000204311	NM_001042702.3	494513	DFNB59	deafness, autosomal recessive 59						2.1249		0.94004		1.71983e-07	1.71983e-07	1.71983e-07	1.71983e-07	1.71983e-07	1.08739	1.71983e-07	0	1.71983e-07	-1.08739	0.470611		*
DHsGV10004197	DHsGV10004197	ENSG00000269931	NR_109872.1	102606466	LOC102606466	uncharacterized LOC102606466					1.32321	2.80921		1.33749	2.09606	1.71983e-07	1.71983e-07	1.71983e-07	1.71983e-07	0.404045	1.49017	1.71983e-07	0.419529	1.06768	-1.08612	0.471026		*
AHsV10000413	AHsV10000413	ENSG00000127481	NM_020765.2	23352	UBR4	ubiquitin protein ligase E3 component n-recognin 4					1.17681	2.49347			1.16836	1.71983e-07	1.71983e-07	1.71983e-07	1.71983e-07	0.234888	1.31816	1.71983e-07	1.71983e-07	0.224489	-1.08327	0.471958		*
opHsV0400002099	opHsV0400002099	ENSG00000233927	NM_198471.2	256949	KANK3	KN motif and ankyrin repeat domains 3		1.88679	1.86716	2.7218	1.77872	3.74881		2.47993	2.82973	1.71983e-07	0.915933	0.900842	1.44456	0.830835	1.90643	1.71983e-07	1.3103	1.50067	-1.0756	0.474475		*
DHsGV10005521	DHsGV10005521	-	-	-	-	-	1.38002	1.68391		2.41387	2.56901	5.36126		2.79883	2.9155	0.46469	0.751812	1.71983e-07	1.27135	1.36121	2.42257	1.71983e-07	1.48482	1.54374	-1.06136	0.47918		*
H200001304	H200001304	ENSG00000152092	NM_004319.2	460	ASTN1	astrotactin 1				1.73365	1.3088	2.71502				1.71983e-07	1.71983e-07	1.71983e-07	0.793814	0.388245	1.44096	1.71983e-07	1.71983e-07	1.71983e-07	-1.05272	0.482059		*
opHsV0400003823	opHsV0400003823	ENSG00000188816	XM_005269743.2	3167	HMX2	H6 family homeobox 2					1.03261	2.09556				1.71983e-07	1.71983e-07	1.71983e-07	1.71983e-07	0.0463011	1.06734	1.71983e-07	1.71983e-07	1.71983e-07	-1.02103	0.492763		*
opHsV0400006826	opHsV0400006826	ENSG00000243489	NM_198692.2	386678	KRTAP10-11	keratin associated protein 10-11	4.99579	4.94558	4.12057	4.99796	5.25144	10.6259	4.61383	6.83085	7.26316	2.32071	2.30614	2.04285	2.32134	2.39271	3.40951	2.20596	2.77207	2.8606	-1.0168	0.494213		*
H200002388	H200002388	ENSG00000166326	XM_006718254.1	54765	TRIM44	tripartite motif containing 44	90.845	127.405	91.4565	79.4391	48.0886	96.8756	83.3913	73.3317	60.5791	6.50534	6.99328	6.51501	6.31178	5.58762	6.59806	6.38182	6.19636	5.92075	-1.01044	0.496396		*
AHsV10002322	AHsV10002322	ENSG00000162849	NM_018012.3	55083	KIF26B	kinesin family member 26B	3.9465	4.80688	3.89399	7.33402	8.34418	16.7884	2.27107	5.12371	4.25132	1.98057	2.2651	1.96125	2.8746	3.06077	4.06939	1.18337	2.35719	2.08791	-1.00862	0.497021		*
CHsGV10000977	CHsGV10000977	-	-	-	-	-			1.51558	1.39759		2.009	4.08254	3.73634	3.25193	1.71983e-07	1.71983e-07	0.599875	0.482936	1.71983e-07	1.00648	2.02947	1.90163	1.7013	-1.00648	0.497759		*
CHsGV10000490	CHsGV10000490	ENSG00000117115	NM_007365.2	11240	PADI2	peptidyl arginine deiminase, type II		1.3348	1.7543	1.07012	1.25448	2.51607		2.2001	2.31756	1.71983e-07	0.416619	0.810895	0.097778	0.327088	1.33117	1.71983e-07	1.13757	1.21261	-1.00408	0.498587		*

## Sheet: up5
Comparison of Microarray Expression Levels Between Astrocytes with Added hsa-miR-2277-3p and Control Cells							global normalization									Log2 global normalization
							LUHMES			Microglia			Astrocytes			LUHMES			Microglia			Astrocytes
Name	ID	ensembl_id	RefSeq_id	Enterz_id	symbol	description	hsa-miR-2277-3p	hsa-miR-6813-3p	Ctrl vector	hsa-miR-2277-3p	hsa-miR-6813-3p	Ctrl vector	hsa-miR-2277-3p	hsa-miR-6813-3p	Ctrl vector	hsa-miR-2277-3p	hsa-miR-6813-3p	Ctrl vector	hsa-miR-2277-3p	hsa-miR-6813-3p	Ctrl vector	hsa-miR-2277-3p	hsa-miR-6813-3p	Ctrl vector	LOG2ratio	ratio	up	down
opHsV0400002111	opHsV0400002111	ENSG00000179715	XM_005269228.3	91523	PCED1B	PC-esterase domain containing 1B	37.453	45.2099	42.1195	45.0406	45.3485	46.8263	46.519	60.2343		5.22701	5.49857	5.39642	5.49315	5.50298	5.54925	5.53975	5.91251	1.71983e-07	5.53975	46.519	***
CHsGV10000842	CHsGV10000842	ENSG00000080839	NM_183404.2	5933	RBL1	retinoblastoma-like 1	28.8482	29.1422	31.5103	49.5409	56.3156	48.0317	55.3443	41.1955	9.58394	4.85041	4.86504	4.97775	5.63055	5.81546	5.58591	5.79036	5.36442	3.26062	2.52974	5.77468	**
H200006140	H200006140	ENSG00000118971	NM_001759.3	894	CCND2	cyclin D2	1413.87	1535.4	1302.51	128.121	145.437	164.248	5.30022	6.3308		10.4654	10.5844	10.3471	7.00136	7.18425	7.35973	2.40605	2.66239	1.71983e-07	2.40605	5.30022	**
H200000613	H200000613	ENSG00000075213	XM_006715839.2	10371	SEMA3A	semaphorin 3A	23.2797	21.6269	20.5618	14.6882	14.4073	16.0319	16.354	5.7125	3.28691	4.541	4.43476	4.3619	3.87659	3.84873	4.00287	4.03157	2.51412	1.71673	2.31484	4.97551	**
H200006964	H200006964	ENSG00000151239	NM_002822.4	5756	TWF1	twinfilin actin binding protein 1	408.988	464.018	405.23	407.925	488.574	422.633	515.688	507.034	112.481	8.67591	8.85804	8.6626	8.67216	8.93243	8.72326	9.01035	8.98594	6.81354	2.19681	4.58465	**
H200011838	H200011838	ENSG00000198765	XM_011542038.1	6847	SYCP1	synaptonemal complex protein 1							4.13759			1.71983e-07	1.71983e-07	1.71983e-07	1.71983e-07	1.71983e-07	1.71983e-07	2.04879	1.71983e-07	1.71983e-07	2.04879	4.13759	**
H200000641	H200000641	ENSG00000048462	NM_001192.2	608	TNFRSF17	tumor necrosis factor receptor superfamily member 17							4.2135	1.25951	1.14597	1.71983e-07	1.71983e-07	1.71983e-07	1.71983e-07	1.71983e-07	1.71983e-07	2.07502	0.332858	0.196567	1.87845	3.6768	*
H300003155	H300003155	ENSG00000213985	-	-	AC078899.1	-	133.408	123.725	148.107	110.069	105.033	92.3713	107.357	63.0417	30.6775	7.0597	6.951	7.21049	6.78226	6.7147	6.52937	6.74627	5.97823	4.93911	1.80716	3.49953	*
AHsV10003379	AHsV10003379	ENSG00000114423	NM_170662.3	868	CBLB	Cbl proto-oncogene B, E3 ubiquitin protein ligase	21.1001	16.7284	19.2896	13.3718	16.1593	13.9432	22.3081	19.4286	6.44382	4.39918	4.06423	4.26975	3.74112	4.01429	3.80149	4.4795	4.28011	2.68792	1.79158	3.46194	*
DHsGV10004030	DHsGV10004030	-	-	-	-	-							3.36926			1.71983e-07	1.71983e-07	1.71983e-07	1.71983e-07	1.71983e-07	1.71983e-07	1.75243	1.71983e-07	1.71983e-07	1.75243	3.36926	*
H200012070	H200012070	ENSG00000188315	NM_198562.2	375341	C3orf62	chromosome 3 open reading frame 62							6.34141	1.69042	1.93624	1.71983e-07	1.71983e-07	1.71983e-07	1.71983e-07	1.71983e-07	1.71983e-07	2.6648	0.757381	0.953256	1.71155	3.27512	*
opHsV0400000818	opHsV0400000818	ENSG00000169429	NM_000584.3	3576	CXCL8	C-X-C motif chemokine ligand 8				35.1701	31.9765	17.2124	100.835	133.169	32.147	1.71983e-07	1.71983e-07	1.71983e-07	5.13628	4.99894	4.10537	6.65585	7.05712	5.00661	1.64923	3.13667	*
CHsGV10002582	CHsGV10002582	ENSG00000128567	NM_001018111.2	5420	PODXL	podocalyxin like	12.176	9.51987	12.4117	3.11883	3.54151	4.98066	15.6188	14.4691	5.5569	3.60597	3.25094	3.63363	1.64101	1.82437	2.31634	3.96521	3.8549	2.47428	1.49093	2.8107	*
AHsV10000168	AHsV10000168	ENSG00000149657	NM_144703.2	149986	LSM14B	LSM family member 14B	8.30937	9.00702	9.28677	11.2462	10.4423	9.93919	19.4347	6.04845	7.27497	3.05474	3.17105	3.21518	3.49137	3.38437	3.31313	4.28056	2.59656	2.86294	1.41762	2.67145	*
H300018426	H300018426	ENSG00000197381	NR_027673.1	104	ADARB1	adenosine deaminase, RNA-specific, B1	2.81625	3.4592	3.89797	2.60616	3.9191	3.5974	3.01965	2.63385	1.13596	1.49377	1.79044	1.96272	1.38193	1.97052	1.84695	1.59438	1.39717	0.183906	1.41047	2.65824	*
H300003049	H300003049	ENSG00000274349	XM_011545679.1	26149	ZNF658	zinc finger protein 658				3.36501	4.08041	4.41256	4.16141	2.14342	1.60914	1.71983e-07	1.71983e-07	1.71983e-07	1.75061	2.02872	2.14162	2.05707	1.09992	0.686293	1.37078	2.5861	*
H200003926	H200003926	ENSG00000153140	NM_004365.3	1070	CETN3	centrin 3	162.796	209.892	194.766	208.707	336.801	305.756	218.489	210.636	85.2553	7.34692	7.71351	7.6056	7.70533	8.39575	8.25624	7.77142	7.71861	6.41372	1.3577	2.56276	*
opHsV0400000238	opHsV0400000238	ENSG00000134086	NM_198156.2	7428	VHL	von Hippel-Lindau tumor suppressor	22.9	21.1462	27.6115	18.9438	20.5819	18.9569	24.6696	14.8793	10.3999	4.51728	4.40233	4.78719	4.24365	4.3633	4.24465	4.62466	3.89523	3.3785	1.24616	2.37208	*
CHsGV10000910	CHsGV10000910	ENSG00000090470	XM_005254108.2	10081	PDCD7	programmed cell death 7	42.0903	49.5991	43.5182	20.3536	21.8157	21.9963	43.0889	48.8819	19.0427	5.39542	5.63224	5.44355	4.34721	4.44729	4.45919	5.42924	5.61123	4.25117	1.17808	2.26275	*
H200015797	H200015797	ENSG00000126785	XM_011536993.1	57381	RHOJ	ras homolog family member J							6.86269	13.6319	3.10716	1.71983e-07	1.71983e-07	1.71983e-07	1.71983e-07	1.71983e-07	1.71983e-07	2.77877	3.76892	1.63559	1.14318	2.20867	*
H300005584	H300005584	ENSG00000197961	NM_001308269.1	7675	ZNF121	zinc finger protein 121	46.5474	48.5826	66.0099	53.5262	67.2473	58.2598	6.01053	2.49295	2.7756	5.54063	5.60237	6.04461	5.74217	6.07141	5.86443	2.58749	1.31786	1.4728	1.11469	2.16548	*
AHsV10001393	AHsV10001393	ENSG00000164687	NM_001444.2	2171	FABP5	fatty acid binding protein 5	1694.32	1790.68	2622.44	612.206	566.572	625.108	268.436	214.098	124.169	10.7265	10.8063	11.3567	9.25787	9.14611	9.28796	8.06843	7.74213	6.95616	1.11227	2.16185	*
AHsV10001177	AHsV10001177	ENSG00000142875	XM_005271020.1	5567	PRKACB	protein kinase cAMP-activated catalytic subunit beta	26.62	27.8704	25.4248	21.9645	28.0022	21.4045	35.0254	31.7977	16.3169	4.73444	4.80066	4.66817	4.4571	4.80747	4.41984	5.13033	4.99085	4.0283	1.10203	2.14657	*
H300020857	H300020857	ENSG00000163297	NM_001286781.1	118429	ANTXR2	anthrax toxin receptor 2	11.9947	14.4543	16.1429	3.80633	4.03258	5.76738	48.9487	38.2251	22.9698	3.58433	3.85343	4.01283	1.9284	2.0117	2.52792	5.6132	5.25645	4.52167	1.09153	2.131	*
H300016995	H300016995	ENSG00000167658	NM_001961.3	1938	EEF2	eukaryotic translation elongation factor 2	272.67	260.771	229.536	200.259	258.951	221.995	71.2135	33.2628	33.7094	8.09102	8.02664	7.84257	7.64573	8.01654	7.79438	6.15408	5.05584	5.07508	1.079	2.11257	*
AHsV10001504	AHsV10001504	ENSG00000154330	NM_021965.3	5239	PGM5	phosphoglucomutase 5				1.48304	2.91852	1.61637	3.41045	4.66787	1.62573	1.71983e-07	1.71983e-07	1.71983e-07	0.568559	1.54524	0.692762	1.76996	2.22276	0.701091	1.06887	2.09779	*
AHsV10001904	AHsV10001904	ENSG00000091409	NM_001316306.1	3655	ITGA6	integrin subunit alpha 6	9.87932	10.3541	4.39386	10.1874	13.6506	12.1975	6.56759	5.16767	3.1428	3.30441	3.37213	2.13549	3.34872	3.7709	3.60852	2.71537	2.36951	1.65205	1.06331	2.08973	*
AHsV10002641	AHsV10002641	ENSG00000117114	NM_001297705.1	23266	ADGRL2	adhesion G protein-coupled receptor L2	121.039	110.063	110.247	63.8963	54.608	64.3314	2.14413	2.96665	1.02702	6.91933	6.78219	6.7846	5.99766	5.77104	6.00745	1.1004	1.56883	0.0384684	1.06193	2.08772	*
CHsGV10002250	CHsGV10002250	ENSG00000125484	NR_133925.1	9329	GTF3C4	general transcription factor IIIC subunit 4	31.2061	32.6606	44.7291	26.9067	29.5046	33.6623	70.0937	44.6154	33.7469	4.96376	5.02948	5.48314	4.74989	4.88287	5.07306	6.13121	5.47947	5.07668	1.05453	2.07704	*
H200012604	H200012604	ENSG00000125538	NM_000576.2	3553	IL1B	interleukin 1 beta							6.79028	14.579	3.2811	1.71983e-07	1.71983e-07	1.71983e-07	1.71983e-07	1.71983e-07	1.71983e-07	2.76347	3.86582	1.71418	1.04929	2.06951	*
CHsGV10001188	CHsGV10001188	ENSG00000137944	NM_001008662.2	56267	CCBL2	cysteine conjugate-beta lyase 2	107.758	105.864	150.688	59.6643	59.0862	79.5272	125.532	101.461	60.7329	6.75165	6.72606	7.23542	5.89879	5.88475	6.31338	6.97191	6.66478	5.92441	1.04751	2.06695	*
AHsV10002342	AHsV10002342	ENSG00000148773	NM_001145966.1	4288	MKI67	marker of proliferation Ki-67	2.15629	2.88883	4.24549	9.77035	6.179	7.27507	9.42508	14.0935	4.65092	1.10855	1.53049	2.08593	3.28841	2.62737	2.86296	3.2365	3.81696	2.21752	1.01899	2.0265	*
H300003006	H300003006	ENSG00000138678	NM_001256421.1	84803	GPAT3	glycerol-3-phosphate acyltransferase 3		2.62848	2.51054	26.956	30.2454	26.6098	5.01951	9.39185	2.48929	1.71983e-07	1.39423	1.328	4.75253	4.91864	4.73388	2.32755	3.23141	1.31573	1.01181	2.01644	*
H200011222	H200011222	ENSG00000170802	NM_002158.3	3344	FOXN2	forkhead box N2	7.27088	6.99934	9.24816	2.43108	3.00865	3.1452	2.00184	1.21956		2.86213	2.80722	3.20917	1.2816	1.58912	1.65315	1.00133	0.286358	1.71983e-07	1.00133	2.00184	*

## Sheet: down5
Supplementary Table 3.Comparison of Microarray Expression Levels Between Astrocytes with Added hsa-miR-2277-3p and Control Cells							global normalization									Log2 global normalization
							LUHMES			Microglia			Astrocytes			LUHMES			Microglia			Astrocytes
Name	ID	ensembl_id	RefSeq_id	Enterz_id	symbol	description	hsa-miR-2277-3p	hsa-miR-6813-3p	Ctrl vector	hsa-miR-2277-3p	hsa-miR-6813-3p	Ctrl vector	hsa-miR-2277-3p	hsa-miR-6813-3p	Ctrl vector	hsa-miR-2277-3p	hsa-miR-6813-3p	Ctrl vector	hsa-miR-2277-3p	hsa-miR-6813-3p	Ctrl vector	hsa-miR-2277-3p	hsa-miR-6813-3p	Ctrl vector	LOG2ratio	ratio	up	down
H200006788	H200006788	ENSG00000131730	NM_001099736.1	1160	CKMT2	creatine kinase, mitochondrial 2					0.90088				29.2137	1.71983e-07	1.71983e-07	1.71983e-07	1.71983e-07	0	1.71983e-07	1.71983e-07	1.71983e-07	4.86857	-4.86857	0.0342305		***
H300006681	H300006681	ENSG00000197859	XM_005272239.2	9719	ADAMTSL2	ADAMTS like 2		1.50213		0.9891				1.96598	19.359	1.71983e-07	0.587006	1.71983e-07	0	1.71983e-07	1.71983e-07	1.71983e-07	0.975247	4.27494	-4.27494	0.0516554		***
H300016500	H300016500	-	-	-	-	-		1.83385	2.43791	2.03822	2.72309	2.37522	1.45066	2.32118	21.9505	1.71983e-07	0.874878	1.28564	1.02731	1.44524	1.24806	0.536705	1.21486	4.45618	-3.91948	0.0660875		***
H200007265	H200007265	ENSG00000066336	XM_011520308.1	6688	SPI1	Spi-1 proto-oncogene	2.77459	2.70013	2.08243	1.7222	3.56506	3.11147	2.18727	2.32853	29.0036	1.47227	1.43303	1.05826	0.784254	1.83392	1.6376	1.12913	1.21942	4.85816	-3.72903	0.0754139		***
DHsGV10004738	DHsGV10004738	ENSG00000255282	NR_038390.1	100288077	WTAPP1	Wilms tumor 1 associated protein pseudogene 1				1.05317	1.38332			2.03568	10.6563	1.71983e-07	1.71983e-07	1.71983e-07	0.0747438	0.468135	1.71983e-07	1.71983e-07	1.02551	3.41364	-3.41364	0.0938411		***
H300001525	H300001525	ENSG00000166569	NM_181654.3	339302	CPLX4	complexin 4									10.3874	1.71983e-07	1.71983e-07	1.71983e-07	1.71983e-07	1.71983e-07	1.71983e-07	1.71983e-07	1.71983e-07	3.37676	-3.37676	0.0962708		***
AHsV10003380	AHsV10003380	ENSG00000144285	NM_001202435.1	6323	SCN1A	sodium voltage-gated channel alpha subunit 1	3.0441	3.21004		1.03729	1.54603	1.68798		1.8636	9.92294	1.60601	1.68259	1.71983e-07	0.0528234	0.628565	0.755294	1.71983e-07	0.89809	3.31077	-3.31077	0.100777		***
H200006596	H200006596	ENSG00000145703	NM_001285462.1	10788	IQGAP2	IQ motif containing GTPase activating protein 2	104.15	78.5794	119.31	24.6074	20.9014	26.0182	1.47156	4.11619	12.1519	6.70252	6.29608	6.89857	4.62102	4.38553	4.70145	0.55735	2.04131	3.60311	-3.04576	0.121098		***
CHsGV10003379	CHsGV10003379	ENSG00000078725	NM_014618.2	1620	BRINP1	BMP/retinoic acid inducible neural specific 1							1.63618	5.64358	13.316	1.71983e-07	1.71983e-07	1.71983e-07	1.71983e-07	1.71983e-07	1.71983e-07	0.710334	2.49661	3.73509	-3.02476	0.122873		***
H200000678	H200000678	ENSG00000128422	NM_000422.2	3872	KRT17	keratin 17, type I	16.6842	20.6857	16.5677	46.6413	48.914	32.0055	3.77008	5.52795	29.1797	4.06041	4.37056	4.0503	5.54354	5.61218	5.00025	1.91459	2.46675	4.86689	-2.9523	0.129202		**
opHsV0400006447	opHsV0400006447	ENSG00000113389	NM_001204376.1	4883	NPR3	natriuretic peptide receptor 3								1.18214	7.66286	1.71983e-07	1.71983e-07	1.71983e-07	1.71983e-07	1.71983e-07	1.71983e-07	1.71983e-07	0.241397	2.93788	-2.93788	0.1305		**
opHsV0400005789	opHsV0400005789	ENSG00000236549	NG_008397.1	80204	FBXO11	F-box protein 11	8.31371	4.34685	3.03938	3.14306	2.3243	3.23118	1.7935	4.0382	13.5153	3.05549	2.11997	1.60378	1.65217	1.21679	1.69206	0.84278	2.01371	3.75652	-2.91374	0.132702		**
AHsV10000554	AHsV10000554	ENSG00000113327	NM_198903.2	2566	GABRG2	gamma-aminobutyric acid type A receptor gamma2 subunit									7.27907	1.71983e-07	1.71983e-07	1.71983e-07	1.71983e-07	1.71983e-07	1.71983e-07	1.71983e-07	1.71983e-07	2.86376	-2.86375	0.13738		**
H200002692	H200002692	ENSG00000128242	NM_001318116.1	9514	GAL3ST1	galactose-3-O-sulfotransferase 1	4.95848	3.6804	3.44977	2.83982	3.02521	3.14227	1.19578	3.58267	8.69969	2.3099	1.87986	1.7865	1.5058	1.59703	1.65181	0.257948	1.84104	3.12096	-2.86302	0.137451		**
H300011041	H300011041	ENSG00000168675	NM_001003675.3	753	LDLRAD4	low density lipoprotein receptor class A domain containing 4									7.10657	1.71983e-07	1.71983e-07	1.71983e-07	1.71983e-07	1.71983e-07	1.71983e-07	1.71983e-07	1.71983e-07	2.82915	-2.82915	0.140715		**
H300000411	H300000411	ENSG00000163075	NR_073132.1	200373	CFAP221	cilia and flagella associated protein 221				1.78007	1.69023			3.05056	6.68283	1.71983e-07	1.71983e-07	1.71983e-07	0.831932	0.757217	1.71983e-07	1.71983e-07	1.60907	2.74046	-2.74046	0.149637		**
H200006131	H200006131	ENSG00000225366	NM_001174136.1	6997	TDGF1	teratocarcinoma-derived growth factor 1	5.56077	7.83705	6.87865	6.97373	9.4763	8.13835	4.41337	9.74478	29.3801	2.47529	2.97031	2.78213	2.80193	3.24432	3.02474	2.14188	3.28463	4.87677	-2.73488	0.150217		**
CHsGV10003822	CHsGV10003822	ENSG00000169129	XM_005270242.3	84632	AFAP1L2	actin filament associated protein 1 like 2				2.07806	2.64448	2.68861		2.75431	6.30218	1.71983e-07	1.71983e-07	1.71983e-07	1.05524	1.40298	1.42686	1.71983e-07	1.46169	2.65585	-2.65585	0.158675		**
H300010198	H300010198	ENSG00000150676	XM_011544844.1	220047	CCDC83	coiled-coil domain containing 83								1.08489	6.28036	1.71983e-07	1.71983e-07	1.71983e-07	1.71983e-07	1.71983e-07	1.71983e-07	1.71983e-07	0.117555	2.65085	-2.65085	0.159227		**
DHsGV10002353	DHsGV10002353	ENSG00000237943	NR_036502.1	439949	PRKCQ-AS1	PRKCQ antisense RNA 1				17.4267	17.6461	23.4964		3.08829	6.14903	1.71983e-07	1.71983e-07	1.71983e-07	4.12323	4.14128	4.55437	1.71983e-07	1.62681	2.62036	-2.62036	0.162627		**
H200005843	H200005843	ENSG00000163362	NM_018265.3	55765	C1orf106	chromosome 1 open reading frame 106				19.8016	20.224	16.9134		2.70133	5.93087	1.71983e-07	1.71983e-07	1.71983e-07	4.30755	4.338	4.08009	1.71983e-07	1.43367	2.56824	-2.56824	0.168609		**
DHsGV10005771	DHsGV10005771	-	-	-	-	-	1.63788	2.33617	1.5269	2.07363	3.89676	2.5862	1.11442	5.1305	6.51043	0.711833	1.22415	0.610608	1.05216	1.96227	1.37083	0.156289	2.3591	2.70275	-2.54646	0.171174		**
AHsV10002505	AHsV10002505	ENSG00000164692	NM_000089.3	1278	COL1A2	collagen type I alpha 2							3.20814	4.35458	18.6898	1.71983e-07	1.71983e-07	1.71983e-07	1.71983e-07	1.71983e-07	1.71983e-07	1.68174	2.12253	4.22418	-2.54244	0.171652		**
CHsGV10001051	CHsGV10001051	ENSG00000108387	XM_011524912.1	5414	42617	septin 4				1.05317	1.391	1.51397		3.02394	5.73922	1.71983e-07	1.71983e-07	1.71983e-07	0.0747438	0.476122	0.598336	1.71983e-07	1.59643	2.52085	-2.52085	0.17424		**
H300002664	H300002664	ENSG00000232382	NM_001004736.3	26339	OR5K1	olfactory receptor family 5 subfamily K member 1	2.57733	2.16885	3.5699	2.1992	3.27785	4.01701		5.80604	5.72273	1.36588	1.11693	1.83589	1.13698	1.71275	2.00612	1.71983e-07	2.53755	2.5167	-2.5167	0.174742		**
DHsGV10004951	DHsGV10004951	-	-	-	-	-	7.22106	7.22774	6.94804	5.33376	5.78964	5.69342	2.23984	3.71251	12.7167	2.85221	2.85354	2.79661	2.41515	2.53347	2.5093	1.1634	1.89239	3.66865	-2.50526	0.176134		**
DHsGV10002419	DHsGV10002419	ENSG00000274712	-	-	RP11-147L13.15	-	2.41471	2.3401	1.33589	2.78587	5.92277	2.4738	1.39317	4.18028	7.83337	1.27185	1.22657	0.417799	1.47813	2.56627	1.30673	0.478372	2.0636	2.96963	-2.49126	0.177851		**
H200008419	H200008419	ENSG00000115461	NM_000599.3	3488	IGFBP5	insulin like growth factor binding protein 5						0.917997			5.61828	1.71983e-07	1.71983e-07	1.71983e-07	1.71983e-07	1.71983e-07	0	1.71983e-07	1.71983e-07	2.49013	-2.49013	0.17799		**
AHsV10001679	AHsV10001679	ENSG00000187658	XM_011534416.1	100190949	C5orf52	chromosome 5 open reading frame 52									5.61369	1.71983e-07	1.71983e-07	1.71983e-07	1.71983e-07	1.71983e-07	1.71983e-07	1.71983e-07	1.71983e-07	2.48895	-2.48895	0.178136		**
H200001579	H200001579	ENSG00000132872	NM_020783.3	6860	SYT4	synaptotagmin 4	2.03563	2.49332	2.66045	2.40578	2.93797	2.36408	1.17492	4.43453	6.5336	1.02548	1.31807	1.41167	1.26651	1.55482	1.24128	0.232558	2.14878	2.70788	-2.47532	0.179827		**
CHsGV10000200	CHsGV10000200	ENSG00000156925	NM_003413.3	7547	ZIC3	Zic family member 3	17.0787	2.53933		2.21197	2.36879	2.08881		2.23073	5.35199	4.09413	1.34445	1.71983e-07	1.14533	1.24415	1.06268	1.71983e-07	1.15752	2.42008	-2.42008	0.186846		**
H300001050	H300001050	ENSG00000149243	XM_011544954.1	283212	KLHL35	kelch like family member 35	10.1144	12.4893	12.1465	7.61222	7.69325	9.74698		2.90601	5.22037	3.33835	3.64262	3.60247	2.92832	2.94359	3.28496	1.71983e-07	1.53904	2.38415	-2.38415	0.191557		**
H300009988	H300009988	ENSG00000177363	NM_203422.3	221091	LRRN4CL	LRRN4 C-terminal like							1.03058	1.1583	5.362	1.71983e-07	1.71983e-07	1.71983e-07	1.71983e-07	1.71983e-07	1.71983e-07	0.0434509	0.212014	2.42277	-2.37932	0.1922		**
H300003331	H300003331	ENSG00000134198	NM_001308316.1	10100	TSPAN2	tetraspanin 2				1.82612	2.53175	2.10173	1.30291	3.31649	6.75679	1.71983e-07	1.71983e-07	1.71983e-07	0.868786	1.34013	1.07158	0.38174	1.72966	2.75634	-2.3746	0.19283		**
H300001208	H300001208	ENSG00000258839	XR_933899.1	101927910	LOC101927910	uncharacterized LOC101927910		1.61259		1.8074	2.4707	2.41187	1.21012	2.87595	6.22967	1.71983e-07	0.689381	1.71983e-07	0.853915	1.30492	1.27015	0.275155	1.52404	2.63916	-2.364	0.194252		**
opHsV0400000033	opHsV0400000033	ENSG00000184979	NM_017414.3	11274	USP18	ubiquitin specific peptidase 18	4.44652	5.40582	4.94123	48.2241	53.7674	51.1636		1.04804	5.14461	2.15268	2.43451	2.30487	5.59168	5.74866	5.67705	1.71983e-07	0.0676882	2.36306	-2.36306	0.194378		**
CHsGV10001855	CHsGV10001855	ENSG00000156689	XM_011544809.1	219970	GLYATL2	glycine-N-acyltransferase like 2				12.0494	15.6394	13.7427		1.65979	5.02891	1.71983e-07	1.71983e-07	1.71983e-07	3.59088	3.96711	3.7806	1.71983e-07	0.731002	2.33025	-2.33025	0.19885		**
H200011898	H200011898	ENSG00000135205	NM_020879.2	57639	CCDC146	coiled-coil domain containing 146				0.968786		1.14922		2.9196	4.97869	1.71983e-07	1.71983e-07	1.71983e-07	0	1.71983e-07	0.200658	1.71983e-07	1.54577	2.31577	-2.31577	0.200856		**
H200006845	H200006845	ENSG00000163737	NM_002619.3	5196	PF4	platelet factor 4					1.02493	1.14922			4.96666	1.71983e-07	1.71983e-07	1.71983e-07	1.71983e-07	0.0355311	0.200658	1.71983e-07	1.71983e-07	2.31228	-2.31228	0.201343		**
DHsTV10000157	DHsTV10000157	-	-	-	-	-				0.97215	1.68833			2.15022	4.9416	1.71983e-07	1.71983e-07	1.71983e-07	0	0.755599	1.71983e-07	1.71983e-07	1.10448	2.30498	-2.30498	0.202364		**
DHsGV10005499	DHsGV10005499	-	-	-	-	-	36.8502	82.9631	35.8766	77.52	71.3372	41.2914	35.8568	97.1966	176.793	5.2036	6.3744	5.16497	6.2765	6.15658	5.36777	5.16418	6.60283	7.46592	-2.30174	0.202818		**
DHsGV10003627	DHsGV10003627	ENSG00000255354	-	-	RP11-148O21.2	-	2.50914	2.5858	1.789	2.45815	3.28458	2.35702		3.73603	4.91654	1.32719	1.37061	0.839151	1.29757	1.71571	1.23696	1.71983e-07	1.90151	2.29764	-2.29764	0.203395		**
AHsV10003153	AHsV10003153	ENSG00000116161	NM_014412.2	27101	CACYBP	calcyclin binding protein	3.23323	3.3488	4.9324	2.64912	3.36798	3.26962		1.2629	4.80417	1.69297	1.74364	2.30229	1.40551	1.75188	1.70912	1.71983e-07	0.336744	2.26429	-2.26429	0.208153		**
DHsGV10003158	DHsGV10003158	ENSG00000160959	XM_005272361.2	9684	LRRC14	leucine rich repeat containing 14	1.8952	2.30434	2.44121	1.90741	2.5308	2.42715		3.29945	4.80093	0.922351	1.20435	1.28759	0.931615	1.33959	1.27926	1.71983e-07	1.72223	2.26331	-2.26331	0.208293		**
DHsGV10003025	DHsGV10003025	-	-	-	-	-	1.8806	2.9457	4.26887	2.52381	3.41003	3.63673		4.26671	4.73079	0.911195	1.55861	2.09386	1.3356	1.76978	1.86264	1.71983e-07	2.09313	2.24208	-2.24208	0.211381		**
H300008186	H300008186	ENSG00000124216	NM_005985.3	6615	SNAI1	snail family zinc finger 1	8.19167	8.48925	12.4471		1.59915			2.36539	4.7124	3.03416	3.08564	3.63774	1.71983e-07	0.677303	1.71983e-07	1.71983e-07	1.24208	2.23646	-2.23646	0.212206		**
H300002914	H300002914	ENSG00000105894	XM_005250516.1	5764	PTN	pleiotrophin	49.1855	54.7895	38.1212				1.78947	3.42763	8.4215	5.62016	5.77583	5.25252	1.71983e-07	1.71983e-07	1.71983e-07	0.839532	1.77721	3.07408	-2.23454	0.212488		**
DHsGV10001158	DHsGV10001158	-	NR_036495.1	646938	LOC646938	TBC1 domain family, member 2B pseudogene	1.56535	2.00118	3.54248	3.08626	3.69584	4.32658	1.59305	5.00887	7.4164	0.646487	1.00085	1.82476	1.62586	1.8859	2.11323	0.671788	2.32448	2.89072	-2.21893	0.2148		**
opHsV0400000474	opHsV0400000474	ENSG00000102755	NM_002019.4	2321	FLT1	fms related tyrosine kinase 1				1.2848	1.42128	2.37287			4.59336	1.71983e-07	1.71983e-07	1.71983e-07	0.361542	0.507187	1.24663	1.71983e-07	1.71983e-07	2.19955	-2.19955	0.217706		**
AHsV10000966	AHsV10000966	-	NM_214711.3	401137	PRR27	proline rich 27									4.57677	1.71983e-07	1.71983e-07	1.71983e-07	1.71983e-07	1.71983e-07	1.71983e-07	1.71983e-07	1.71983e-07	2.19433	-2.19433	0.218495		**
H300005685	H300005685	-	-	-	-	-				1.01333	1.3302	1.86288		2.6843	4.53913	1.71983e-07	1.71983e-07	1.71983e-07	0.0190985	0.411641	0.897532	1.71983e-07	1.42454	2.18242	-2.18242	0.220307		**
H200018939	H200018939	ENSG00000137460	NM_033393.2	85462	FHDC1	FH2 domain containing 1				3.70551	4.31569	3.97914	5.07705	6.77614	22.8273	1.71983e-07	1.71983e-07	1.71983e-07	1.88967	2.10959	1.99246	2.34399	2.76046	4.51269	-2.1687	0.222411		**
CHsGV10002109	CHsGV10002109	ENSG00000163288	NM_000812.3	2560	GABRB1	gamma-aminobutyric acid type A receptor beta1 subunit							1.12935	2.63812	5.03148	1.71983e-07	1.71983e-07	1.71983e-07	1.71983e-07	1.71983e-07	1.71983e-07	0.175486	1.39951	2.33098	-2.1555	0.224456		**
CHsGV10002695	CHsGV10002695	ENSG00000152292	XM_011532797.1	284948	SH2D6	SH2 domain containing 6		1.3059		1.53017	1.81019	2.42187		2.96609	4.44602	1.71983e-07	0.38504	1.71983e-07	0.613689	0.856141	1.27612	1.71983e-07	1.56856	2.15251	-2.15251	0.224921		**
H300008755	H300008755	ENSG00000181803	NM_001001968.1	341799	OR6S1	olfactory receptor family 6 subfamily S member 1	2.06188	2.0942	1.72688	2.10229	3.48166	2.72705		3.13447	4.42096	1.04396	1.0664	0.788166	1.07196	1.79977	1.44734	1.71983e-07	1.64822	2.14436	-2.14436	0.226195		**
H200000472	H200000472	-	NR_040662.1	10866	HCP5	HLA complex P5 (non-protein coding)				5.70657	5.84346	5.16376		1.68615	4.39455	1.71983e-07	1.71983e-07	1.71983e-07	2.51262	2.54682	2.36842	1.71983e-07	0.753734	2.13572	-2.13572	0.227555		**
DHsGV10000091	DHsGV10000091	-	XM_011519174.1	8939	FUBP3	far upstream element (FUSE) binding protein 3									4.36852	1.71983e-07	1.71983e-07	1.71983e-07	1.71983e-07	1.71983e-07	1.71983e-07	1.71983e-07	1.71983e-07	2.12715	-2.12715	0.22891		**
opHsV0400002248	opHsV0400002248	ENSG00000228646	-	100270983	RPL31P13	ribosomal protein L31 pseudogene 13	1.93686	2.34703	2.40981	2.29743	3.00192	2.53955		2.80537	4.33175	0.95372	1.23084	1.26892	1.20002	1.58588	1.34457	1.71983e-07	1.48819	2.11495	-2.11495	0.230853		**
DHsGV10005464	DHsGV10005464	-	XM_011527583.1	105372474	LOC105372474	uncharacterized LOC105372474		1.26675			2.79132	1.56298		2.79574	4.32707	1.71983e-07	0.341127	1.71983e-07	1.71983e-07	1.48095	0.644296	1.71983e-07	1.48323	2.11339	-2.11339	0.231103		**
H200005691	H200005691	ENSG00000174951	NM_000148.3	2523	FUT1	fucosyltransferase 1 (H blood group)				9.02528	9.58588	10.7691	1.59256	2.61033	6.83351	1.71983e-07	1.71983e-07	1.71983e-07	3.17397	3.26091	3.42882	0.671349	1.38423	2.77263	-2.10128	0.233052		**
DHsGV10005255	DHsGV10005255	-	-	-	-	-	2.27457	3.12787	1.76157	2.06972	3.33022	3.16722		3.59544	4.27028	1.18559	1.64518	0.816866	1.04943	1.73562	1.66322	1.71983e-07	1.84617	2.09433	-2.09433	0.234177		**
H200011059	H200011059	ENSG00000132965	NM_001204406.1	241	ALOX5AP	arachidonate 5-lipoxygenase activating protein	3.85531	2.20799	3.16362					2.66787	4.2695	1.94685	1.14274	1.66158	1.71983e-07	1.71983e-07	1.71983e-07	1.71983e-07	1.41569	2.09407	-2.09407	0.234219		**
opHsV0400004699	opHsV0400004699	ENSG00000020129	NM_001014841.1	23154	NCDN	neurochondrin	2.57382	2.3967	5.50726	2.01709	2.94181	2.2455	1.13226	3.82303	4.79827	1.36391	1.26105	2.46133	1.01228	1.5567	1.16704	0.179209	1.93472	2.26251	-2.0833	0.235973		**
opHsV0400002819	opHsV0400002819	ENSG00000213708	-	100128685	SLC16A14P1	solute carrier family 16, member 14 pseudogene 1				24.8934	25.5636	23.2493	1.25671	3.03074	5.32036	1.71983e-07	1.71983e-07	1.71983e-07	4.63769	4.67602	4.53912	0.329654	1.59967	2.41152	-2.08187	0.236208		**
CHsGV10000690	CHsGV10000690	ENSG00000113389	NM_001204376.1	4883	NPR3	natriuretic peptide receptor 3	1.82322	1.28806	1.94942	1.09852	1.69312	1.89603	1.6337	4.84871	6.84323	0.866485	0.365198	0.963046	0.135565	0.759684	0.922985	0.708145	2.2776	2.77468	-2.06653	0.238733		**
opHsV0400002138	opHsV0400002138	ENSG00000183324	XM_011521462.1	283677	REC114	REC114 meiotic recombination protein	2.68045	2.92466	2.94114	2.83539	3.68187	4.39583	1.21309	3.62489	5.0797	1.42247	1.54827	1.55638	1.50355	1.88044	2.13613	0.278687	1.85794	2.34474	-2.06606	0.238811		**
H200013284	H200013284	ENSG00000176728	NR_125736.1	83869	TTTY14	testis-specific transcript, Y-linked 14 (non-protein coding)	4.24519	5.27039	5.00335	4.83875	6.74144	6.15765	4.96748	8.73304	20.7589	2.08583	2.39791	2.32289	2.27464	2.75306	2.62238	2.31251	3.12648	4.37566	-2.06314	0.239294		**
DHsGV10002759	DHsGV10002759	-	-	-	-	-	1.34214	5.01384		1.36608	2.28993	7.76921		2.39175	4.17639	0.42453	2.32592	1.71983e-07	0.450044	1.1953	2.95777	1.71983e-07	1.25807	2.06226	-2.06226	0.239441		**
H200017605	H200017605	ENSG00000139800	NM_033132.3	85416	ZIC5	Zic family member 5	17.4048	18.5395	18.8753	40.9984	48.0124	42.8877		2.92639	4.15791	4.12141	4.21253	4.23843	5.3575	5.58534	5.42249	1.71983e-07	1.54912	2.05586	-2.05586	0.240506		**
H300022263	H300022263	ENSG00000155052	NM_130773.3	129684	CNTNAP5	contactin associated protein-like 5		1.89791	2.83145	1.57577	2.29402	1.96764		3.55148	4.1538	1.71983e-07	0.924413	1.50154	0.656062	1.19788	0.976463	1.71983e-07	1.82842	2.05443	-2.05443	0.240744		**
AHsV10001499	AHsV10001499	ENSG00000188994	NM_015021.1	23036	ZNF292	zinc finger protein 292					1.67462				4.14209	1.71983e-07	1.71983e-07	1.71983e-07	1.71983e-07	0.74383	1.71983e-07	1.71983e-07	1.71983e-07	2.05036	-2.05036	0.241424		**
H300001749	H300001749	ENSG00000178301	XR_949882.1	282679	AQP11	aquaporin 11				2.79422	3.06631	4.26644	1.28852	2.70133	5.3354	1.71983e-07	1.71983e-07	1.71983e-07	1.48244	1.6165	2.09303	0.365712	1.43367	2.4156	-2.04989	0.241503		**
AHsV10001738	AHsV10001738	ENSG00000172283	NM_001002758.1	442862	PRY2	PTPN13-like, Y-linked 2	1.66034	2.02588	2.08566	1.63985	1.87414	1.57354		2.42521	4.14065	0.731479	1.01855	1.0605	0.713564	0.906226	0.654014	1.71983e-07	1.27811	2.04986	-2.04986	0.241508		**
H200004689	H200004689	ENSG00000180818	NM_017409.3	3226	HOXC10	homeobox C10	2.35411	1.57683	1.78974	8.56967	11.3638	10.166		3.484	4.12216	1.23518	0.657025	0.839751	3.09924	3.50638	3.34568	1.71983e-07	1.80074	2.0434	-2.0434	0.242591		**
H300011469	H300011469	ENSG00000171121	NM_171830.1	27094	KCNMB3	potassium calcium-activated channel subfamily M regulatory beta subunit 3				1.74617	2.06233	1.52892		2.01555	4.10968	1.71983e-07	1.71983e-07	1.71983e-07	0.804193	1.04428	0.612517	1.71983e-07	1.01118	2.03903	-2.03903	0.243328		**
AHsV10003167	AHsV10003167	ENSG00000139083	XM_011520612.1	2120	ETV6	ETS variant 6	2.87714	2.85334	4.22609	1.44737	1.81787	2.07296	1.30583	4.1828	5.34865	1.52463	1.51265	2.07932	0.53343	0.862249	1.0517	0.384967	2.06447	2.41918	-2.03421	0.244142		**
AHsV10002086	AHsV10002086	ENSG00000071575	NR_027303.1	28951	TRIB2	tribbles pseudokinase 2				12.8406	14.3131	15.0779		1.44066	4.05221	1.71983e-07	1.71983e-07	1.71983e-07	3.68264	3.83926	3.91436	1.71983e-07	0.526727	2.01871	-2.01871	0.246779		**
DHsGV10000723	DHsGV10000723	ENSG00000261798	XM_011542545.1	105378951	LOC105378951	collagen alpha-1(III) chain-like	2.89636	2.9353	2.59361	2.47377	2.4926	3.22062	1.04546	2.61089	4.22205	1.53424	1.55351	1.37496	1.30671	1.31765	1.68734	0.0641324	1.38454	2.07794	-2.01381	0.247618		**
H200014809	H200014809	ENSG00000111344	XM_011538854.1	8437	RASAL1	RAS protein activator like 1 (GAP1 like)	1.42141	2.28291	1.28111	1.44604	1.91524	2.33824		2.90657	4.02314	0.50732	1.19087	0.357393	0.532105	0.937523	1.22542	1.71983e-07	1.53932	2.00832	-2.00832	0.248562		**
opHsV0400001712	opHsV0400001712	ENSG00000182326	XM_005253760.1	716	C1S	complement component 1, s subcomponent	4.83726	4.28279	5.23715	1.47861	1.12325	1.21935	4.86827	5.38223	19.4591	2.27419	2.09855	2.38878	0.564242	0.167676	0.286118	2.28341	2.4282	4.28238	-1.99897	0.250179		*
DHsGV10004222	DHsGV10004222	-	-	-	-	-		1.78718	1.49955	1.35774	2.61395	2.44682		3.22548	3.99407	1.71983e-07	0.837682	0.584527	0.441204	1.38623	1.29091	1.71983e-07	1.68951	1.99786	-1.99786	0.250371		*
AHsV10001506	AHsV10001506	ENSG00000132321	NR_073043.1	79781	IQCA1	IQ motif containing with AAA domain 1				5.34964	6.58302	5.61686	2.01025	2.81556	7.9992	1.71983e-07	1.71983e-07	1.71983e-07	2.41944	2.71875	2.48976	1.00738	1.49342	2.99986	-1.99248	0.251307		*
H200016269	H200016269	ENSG00000168398	NM_000623.3	624	BDKRB2	bradykinin receptor B2	1.577	2.01164	1.16738	8.97398	8.92632	6.82376	1.63322	3.32555	6.49708	0.657179	1.00837	0.223273	3.16575	3.15807	2.77057	0.707716	1.73359	2.69979	-1.99207	0.251377		*
AHsV10000893	AHsV10000893	-	-	-	-	-		1.98347	1.23833	1.42909	2.41304	2.41277		3.27994	3.96901	1.71983e-07	0.988025	0.308392	0.515096	1.27085	1.27069	1.71983e-07	1.71367	1.98878	-1.98878	0.251952		*
H200012200	H200012200	-	XM_011518187.1	11094	CACFD1	calcium channel flower domain containing 1		1.6343	1.11011	2.28048	2.75336	2.752		3.1407	3.96568	1.71983e-07	0.708669	0.150703	1.18934	1.4612	1.46048	1.71983e-07	1.65109	1.98757	-1.98757	0.252164		*
H200001567	H200001567	ENSG00000136859	NM_012098.2	23452	ANGPTL2	angiopoietin like 2	4.0412	3.06042	2.90955			1.07762		2.05612	3.95377	2.01478	1.61373	1.54079	1.71983e-07	1.71983e-07	0.10785	1.71983e-07	1.03992	1.98323	-1.98323	0.252923		*
H200012842	H200012842	ENSG00000137674	NM_004771.3	9313	MMP20	matrix metallopeptidase 20		1.43767	1.79304	1.07714	1.6816	1.60052		2.72115	3.94052	1.71983e-07	0.523736	0.842408	0.107207	0.749835	0.678545	1.71983e-07	1.44422	1.97839	-1.97839	0.253774		*
opHsV0400005796	opHsV0400005796	ENSG00000198711	NR_103541.1	619518	SSBP3-AS1	SSBP3 antisense RNA 1	3.75331	3.61242	2.66369	4.1281	5.42836	5.21367	1.20716	4.20293	4.75662	1.90816	1.85296	1.41342	2.04548	2.44052	2.3823	0.271613	2.0714	2.24994	-1.97832	0.253785		*
H200002062	H200002062	ENSG00000158258	NM_022131.2	64084	CLSTN2	calsyntenin 2				3.36217	3.95686	5.36036		1.54896	3.93661	1.71983e-07	1.71983e-07	1.71983e-07	1.74939	1.98436	2.42233	1.71983e-07	0.631301	1.97695	-1.97695	0.254026		*
AHsV10002740	AHsV10002740	ENSG00000140465	NM_001319217.1	1543	CYP1A1	cytochrome P450 family 1 subfamily A member 1				7.58046	6.285	1.61491			3.90487	1.71983e-07	1.71983e-07	1.71983e-07	2.92228	2.65191	0.691452	1.71983e-07	1.71983e-07	1.96527	-1.96527	0.25609		*
H300022748	H300022748	ENSG00000163618	NM_183393.2	8618	CADPS	Ca2+ dependent secretion activator				0.997444	1.60204	1.85759		2.17745	3.89563	1.71983e-07	1.71983e-07	1.71983e-07	0	0.679911	0.893433	1.71983e-07	1.12264	1.96186	-1.96186	0.256698		*
opHsV0400002291	opHsV0400002291	-	NM_145159.2	3714	JAG2	jagged 2	82.0557	95.3684	80.0801	12.6405	15.0137	14.7722		2.28432	3.89496	6.35853	6.57544	6.32337	3.65998	3.90821	3.88481	1.71983e-07	1.19176	1.96161	-1.96161	0.256742		*
DHsGV10005259	DHsGV10005259	ENSG00000270500	-	100288892	COX6CP4	cytochrome c oxidase subunit VIc pseudogene 4	1.90305	2.56103	1.84303	2.36985	4.21309	3.25434		3.7054	3.89152	0.92831	1.35673	0.882082	1.2448	2.07488	1.70237	1.71983e-07	1.88963	1.96033	-1.96033	0.256969		*
H200003100	H200003100	ENSG00000163762	NM_001184723.1	116441	TM4SF18	transmembrane 4 L six family member 18	11.1259	10.6505	8.92879	1.70942	2.39139	2.05419		3.35618	3.88238	3.47585	3.41285	3.15847	0.773511	1.25785	1.03857	1.71983e-07	1.74682	1.95694	-1.95694	0.257574		*
DHsGV10000481	DHsGV10000481	ENSG00000204740	XM_011519455.1	340895	MALRD1	MAM and LDL receptor class A domain containing 1			1.16819	1.96421	2.97548	2.53809		2.86915	3.87971	1.71983e-07	1.71983e-07	0.224272	0.973947	1.57312	1.34374	1.71983e-07	1.52062	1.95595	-1.95595	0.257751		*
AHsV10001271	AHsV10001271	ENSG00000106351	XM_005250306.2	3268	AGFG2	ArfGAP with FG repeats 2									3.8757	1.71983e-07	1.71983e-07	1.71983e-07	1.71983e-07	1.71983e-07	1.71983e-07	1.71983e-07	1.71983e-07	1.95446	-1.95446	0.258018		*
AHsV10001740	AHsV10001740	ENSG00000066468	XM_006717713.2	2263	FGFR2	fibroblast growth factor receptor 2	2.38441	2.3401	1.76966	2.84267	3.82104	5.3724		2.88897	3.83729	1.25363	1.22657	0.823472	1.50725	1.93396	2.42557	1.71983e-07	1.53056	1.94009	-1.94009	0.2606		*
H300000923	H300000923	ENSG00000133110	XM_005266232.2	10631	POSTN	periostin, osteoblast specific factor	1.72094	1.81248	2.31952				6.36719	10.2922	24.387	0.783199	0.857964	1.21383	1.71983e-07	1.71983e-07	1.71983e-07	2.67066	3.36348	4.60804	-1.93739	0.261089		*
DHsGV10004876	DHsGV10004876	-	-	-	-	-	1.79699	2.32925	2.11389	2.03378	2.35772	2.21941		2.30161	3.81881	0.845579	1.21987	1.0799	1.02416	1.23739	1.15018	1.71983e-07	1.20264	1.93312	-1.93312	0.261862		*
DHsGV10003894	DHsGV10003894	ENSG00000087365	XM_011544740.1	10992	SF3B2	splicing factor 3b subunit 2	2.90745	2.90301	1.46491	2.55221	3.3413	3.00581	1.11437	3.92768	4.24768	1.53975	1.53755	0.550816	1.35175	1.74041	1.58776	0.156227	1.97368	2.08668	-1.93045	0.262347		*
DHsGV10004140	DHsGV10004140	ENSG00000095932	NM_001136503.1	284422	SMIM24	small integral membrane protein 24	1.94472	1.81967	1.94134	1.62814	2.33537	1.62255		3.31649	3.80508	0.959561	0.86368	0.957051	0.703226	1.22365	0.69826	1.71983e-07	1.72966	1.92793	-1.92793	0.262806		*
CHsGV10002473	CHsGV10002473	ENSG00000114251	NM_003392.4	7474	WNT5A	wingless-type MMTV integration site family member 5A				16.0835	20.2264	19.8557	2.41044	4.1896	9.16954	1.71983e-07	1.71983e-07	1.71983e-07	4.00751	4.33817	4.31148	1.2693	2.06681	3.19685	-1.92755	0.262875		*
H200003701	H200003701	ENSG00000145088	NM_001320041.1	55840	EAF2	ELL associated factor 2				26.6358	31.7863	27.5373		2.78864	3.78737	1.71983e-07	1.71983e-07	1.71983e-07	4.73529	4.99033	4.78332	1.71983e-07	1.47956	1.9212	-1.9212	0.264035		*
H200015828	H200015828	ENSG00000158639	NM_001013435.2	90737	PAGE5	PAGE family member 5	2.07758	2.26879	2.5734	1.78628	2.39428	2.68568		2.73165	3.7865	1.0549	1.18192	1.36368	0.836956	1.25959	1.42529	1.71983e-07	1.44977	1.92086	-1.92086	0.264096		*
opHsV0400009248	opHsV0400009248	ENSG00000161860	NM_001105578.1	256126	SYCE2	synaptonemal complex central element protein 2		1.39499	2.03088	3.53175	4.14531	4.42841		2.93689	3.76812	1.71983e-07	0.480252	1.02211	1.82038	2.05148	2.14679	1.71983e-07	1.55429	1.91384	-1.91384	0.265385		*
H300008503	H300008503	ENSG00000185742	XM_011542818.1	399947	C11orf87	chromosome 11 open reading frame 87		1.48075			1.08958	1.89075		2.57686	3.76087	1.71983e-07	0.56633	1.71983e-07	1.71983e-07	0.123768	0.918957	1.71983e-07	1.36562	1.91106	-1.91106	0.265896		*
DHsGV10003708	DHsGV10003708	ENSG00000111331	-	4940	OAS3	2'-5'-oligoadenylate synthetase 3, 100kDa	1.32698	1.74443	2.21462	1.80766	1.38716	2.2998		3.99172	3.7583	0.408144	0.802755	1.14706	0.854123	0.472134	1.20151	1.71983e-07	1.99701	1.91008	-1.91008	0.266078		*
AHsV10000025	AHsV10000025	ENSG00000128833	NM_018728.3	55930	MYO5C	myosin VC	5.54646	6.4433	5.92089	30.5367	32.6086	36.4068		1.1617	3.75085	2.47157	2.6878	2.56581	4.93247	5.02718	5.18614	1.71983e-07	0.216239	1.90722	-1.90722	0.266606		*
H200004627	H200004627	ENSG00000136514	NM_022147.2	64108	RTP4	receptor (chemosensory) transporter protein 4	1.44414	2.11165	2.1372	3.53592	2.85143	2.71502		2.83142	3.74752	0.530207	1.07837	1.09572	1.82209	1.51168	1.44096	1.71983e-07	1.50153	1.90593	-1.90593	0.266843		*
DHsGV10000821	DHsGV10000821	-	-	-	-	-	1.82322	2.61098	2.9185	3.35667	3.51986	3.89932	1.5896	5.58777	5.94335	0.866485	1.38459	1.54523	1.74703	1.81552	1.96322	0.668659	2.48227	2.57128	-1.90262	0.267458		*
AHsV10000760	AHsV10000760	ENSG00000261652	NM_001198784.1	145788	C15orf65	chromosome 15 open reading frame 65	4.24604	3.21696	5.05415	2.77859	4.18351	2.97209	4.39353	6.51133	16.4206	2.08612	1.6857	2.33747	1.47436	2.06472	1.57148	2.13538	2.70295	4.03743	-1.90205	0.267562		*
H200017657	H200017657	ENSG00000154263	NM_080282.3	10349	ABCA10	ATP binding cassette subfamily A member 10	1.91442	1.99066	2.79992	2.00849	2.37238	3.17835	1.08266	3.05056	4.04554	0.936905	0.993248	1.48539	1.00611	1.24634	1.66828	0.114582	1.60907	2.01633	-1.90175	0.267618		*
H300011488	H300011488	ENSG00000062282	XM_011545304.1	84649	DGAT2	diacylglycerol O-acyltransferase 2	71.3663	69.3069	86.3676	4.43861	4.39456	5.5464	1.29698	2.88928	4.84238	6.15717	6.11493	6.43242	2.15011	2.13572	2.47155	0.375155	1.53071	2.27572	-1.90056	0.267839		*
H200013676	H200013676	ENSG00000102904	XM_011523243.1	55815	TSNAXIP1	translin-associated factor X interacting protein 1				2.25289	2.3873	2.59002		2.18337	3.73237	1.71983e-07	1.71983e-07	1.71983e-07	1.17178	1.25538	1.37296	1.71983e-07	1.12656	1.90009	-1.90009	0.267926		*
opHsV0400003654	opHsV0400003654	ENSG00000187824	XM_011523836.1	388335	TMEM220	transmembrane protein 220				14.1361	14.4815	15.0808		0.977461	3.72579	1.71983e-07	1.71983e-07	1.71983e-07	3.82132	3.85614	3.91464	1.71983e-07	0	1.89755	-1.89755	0.268399		*
AHsV10000877	AHsV10000877	ENSG00000188011	NM_173821.2	285093	RTP5	receptor (chemosensory) transporter protein 5 (putative)	1.64896	1.30617	1.15606	1.83916	2.18394	1.7408		3.32951	3.72569	0.721553	0.385339	0.209218	0.879049	1.12693	0.799752	1.71983e-07	1.73531	1.89751	-1.89751	0.268406		*
H300009301	H300009301	-	-	-	-	-		2.05811	2.18396	2.22342	2.13012	2.42805	1.32324	3.41965	4.92902	1.71983e-07	1.04132	1.12695	1.15278	1.09093	1.2798	0.404075	1.77385	2.3013	-1.89723	0.268459		*
H200014432	H200014432	ENSG00000128482	XM_011524004.1	7732	RNF112	ring finger protein 112								1.34058	3.71578	1.71983e-07	1.71983e-07	1.71983e-07	1.71983e-07	1.71983e-07	1.71983e-07	1.71983e-07	0.422857	1.89367	-1.89367	0.269122		*
opHsV0400004484	opHsV0400004484	ENSG00000280165	NM_022843.3	64881	PCDH20	protocadherin 20		1.86934		18.3995	17.4844	17.0551		2.49548	3.71321	1.71983e-07	0.902532	1.71983e-07	4.2016	4.12799	4.09213	1.71983e-07	1.31932	1.89267	-1.89267	0.269309		*
DHsGV10000392	DHsGV10000392	-	-	-	-	-	3.31712	3.44149	2.87504	1.53017	3.31965	2.30889		3.23629	3.70998	1.72993	1.78303	1.52358	0.613689	1.73103	1.2072	1.71983e-07	1.69434	1.89141	-1.89141	0.269544		*
AHsV10003497	AHsV10003497	ENSG00000122986	XM_011538848.1	84329	HVCN1	hydrogen voltage gated channel 1					0.919887		1.22797	1.38367	4.55181	1.71983e-07	1.71983e-07	1.71983e-07	1.71983e-07	0	1.71983e-07	0.296275	0.4685	2.18644	-1.89016	0.269776		*
opHsV0400006118	opHsV0400006118	ENSG00000185885	NM_003641.3	8519	IFITM1	interferon induced transmembrane protein 1	66.3718	64.6647	72.9111	24.7801	26.6859	25.6321		2.86292	3.70664	6.0525	6.01491	6.18807	4.63111	4.73801	4.67988	1.71983e-07	1.51749	1.89011	-1.89011	0.269786		*
H300003135	H300003135	ENSG00000137462	NM_001318796.1	7097	TLR2	toll like receptor 2								3.45486	3.69072	1.71983e-07	1.71983e-07	1.71983e-07	1.71983e-07	1.71983e-07	1.71983e-07	1.71983e-07	1.78863	1.8839	-1.8839	0.27095		*
DHsGV10003360	DHsGV10003360	-	NR_103538.1	729583	LINC01556	long intergenic non-protein coding RNA 1556						0.951154		1.73974	3.68337	1.71983e-07	1.71983e-07	1.71983e-07	1.71983e-07	1.71983e-07	0	1.71983e-07	0.798872	1.88103	-1.88103	0.27149		*
H300006879	H300006879	ENSG00000163630	NM_144642.4	132204	SYNPR	synaptoporin		1.51624	1.37456	1.43459	1.69721	1.48317		2.65398	3.68148	1.71983e-07	0.600502	0.458973	0.520637	0.763166	0.568679	1.71983e-07	1.40816	1.88029	-1.88029	0.27163		*
H200000462	H200000462	ENSG00000105695	NM_080600.2	4099	MAG	myelin associated glycoprotein		1.67671	1.79297	1.93714	2.55699	2.22616		2.90003	3.6749	1.71983e-07	0.745634	0.842355	0.953925	1.35444	1.15456	1.71983e-07	1.53607	1.87771	-1.87771	0.272116		*
opHsV0400002802	opHsV0400002802	-	-	-	-	-	1.83107	2.32532	1.83973	3.22852	3.56725	2.86204		3.04716	3.66499	0.872689	1.21743	0.879497	1.69087	1.83481	1.51704	1.71983e-07	1.60747	1.87381	-1.87381	0.272852		*
AHsV10002313	AHsV10002313	ENSG00000203809	NR_046407.1	100113403	LIN28B-AS1	LIN28B antisense RNA 1	2.44881	2.96341	2.94909	3.67401	4.45152	3.87852		4.1094	3.66422	1.29208	1.56726	1.56027	1.87735	2.1543	1.95551	1.71983e-07	2.03893	1.8735	-1.8735	0.27291		*
H200019163	H200019163	ENSG00000117480	NM_001441.2	2166	FAAH	fatty acid amide hydrolase	14.5642	12.9643	15.5197	6.64468	7.74567	8.11194	1.27709	1.94127	4.67676	3.86435	3.69647	3.95603	2.7322	2.95339	3.02005	0.352858	0.957004	2.22551	-1.87265	0.273071		*
H200011645	H200011645	ENSG00000142149	NM_014586.1	30811	HUNK	hormonally up-regulated Neu-associated kinase	1.98288	3.43789	2.66779	2.77416	3.85949	3.10911		3.06136	3.65831	0.987594	1.78152	1.41565	1.47205	1.94841	1.6365	1.71983e-07	1.61417	1.87118	-1.87118	0.27335		*
H300010578	H300010578	ENSG00000240583	NM_001185061.1	358	AQP1	aquaporin 1 (Colton blood group)	5.25394	6.71102	6.74484	2.7958	3.14203	3.75734	1.2999	3.6181	4.74471	2.3934	2.74653	2.75378	1.48326	1.65169	1.90971	0.378398	1.85523	2.24632	-1.86792	0.273968		*
H300000574	H300000574	ENSG00000110324	NR_026691.1	3587	IL10RA	interleukin 10 receptor subunit alpha	2.55166	2.67123	2.65971	3.10606	3.89222	4.17841	1.54938	4.85464	5.65201	1.35143	1.4175	1.41127	1.63508	1.96059	2.06295	0.631687	2.27936	2.49876	-1.86708	0.274128		*
DHsGV10004424	DHsGV10004424	ENSG00000141441	NM_001242409.1	64762	GAREM1	GRB2 associated regulator of MAPK1 subtype 1	3.47972	2.76392	3.16766	2.12519	3.18407	3.52726	1.07075	4.35149	3.89219	1.79897	1.46671	1.66342	1.08759	1.67087	1.81855	0.0986177	2.12151	1.96058	-1.86197	0.275101		*
DHsGV10005121	DHsGV10005121	-	-	-	-	-	2.63443	2.81752	3.17568	2.4183	2.12628	2.11376	1.10844	3.2958	4.02706	1.39749	1.49442	1.66707	1.27399	1.08833	1.07981	0.148525	1.72063	2.00973	-1.8612	0.275247		*
H200012499	H200012499	ENSG00000134780	XM_011545235.1	747	DAGLA	diacylglycerol lipase alpha		1.71946		2.37713	3.23964	3.44071		6.42577	3.62924	1.71983e-07	0.781954	1.71983e-07	1.24922	1.69584	1.7827	1.71983e-07	2.68387	1.85967	-1.85967	0.27554		*
AHsV10001878	AHsV10001878	ENSG00000242173	NM_001176.3	398	ARHGDIG	Rho GDP dissociation inhibitor (GDI) gamma	1.89926	2.55744	7.84213	5.86781	7.86728	7.66623		2.55982	3.62658	0.925437	1.3547	2.97125	2.55282	2.97586	2.93852	1.71983e-07	1.35604	1.85861	-1.85861	0.275742		*
CHsGV10000149	CHsGV10000149	ENSG00000132329	NM_001308353.1	10267	RAMP1	receptor (G protein-coupled) activity modifying protein 1				39.2165	43.771	50.7554	8.9465	11.9696	32.3244	1.71983e-07	1.71983e-07	1.71983e-07	5.29339	5.4519	5.66549	3.16132	3.58131	5.01455	-1.85323	0.276772		*
H200017440	H200017440	ENSG00000135517	XM_011538354.1	4284	MIP	major intrinsic protein of lens fiber	2.09302	2.80694	2.64037	2.46676	3.41003	4.14054	1.37834	2.97232	4.97401	1.06559	1.489	1.40074	1.30261	1.76978	2.04982	0.462931	1.57159	2.31441	-1.85148	0.277108		*
H300010048	H300010048	ENSG00000155011	NM_014421.2	27123	DKK2	dickkopf WNT signaling pathway inhibitor 2	7.55793	4.77819	4.51561	6.51989	6.57245	7.11602	1.31181	2.99048	4.72755	2.91799	2.25646	2.17492	2.70485	2.71643	2.83107	0.39156	1.58038	2.24109	-1.84953	0.277482		*
opHsV0400002196	opHsV0400002196	ENSG00000185681	XM_011518458.1	254956	MORN5	MORN repeat containing 5								1.52173	3.60341	1.71983e-07	1.71983e-07	1.71983e-07	1.71983e-07	1.71983e-07	1.71983e-07	1.71983e-07	0.605713	1.84936	-1.84936	0.277515		*
opHsV0400001547	opHsV0400001547	ENSG00000185052	NM_020689.3	57419	SLC24A3	solute carrier family 24 member 3	1.90306	2.93518	2.2066	2.49435	4.40538	4.06455	2.14662	5.90446	7.73358	0.92832	1.55345	1.14183	1.31866	2.13927	2.0231	1.10206	2.56181	2.95114	-1.84907	0.277571		*
H300006188	H300006188	ENSG00000175793	NM_006142.3	2810	SFN	stratifin	2.15251	4.15815	3.30869	6.37845	8.19419	5.42815	1.61294	4.20041	5.81071	1.10602	2.05594	1.72626	2.6732	3.0346	2.44046	0.68969	2.07053	2.53871	-1.84902	0.27758		*
DHsGV10003756	DHsGV10003756	-	-	-	-	-	2.48641	1.99066	1.78166	1.48721	1.9496	1.73374		2.80167	3.60162	1.31407	0.993248	0.833219	0.572613	0.963181	0.793883	1.71983e-07	1.48629	1.84864	-1.84864	0.277653		*
H200003227	H200003227	ENSG00000144476	NM_020311.2	57007	ACKR3	atypical chemokine receptor 3	3.85207	4.23612	3.74165	6.63375	6.71092	6.49071	14.42	17.2435	51.9099	1.94563	2.08274	1.90367	2.72982	2.74651	2.69838	3.84999	4.10799	5.69794	-1.84794	0.277788		*
DHsGV10001017	DHsGV10001017	-	-	-	-	-	1.39489	1.8766		1.79045	2.57914	2.40016		3.56852	3.58769	0.480153	0.908121	1.71983e-07	0.840322	1.36689	1.26313	1.71983e-07	1.83533	1.84306	-1.84306	0.278731		*
DHsGV10001091	DHsGV10001091	-	-	-	-	-				1.60835	1.76789	1.73551		2.85922	3.58493	1.71983e-07	1.71983e-07	1.71983e-07	0.685579	0.822029	0.795364	1.71983e-07	1.51562	1.84194	-1.84194	0.278946		*
H300020745	H300020745	ENSG00000129455	NR_104008.1	11202	KLK8	kallikrein related peptidase 8			1.17546	1.06152	2.06328	2.34498		5.11686	3.58169	1.71983e-07	1.71983e-07	0.233229	0.0861302	1.04494	1.22958	1.71983e-07	2.35526	1.84064	-1.84064	0.279198		*
H200017565	H200017565	ENSG00000071282	NM_001278233.1	29995	LMCD1	LIM and cysteine rich domains 1	29.6405	43.4669	27.8444	28.8012	30.3425	32.4026	10.8482	16.1295	38.8344	4.8895	5.44184	4.79932	4.84806	4.92327	5.01804	3.43938	4.01163	5.27926	-1.83988	0.279345		*
opHsV0400003912	opHsV0400003912	ENSG00000187492	-	389118	CDHR4	cadherin-related family member 4	2.60413	2.40422	1.43345	2.31748	2.15296	2.07532		3.16509	3.57511	1.3808	1.26557	0.519492	1.21256	1.10632	1.05333	1.71983e-07	1.66225	1.83799	-1.83799	0.279711		*
H200018105	H200018105	ENSG00000180739	NM_001166215.1	53637	S1PR5	sphingosine-1-phosphate receptor 5					1.32611	1.10728		1.90385	3.57501	1.71983e-07	1.71983e-07	1.71983e-07	1.71983e-07	0.407196	0.147023	1.71983e-07	0.928922	1.83795	-1.83795	0.279719		*
H200008007	H200008007	ENSG00000082196	NM_181435.5	114899	C1QTNF3	C1q and tumor necrosis factor related protein 3	2.6009	2.0689	2.18733	1.93555	1.92292	1.98494		2.01586	3.56911	1.37901	1.04886	1.12917	0.952743	0.943296	0.989097	1.71983e-07	1.0114	1.83556	-1.83556	0.280182		*
H300022784	H300022784	ENSG00000164989	XM_011517796.1	203238	CCDC171	coiled-coil domain containing 171	4.41188	2.75732	3.87384	5.01775	4.94548	4.55341	1.20959	3.33322	4.31392	2.14139	1.46327	1.95376	2.32704	2.30611	2.18695	0.274519	1.73692	2.109	-1.83448	0.280393		*
AHsV10002169	AHsV10002169	ENSG00000170807	NM_207163.1	442721	LMOD2	leiomodin 2									3.5651	1.71983e-07	1.71983e-07	1.71983e-07	1.71983e-07	1.71983e-07	1.71983e-07	1.71983e-07	1.71983e-07	1.83394	-1.83394	0.280497		*
DHsGV10003642	DHsGV10003642	-	NR_038929.1	100131289	LOC100131289	uncharacterized LOC100131289							1.19874	3.25271	4.27294	1.71983e-07	1.71983e-07	1.71983e-07	1.71983e-07	1.71983e-07	1.71983e-07	0.261522	1.70164	2.09523	-1.83371	0.280543		*
DHsGV10002182	DHsGV10002182	ENSG00000271743	NR_125386.1	100507530	MCPH1-AS1	MCPH1 antisense RNA 1	1.92227	1.55539	1.70673	2.15909	2.50002	2.55597		2.14539	3.56196	0.942814	0.63728	0.771236	1.11042	1.32194	1.35387	1.71983e-07	1.10124	1.83267	-1.83267	0.280744		*
H200016036	H200016036	ENSG00000005981	XM_011516301.1	51666	ASB4	ankyrin repeat and SOCS box containing 4	2.45317	3.19885	4.1166	3.49892	4.17942	3.95305	1.60452	4.07624	5.70424	1.29465	1.67755	2.04145	1.80691	2.0633	1.98297	0.682144	2.02724	2.51204	-1.82989	0.281286		*
opHsV0400002951	opHsV0400002951	ENSG00000164659	XM_006715895.1	222223	KIAA1324L	KIAA1324-like	2.76729	2.54305	2.2888	24.5274	36.8657	26.0774		2.64404	3.55339	1.46847	1.34656	1.19459	4.61632	5.20421	4.70473	1.71983e-07	1.40274	1.8292	-1.8292	0.281421		*
H200007883	H200007883	ENSG00000107485	XM_005252443.3	2625	GATA3	GATA binding protein 3	27.8885	32.7644	29.0561	30.6662	33.8122	32.0349		1.56878	3.55272	4.8016	5.03406	4.86077	4.93858	5.07947	5.00157	1.71983e-07	0.649644	1.82892	-1.82892	0.281475		*
opHsV0400008829	opHsV0400008829	ENSG00000120149	NR_002307.1	55545	MSX2P1	msh homeobox 2 pseudogene 1	17.3731	22.9961	19.1888	106.462	111.531	93.425	1.22748	3.11094	4.35958	4.11878	4.52332	4.26219	6.7342	6.8013	6.54574	0.295705	1.63735	2.12419	-1.82848	0.281561		*
AHsV10003043	AHsV10003043	ENSG00000159403	NM_001733.4	715	C1R	complement component 1, r subcomponent				3.57994	3.70831	4.03813	6.00211	5.97355	21.3061	1.71983e-07	1.71983e-07	1.71983e-07	1.83994	1.89076	2.01369	2.58547	2.57859	4.4132	-1.82773	0.281708		*
opHsV0400001817	opHsV0400001817	ENSG00000273312	-	-	RP11-425A6.5	-		2.44697	1.19642	0.979427	2.64448	2.62904	1.16402	4.07877	4.12874	1.71983e-07	1.291	0.258723	0	1.40298	1.39453	0.219116	2.02813	2.0457	-1.82658	0.281931		*
H300018968	H300018968	ENSG00000118520	NM_001244438.1	383	ARG1	arginase 1	2.37684	2.66431	2.86285	2.58478	2.35004	2.78133		2.46264	3.54662	1.24904	1.41376	1.51745	1.37004	1.23268	1.47578	1.71983e-07	1.3002	1.82644	-1.82644	0.281959		*
H200012683	H200012683	ENSG00000109991	XM_011545073.1	5024	P2RX3	purinergic receptor P2X 3		2.10086	1.72283	1.23945	2.54547	2.34881		2.71492	3.54261	1.71983e-07	1.07098	0.784784	0.309699	1.34793	1.23193	1.71983e-07	1.44091	1.82481	-1.82481	0.282278		*
DHsGV10002536	DHsGV10002536	ENSG00000225792	XM_011515683.1	105375304	LOC105375304	collagen alpha-1(I) chain-like		1.29531	1.35604	3.40121	4.2124	3.9545		3.39051	3.5368	1.71983e-07	0.373302	0.439394	1.76605	2.07464	1.9835	1.71983e-07	1.7615	1.82245	-1.82245	0.282741		*
H300013176	H300013176	ENSG00000115568	NM_001105537.2	7701	ZNF142	zinc finger protein 142	3.54413	3.74425	3.44094	2.56473	4.01766	3.34797	1.30291	3.02987	4.60594	1.82543	1.90468	1.7828	1.35881	2.00636	1.74329	0.38174	1.59925	2.2035	-1.82176	0.282877		*
opHsV0400003312	opHsV0400003312	-	XR_945556.1	105370081	LOC105370081	uncharacterized LOC105370081		2.27211	2.33892	2.02518	2.64807	3.09562		2.8915	3.53423	1.71983e-07	1.18404	1.22585	1.01805	1.40494	1.63023	1.71983e-07	1.53182	1.8214	-1.8214	0.282947		*
H200008488	H200008488	ENSG00000124449	NM_019612.3	56269	IRGC	immunity-related GTPase family, cinema					1.2468	1.65043		1.57249	3.53346	1.71983e-07	1.71983e-07	1.71983e-07	1.71983e-07	0.318229	0.722839	1.71983e-07	0.653047	1.82108	-1.82108	0.283008		*
AHsV10002083	AHsV10002083	ENSG00000157211	NM_201546.3	200008	CDCP2	CUB domain containing protein 2	2.14142	2.50024	2.31225	2.37321	2.23202	2.42098		2.77531	3.53013	1.09857	1.32207	1.20929	1.24684	1.15835	1.27559	1.71983e-07	1.47265	1.81972	-1.81972	0.283276		*
H200011613	H200011613	ENSG00000072818	XR_243574.2	9744	ACAP1	ArfGAP with coiled-coil, ankyrin repeat and PH domains 1			2.45333	1.11858	1.4737	1.60142		2.83822	3.53013	1.71983e-07	1.71983e-07	1.29474	0.161665	0.559446	0.679352	1.71983e-07	1.50499	1.81972	-1.81972	0.283276		*
DHsGV10000303	DHsGV10000303	ENSG00000237452	NM_001310124.1	388553	BHMG1	basic helix-loop-helix and HMG-box containing 1	1.68334	2.40036	2.47658	11.0018	13.2048	13.5644	1.18683	4.16891	4.18954	0.751327	1.26325	1.30835	3.45967	3.72298	3.76175	0.247113	2.05967	2.06679	-1.81968	0.283284		*
H300022257	H300022257	ENSG00000154358	NM_052843.3	84033	OBSCN	obscurin, cytoskeletal calmodulin and titin-interacting RhoGEF	3.06681	2.47887	3.56586	3.37077	3.97178	4.01644	1.56625	6.064	5.51525	1.61674	1.30968	1.83425	1.75308	1.98978	2.00592	0.647317	2.60027	2.46343	-1.81611	0.283986		*
AHsV10003300	AHsV10003300	ENSG00000082482	XM_011509524.1	3776	KCNK2	potassium two pore domain channel subfamily K member 2				2.37819	4.32388	4.23238		1.69578	3.51755	1.71983e-07	1.71983e-07	1.71983e-07	1.24987	2.11232	2.08147	1.71983e-07	0.761949	1.81457	-1.81457	0.284289		*
AHsV10000256	AHsV10000256	ENSG00000181634	NM_005118.3	9966	TNFSF15	tumor necrosis factor superfamily member 15		3.02786	1.49557	1.42598	3.31266	2.83181		4.70046	3.50763	1.71983e-07	1.5983	0.580695	0.511958	1.72799	1.50172	1.71983e-07	2.2328	1.8105	-1.8105	0.285093		*
H300007278	H300007278	ENSG00000248485	NM_001102566.1	654790	PCP4L1	Purkinje cell protein 4 like 1	1.33779	2.71065	1.789	2.21171	2.8844	2.66162		2.68059	3.50763	0.419852	1.43864	0.839151	1.14516	1.52827	1.41231	1.71983e-07	1.42255	1.8105	-1.8105	0.285093		*
DHsGV10001742	DHsGV10001742	ENSG00000182463	NM_001193421.1	128553	TSHZ2	teashirt zinc finger homeobox 2	1.53154	1.41303	2.77735	1.97174	2.26255	2.40456		3.14527	3.50763	0.614981	0.498796	1.47371	0.979472	1.17795	1.26577	1.71983e-07	1.65319	1.8105	-1.8105	0.285093		*
H200005273	H200005273	ENSG00000154237	XM_011522018.1	79705	LRRK1	leucine-rich repeat kinase 1				11.5044	16.0574	11.9355	2.62768	5.63822	9.2151	1.71983e-07	1.71983e-07	1.71983e-07	3.52411	4.00516	3.57719	1.39379	2.49524	3.204	-1.81021	0.285149		*
H300008649	H300008649	ENSG00000108878	NM_000727.3	786	CACNG1	calcium voltage-gated channel auxiliary subunit gamma 1		1.58396	2.01956	1.93998	2.54931	2.57856		2.65707	3.50439	1.71983e-07	0.663538	1.01404	0.956043	1.35011	1.36657	1.71983e-07	1.40983	1.80916	-1.80916	0.285356		*
AHsV10001868	AHsV10001868	ENSG00000188452	NM_001030313.2	375298	CERKL	ceramide kinase like	5.82355	4.66446	21.0197						3.50429	2.5419	2.22171	4.39367	1.71983e-07	1.71983e-07	1.71983e-07	1.71983e-07	1.71983e-07	1.80912	-1.80912	0.285364		*
DHsGV10005054	DHsGV10005054	ENSG00000186056	NR_034182.1	100129196	MATN1-AS1	MATN1 antisense RNA 1	2.05458	1.96896	2.18396	1.68937	1.88207	2.21		2.87342	3.50173	1.03884	0.977431	1.12695	0.756486	0.912319	1.14404	1.71983e-07	1.52277	1.80807	-1.80807	0.285573		*
CHsGV10002459	CHsGV10002459	ENSG00000186599	XR_948898.1	245908	DEFB105A	defensin beta 105A	3.28246	3.01701	2.79595	2.48681	4.18377	3.8656	1.5841	5.01313	5.54689	1.71478	1.59312	1.48334	1.3143	2.0648	1.95069	0.663663	2.32571	2.47168	-1.80802	0.285583		*
opHsV0400001214	opHsV0400001214	ENSG00000181240	NM_173637.3	284427	SLC25A41	solute carrier family 25 member 41	1.84594	1.45578	2.19528	1.54712	1.77966	2.54483		2.94596	3.49829	0.884359	0.541794	1.13441	0.629582	0.831604	1.34757	1.71983e-07	1.55874	1.80665	-1.80665	0.285854		*
H200000488	H200000488	ENSG00000172179	NM_000948.5	5617	PRL	prolactin	2.4223	2.48252	3.12084	2.99327	2.80624	3.24995	1.32022	3.68898	4.60928	1.27638	1.31181	1.64193	1.58172	1.48864	1.70042	0.400784	1.88322	2.20454	-1.80376	0.286428		*
H200006954	H200006954	ENSG00000118849	NM_002888.3	5918	RARRES1	retinoic acid receptor responder (tazarotene induced) 1							1.28307	1.37404	4.47518	1.71983e-07	1.71983e-07	1.71983e-07	1.71983e-07	1.71983e-07	1.71983e-07	0.359599	0.458426	2.16195	-1.80235	0.286707		*
DHsGV10005372	DHsGV10005372	ENSG00000225556	XM_011509056.1	100191040	C2CD4D	C2 calcium-dependent domain containing 4D	2.93397	2.89582	2.23806	2.87524	3.59822	3.10001	1.1898	3.28926	4.14466	1.55285	1.53397	1.16225	1.52368	1.84728	1.63227	0.250714	1.71776	2.05125	-1.80054	0.287068		*
CHsGV10000827	CHsGV10000827	ENSG00000112494	XM_011535908.1	54346	UNC93A	unc-93 homolog A (C. elegans)	2.20582	2.61802	2.85557	2.6879	2.17147	3.36821	1.14316	2.77191	3.9814	1.14132	1.38848	1.51378	1.42648	1.11867	1.75198	0.193026	1.47088	1.99327	-1.80025	0.287125		*
H200013070	H200013070	ENSG00000198483	NM_001280799.1	148741	ANKRD35	ankyrin repeat domain 35							1.48538	3.12602	5.16958	1.71983e-07	1.71983e-07	1.71983e-07	1.71983e-07	1.71983e-07	1.71983e-07	0.57083	1.64433	2.37005	-1.79922	0.287331		*
CHsGV10000888	CHsGV10000888	ENSG00000136378	XM_005254137.2	11173	ADAMTS7	ADAM metallopeptidase with thrombospondin type 1 motif 7					1.15352			2.47622	3.47333	1.71983e-07	1.71983e-07	1.71983e-07	1.71983e-07	0.206047	1.71983e-07	1.71983e-07	1.30814	1.79632	-1.79632	0.287908		*
DHsGV10000941	DHsGV10000941	ENSG00000240661	XR_924397.1	100130701	LOC100130701	uncharacterized LOC100130701				1.15843	1.91933	1.88018		2.26136	3.47077	1.71983e-07	1.71983e-07	1.71983e-07	0.212165	0.940601	0.910874	1.71983e-07	1.17719	1.79525	-1.79525	0.288121		*
AHsV10000004	AHsV10000004	-	NM_001304561.1	56244	BTNL2	butyrophilin like 2	3.34336	3.6236	3.26839	1.33351	1.75707	2.00461	1.3639	3.18522	4.73079	1.7413	1.85742	1.70858	0.41523	0.813169	1.00332	0.447734	1.67139	2.24208	-1.79435	0.288302		*
H300012124	H300012124	ENSG00000077942	NM_006486.2	2192	FBLN1	fibulin 1	79.0863	53.9916	89.7967	23.7203	20.4115	26.8545	17.782	21.3379	61.6093	6.30535	5.75466	6.48859	4.56805	4.35131	4.74709	4.15234	4.41535	5.94508	-1.79273	0.288625		*
H300006845	H300006845	ENSG00000172538	NM_001164484.1	170370	FAM170B	family with sequence similarity 170 member B		3.14924	2.19124	1.49556	2.84085	2.78809	1.05392	3.09452	3.64907	1.71983e-07	1.65501	1.13175	0.580685	1.50632	1.47928	0.0757626	1.62972	1.86753	-1.79177	0.288818		*
H200007480	H200007480	ENSG00000125820	NM_002509.3	4821	NKX2-2	NK2 homeobox 2	2.35033	3.8374	1.91392	4.60509	7.22119	4.277	1.74337	6.14965	6.034	1.23286	1.94013	0.936527	2.20323	2.85224	2.0966	0.801876	2.6205	2.59311	-1.79124	0.288924		*
AHsV10001993	AHsV10001993	ENSG00000153253	NM_001081676.1	6328	SCN3A	sodium voltage-gated channel alpha subunit 3									3.45684	1.71983e-07	1.71983e-07	1.71983e-07	1.71983e-07	1.71983e-07	1.71983e-07	1.71983e-07	1.71983e-07	1.78945	-1.78945	0.289281		*
H300005703	H300005703	ENSG00000180016	NM_003553.2	8387	OR1E1	olfactory receptor family 1 subfamily E member 1	1.44034	2.30434	1.26979	1.73258	2.19816	2.37961		2.45924	3.4534	0.526406	1.20435	0.344591	0.792925	1.13629	1.25072	1.71983e-07	1.29821	1.78802	-1.78802	0.289569		*
CHsGV10001292	CHsGV10001292	ENSG00000177508	XM_005256139.2	79191	IRX3	iroquois homeobox 3	10.0728	9.99794	8.80792	45.7565	35.1362	46.9105	1.27709	1.83698	4.4077	3.33239	3.32163	3.1388	5.51591	5.13489	5.55184	0.352858	0.877338	2.14003	-1.78717	0.28974		*
DHsGV10000357	DHsGV10000357	ENSG00000230910	-	-	RP3-525N10.2	-	2.21746	2.77117	2.59355	2.23646	2.89372	2.07678		2.94652	3.4476	1.14891	1.4705	1.37493	1.16122	1.53293	1.05435	1.71983e-07	1.55901	1.78559	-1.78559	0.290057		*
AHsV10002695	AHsV10002695	ENSG00000255398	NM_006018.2	8843	HCAR3	hydroxycarboxylic acid receptor 3					1.71911	1.14336		3.71251	3.44683	1.71983e-07	1.71983e-07	1.71983e-07	1.71983e-07	0.781663	0.193283	1.71983e-07	1.89239	1.78527	-1.78527	0.290122		*
H200010494	H200010494	ENSG00000003137	NM_001277742.1	56603	CYP26B1	cytochrome P450 family 26 subfamily B member 1				4.17212	3.80089	4.37558		2.37162	3.44426	1.71983e-07	1.71983e-07	1.71983e-07	2.06078	1.92634	2.12948	1.71983e-07	1.24588	1.78419	-1.78419	0.290338		*
H200016327	H200016327	ENSG00000184261	NM_022055.1	56660	KCNK12	potassium two pore domain channel subfamily K member 12	2.11574	2.0761	2.35564	2.13822	3.59778	3.50816	1.71108	4.14878	5.88245	1.08116	1.05387	1.23612	1.09641	1.84711	1.81072	0.774905	2.05269	2.55642	-1.78151	0.290878		*
opHsV0400003094	opHsV0400003094	ENSG00000187860	NM_001318334.1	550631	CCDC157	coiled-coil domain containing 157		2.14028	1.88649	2.73457	2.65146	3.48061		3.25523	3.43778	1.71983e-07	1.0978	0.915707	1.45132	1.40679	1.79934	1.71983e-07	1.70276	1.78148	-1.78148	0.290885		*
AHsV10003490	AHsV10003490	ENSG00000157330	NM_152290.3	93190	C1orf158	chromosome 1 open reading frame 158		1.75196	1.30119	1.45047	2.90744	2.06857		2.89947	3.43769	1.71983e-07	0.808966	0.379832	0.536521	1.53975	1.04864	1.71983e-07	1.53579	1.78144	-1.78144	0.290893		*
H300010972	H300010972	ENSG00000167165	NM_001072.3	54578	UGT1A6	UDP glucuronosyltransferase family 1 member A6	3.26786	2.16885	2.26549	4.50712	3.93427	3.45419	1.25628	3.59457	4.31793	1.70835	1.11693	1.17982	2.17221	1.97609	1.78835	0.329153	1.84582	2.11034	-1.78119	0.290944		*
DHsGV10003492	DHsGV10003492	-	-	-	-	-			1.33259	2.79004	2.02891	1.91863		3.93478	3.43701	1.71983e-07	1.71983e-07	0.414233	1.48029	1.02071	0.940075	1.71983e-07	1.97628	1.78115	-1.78115	0.29095		*
DHsGV10001842	DHsGV10001842	-	-	-	-	-		2.04726	2.35907	1.40176	2.51589	1.92448		3.54469	3.43101	1.71983e-07	1.03369	1.23822	0.487237	1.33107	0.944466	1.71983e-07	1.82566	1.77863	-1.77863	0.291459		*
H300012330	H300012330	-	XM_011542224.1	81888	HYI	hydroxypyruvate isomerase (putative)	2.03185	2.39697	2.56619	2.70016	3.51508	3.56042	1.05339	3.1722	3.60999	1.02279	1.26121	1.35963	1.43304	1.81356	1.83205	0.0750342	1.66548	1.85199	-1.77696	0.291798		*
H200016641	H200016641	ENSG00000169184	NM_002430.2	4330	MN1	meningioma (disrupted in balanced translocation) 1	8.58183	8.21173	4.88241	17.7414	22.0839	17.5704	10.5262	9.5296	36.0218	3.10129	3.03769	2.28759	4.14905	4.46493	4.13507	3.39592	3.25242	5.1708	-1.77488	0.292218		*
DHsGV10005406	DHsGV10005406	-	-	-	-	-		2.52881	1.22701	1.81626	2.35702	2.0806	1.26274	3.26573	4.32107	1.71983e-07	1.33846	0.295146	0.860974	1.23696	1.057	0.336559	1.70741	2.11139	-1.77483	0.292229		*
DHsGV10003906	DHsGV10003906	ENSG00000188897	XM_006720997.2	400499	LOC400499	uncharacterized LOC400499		1.86968	1.55837	0.97189	1.20256	1.84613	1.16397	2.32483	3.98217	1.71983e-07	0.902788	0.640036	0	0.266103	0.884506	0.219056	1.21712	1.99355	-1.7745	0.292296		*
H300017777	H300017777	ENSG00000008086	NM_001037343.1	6792	CDKL5	cyclin dependent kinase like 5	1.50095	1.58789		2.15909	2.50796	2.41894		2.33224	3.40929	0.585878	0.667112	1.71983e-07	1.11042	1.32651	1.27437	1.71983e-07	1.22172	1.76947	-1.76947	0.293316		*
H200002949	H200002949	ENSG00000135324	XM_011535401.1	112609	MRAP2	melanocortin 2 receptor accessory protein 2	7.4116	6.1113	10.2639	5.77482	7.43946	7.15681		1.28334	3.40919	2.88978	2.61148	3.35951	2.52978	2.8952	2.83932	1.71983e-07	0.359902	1.76943	-1.76943	0.293325		*
DHsGV10003771	DHsGV10003771	ENSG00000189152	NM_001291904.1	79999	LOC79999	uncharacterized LOC79999	3.16531	2.73934	4.19954	2.00875	2.63654	2.3896	1.19325	3.49393	4.05879	1.66235	1.45383	2.07023	1.0063	1.39865	1.25677	0.254893	1.80485	2.02105	-1.76616	0.293991		*
H200006311	H200006311	ENSG00000166741	NM_006169.2	4837	NNMT	nicotinamide N-methyltransferase		1.78391	1.55513	2.61185	2.89976	2.46794	32.601	53.0171	110.722	1.71983e-07	0.835044	0.63704	1.38507	1.53593	1.30331	5.02684	5.72838	6.79079	-1.76395	0.294441		*
DHsGV10004957	DHsGV10004957	ENSG00000275004	NR_130643.1	140883	ZNF280B	zinc finger protein 280B	1.89955	2.53573	2.70647	1.84751	2.95647	3.60942	2.09701	4.21003	7.11238	0.925654	1.3424	1.43641	0.88558	1.56388	1.85177	1.06834	2.07383	2.83033	-1.762	0.29484		*
CHsGV10001613	CHsGV10001613	ENSG00000170681	XM_011518632.1	347273	MURC	muscle-related coiled-coil protein	24.6115	19.1029	18.2963	1.07323	0.950163	1.46643	1.0599	3.06389	3.59417	4.62126	4.25572	4.19348	0.101957	0	0.552308	0.0839267	1.61537	1.84566	-1.76173	0.294894		*
H200004494	H200004494	ENSG00000104290	XM_011544649.1	7976	FZD3	frizzled class receptor 3	53.6929	43.3606	52.9854	39.4887	40.2933	47.0414		2.78833	3.38936	5.74666	5.43831	5.72752	5.30337	5.33247	5.55586	1.71983e-07	1.4794	1.76101	-1.76101	0.295041		*
H300020528	H300020528	ENSG00000153446	XM_011522392.1	146556	C16orf89	chromosome 16 open reading frame 89		1.80157	3.48447	1.4179	1.55685	2.23055		3.05766	3.38012	1.71983e-07	0.849251	1.80094	0.503755	0.63863	1.1574	1.71983e-07	1.61243	1.75707	-1.75707	0.295848		*
opHsV0400000400	opHsV0400000400	ENSG00000143816	NM_003395.2	7483	WNT9A	wingless-type MMTV integration site family member 9A	1.6912	2.95295	2.09368	1.72922	2.84759	2.37757	1.08811	2.78864	3.67157	0.758046	1.56216	1.06604	0.790121	1.50974	1.24949	0.121823	1.47956	1.8764	-1.75457	0.296361		*
opHsV0400000069	opHsV0400000069	ENSG00000104894	NM_001040031.1	951	CD37	CD37 molecule	1.94093	2.56763	3.40544	2.52773	3.29226	3.51758	1.22204	5.46953	4.12293	0.95675	1.36044	1.76784	1.33784	1.71908	1.81458	0.289288	2.45142	2.04367	-1.75438	0.2964		*
H200011200	H200011200	ENSG00000007350	NM_001145934.1	8277	TKTL1	transketolase-like 1				6.1312	6.88206	7.23606			3.37354	1.71983e-07	1.71983e-07	1.71983e-07	2.61617	2.78284	2.8552	1.71983e-07	1.71983e-07	1.75426	-1.75426	0.296424		*
H200012560	H200012560	ENSG00000170613	NM_130899.2	153745	FAM71B	family with sequence similarity 71 member B	1.51989	1.28812	2.1913	1.4747	1.30421	1.72585		2.58366	3.36764	0.603971	0.365266	1.13179	0.560419	0.383173	0.787305	1.71983e-07	1.36941	1.75174	-1.75174	0.296944		*
DHsGV10001962	DHsGV10001962	ENSG00000174450	NM_001304388.1	283685	GOLGA6L2	golgin A6 family-like 2	3.38124	3.84447	3.39823	3.62423	4.36403	5.42522	2.73831	6.61253	9.21578	1.75755	1.94278	1.76478	1.85767	2.12566	2.43968	1.45329	2.7252	3.20411	-1.75082	0.297133		*
DHsGV10001608	DHsGV10001608	-	-	-	-	-	3.24136	3.44509	3.78113	2.95102	4.13832	4.04342	1.58118	4.62051	5.31635	1.6966	1.78454	1.91882	1.56122	2.04905	2.01558	0.661003	2.20805	2.41043	-1.74943	0.297419		*
DHsGV10001640	DHsGV10001640	-	-	-	-	-		1.41303		1.19543	1.43235	1.65717		1.60847	3.36173	1.71983e-07	0.498796	1.71983e-07	0.257528	0.518386	0.728722	1.71983e-07	0.685693	1.74921	-1.74921	0.297466		*
H300000977	H300000977	ENSG00000176748	-	283110	OR52Z1	olfactory receptor, family 52, subfamily Z, member 1 (gene/pseudogene)		1.77333		0.97215	2.11929	1.50576		2.57347	3.36106	1.71983e-07	0.82646	1.71983e-07	0	1.08358	0.59049	1.71983e-07	1.36371	1.74892	-1.74892	0.297525		*
DHsGV10003307	DHsGV10003307	-	-	-	-	-	3.26787	2.81746	3.12886	3.32409	2.96466	3.96418	1.88868	5.6147	6.34794	1.70835	1.49439	1.64564	1.73296	1.56786	1.98702	0.917375	2.48921	2.66629	-1.74891	0.297526		*
AHsV10001825	AHsV10001825	ENSG00000088992	XM_011538503.1	54997	TESC	tescalcin	6.65988	6.04044	7.06885	17.502	21.9373	20.7659	3.76113	7.52769	12.6408	2.7355	2.59465	2.82148	4.12945	4.45532	4.37615	1.91117	2.91221	3.66001	-1.74885	0.29754		*
H200014679	H200014679	ENSG00000184302	NM_007374.2	4990	SIX6	SIX homeobox 6	1.78884	2.56469	2.10985	4.50819	4.99067	4.38265	1.91202	3.05339	6.40207	0.839027	1.35879	1.07714	2.17255	2.31923	2.1318	0.935096	1.61041	2.67854	-1.74344	0.298656		*
H300013744	H300013744	ENSG00000132704	NR_125358.1	79368	FCRL2	Fc receptor like 2	1.90683	3.23108	2.73787	1.87591	3.1723	2.61319		3.14527	3.34771	0.931178	1.69202	1.45305	0.907587	1.66553	1.38581	1.71983e-07	1.65319	1.74317	-1.74317	0.298712		*
H300010455	H300010455	ENSG00000124194	NR_046353.1	78997	GDAP1L1	ganglioside induced differentiation associated protein 1-like 1		1.69116	2.66773	1.92436	2.59041	2.53337		3.90725	3.34771	1.71983e-07	0.758014	1.41561	0.944378	1.37318	1.34106	1.71983e-07	1.96615	1.74317	-1.74317	0.298712		*
DHsGV10004862	DHsGV10004862	-	NR_034036.1	100130452	LOC100130452	uncharacterized LOC100130452	3.40803	3.88728	2.18322	2.59516	3.32254	3.45858	1.64513	5.50016	5.50476	1.76894	1.95876	1.12646	1.37583	1.73229	1.79018	0.718202	2.45947	2.46068	-1.74248	0.298856		*
H300015368	H300015368	ENSG00000119125	XM_011519223.1	9615	GDA	guanine deaminase		1.35611			1.00548	1.28039		1.90812	3.34524	1.71983e-07	0.439472	1.71983e-07	1.71983e-07	0.00788719	0.356587	1.71983e-07	0.932152	1.74211	-1.74211	0.298932		*
opHsV0400005539	opHsV0400005539	ENSG00000136546	NR_045628.1	6332	SCN7A	sodium voltage-gated channel alpha subunit 7	1.97853	3.67321	3.40295	1.83499	1.95275	1.9066		3.2992	3.33523	0.98443	1.87704	1.76678	0.875772	0.965506	0.931001	1.71983e-07	1.72211	1.73779	-1.73779	0.299829		*
H200006288	H200006288	ENSG00000165092	NM_000689.4	216	ALDH1A1	aldehyde dehydrogenase 1 family member A1	854.731	1071.77	510.707	2.79111	3.20981	2.69625	1.67392	5.90045	5.58273	9.73933	10.0658	8.99635	1.48084	1.68249	1.43095	0.743232	2.56082	2.48097	-1.73774	0.299839		*
H300000140	H300000140	-	-	-	-	-								1.98184	3.33456	1.71983e-07	1.71983e-07	1.71983e-07	1.71983e-07	1.71983e-07	1.71983e-07	1.71983e-07	0.986839	1.7375	-1.7375	0.29989		*
opHsV0400005007	opHsV0400005007	ENSG00000279245	NR_027401.2	100132967	FAM223A	family with sequence similarity 223 member A (non-protein coding)				1.42598	1.48428	2.56596	1.12035	3.31649	3.73494	1.71983e-07	1.71983e-07	1.71983e-07	0.511958	0.569759	1.3595	0.16395	1.72966	1.90108	-1.73713	0.299965		*
CHsGV10000587	CHsGV10000587	ENSG00000198286	XM_011515587.1	84433	CARD11	caspase recruitment domain family member 11	2.20553	2.75732	2.26623	4.41856	3.91551	5.15085		2.45893	3.33189	1.14113	1.46327	1.18029	2.14358	1.9692	2.36481	1.71983e-07	1.29803	1.73634	-1.73634	0.30013		*
DHsGV10003631	DHsGV10003631	-	-	-	-	-			1.54382	1.13837	1.70394	1.5442		2.32766	3.33179	1.71983e-07	1.71983e-07	0.626501	0.186971	0.768878	0.626861	1.71983e-07	1.21888	1.7363	-1.7363	0.300139		*
H200004662	H200004662	ENSG00000139946	XM_006720211.2	57161	PELI2	pellino E3 ubiquitin protein ligase family member 2	1.64897	1.71586	1.99625	19.8243	22.2169	22.1399	7.87413	10.0566	26.2205	0.721564	0.778933	0.99729	4.30919	4.47358	4.46857	2.97712	3.33008	4.71262	-1.7355	0.300304		*
DHsGV10005690	DHsGV10005690	ENSG00000158483	-	55199	FAM86C1	family with sequence similarity 86, member C1	6.60362	6.40759	5.47107	3.80791	3.5456	2.97119	1.66794	5.19768	5.55356	2.72326	2.67978	2.45182	1.929	1.82603	1.57104	0.738067	2.37787	2.47341	-1.73535	0.300337		*
H300022662	H300022662	ENSG00000118257	NM_201279.1	8828	NRP2	neuropilin 2		1.2812		0.943491		1.09818		2.55586	3.32856	1.71983e-07	0.357491	1.71983e-07	0	1.71983e-07	0.135109	1.71983e-07	1.35381	1.7349	-1.7349	0.300431		*
H200016745	H200016745	ENSG00000114638	NM_006952.3	7348	UPK1B	uroplakin 1B			1.35193	1.21105	1.62174	1.89164		2.75147	3.32666	1.71983e-07	1.71983e-07	0.435017	0.276258	0.697546	0.91964	1.71983e-07	1.4602	1.73408	-1.73408	0.300602		*
CHsGV10001724	CHsGV10001724	ENSG00000196581	XM_011541788.1	55966	AJAP1	adherens junctions associated protein 1	2.0129			3.0206	3.18243	3.31481	1.68583	4.49918	5.60769	1.00928	1.71983e-07	1.71983e-07	1.59483	1.67013	1.72893	0.753463	2.16966	2.48741	-1.73394	0.300629		*
opHsV0400006865	opHsV0400006865	ENSG00000180440	NM_203451.2	400120	SERTM1	serine rich and transmembrane domain containing 1	1.63381	2.52887	2.89506	4.36461	5.98986	6.28118	1.54052	4.59699	5.1082	0.708242	1.33849	1.53359	2.12585	2.58252	2.65104	0.623422	2.20069	2.35281	-1.72939	0.301579		*
H200012826	H200012826	ENSG00000038295	NM_012464.4	7092	TLL1	tolloid like 1			1.64468	1.02895	1.34197	1.68358	3.99329	4.91224	13.2389	1.71983e-07	1.71983e-07	0.717804	0.04117	0.424351	0.751536	1.99758	2.29638	3.72671	-1.72913	0.301633		*
H200004540	H200004540	ENSG00000164283	NM_001135604.1	11082	ESM1	endothelial cell specific molecule 1	2.75213	2.96353	1.67129	3.25559	3.59873	3.83154	1.36341	3.31309	4.5193	1.46055	1.56732	0.740962	1.70292	1.84749	1.93793	0.44722	1.72818	2.1761	-1.72888	0.301686		*
AHsV10000626	AHsV10000626	-	-	-	-	-	1.66847	1.69836		1.19543	2.47768	1.65482		3.56142	3.31274	0.738526	0.764139	1.71983e-07	0.257528	1.30899	0.726673	1.71983e-07	1.83245	1.72802	-1.72802	0.301865		*
H300011316	H300011316	ENSG00000168757	NM_022573.2	64591	TSPY2	testis specific protein, Y-linked 2	1.62245	2.807	2.36298	1.26811	1.8888	2.61701		2.9301	3.3094	0.698178	1.48903	1.24061	0.342678	0.917471	1.38792	1.71983e-07	1.55095	1.72657	-1.72657	0.30217		*
H200009972	H200009972	ENSG00000100767	XM_011537295.1	89932	PAPLN	papilin, proteoglycan-like sulfated glycoprotein				24.8953	22.9603	23.5219		3.29462	3.30683	1.71983e-07	1.71983e-07	1.71983e-07	4.6378	4.52107	4.55593	1.71983e-07	1.72011	1.72545	-1.72545	0.302404		*
H200004220	H200004220	ENSG00000008196	NM_003221.3	7021	TFAP2B	transcription factor AP-2 beta (activating enhancer binding protein 2 beta)	2.06595	1.96923	2.0042	2.73742	3.99891	2.926	1.26566	3.21837	4.18297	1.0468	0.97763	1.00303	1.45282	1.99961	1.54893	0.339889	1.68633	2.06453	-1.72464	0.302574		*
H300004280	H300004280	ENSG00000181961	XM_011545274.1	81327	OR4A16	olfactory receptor family 4 subfamily A member 16		2.28291			1.79458	3.46273		2.45862	3.30359	1.71983e-07	1.19087	1.71983e-07	1.71983e-07	0.843645	1.79191	1.71983e-07	1.29785	1.72404	-1.72404	0.302701		*
DHsGV10005544	DHsGV10005544	-	-	-	-	-		2.02948	1.19157		2.30101	2.009		1.96511	3.29682	1.71983e-07	1.02111	0.25286	1.71983e-07	1.20226	1.00648	1.71983e-07	0.974608	1.72107	-1.72107	0.303323		*
DHsGV10003028	DHsGV10003028	ENSG00000243479	NR_038835.1	645249	MNX1-AS1	MNX1 antisense RNA 1 (head to head)	1.42898	2.02622	1.95266	12.7142	14.0643	13.5265	1.03656	3.52425	3.41185	0.514985	1.01879	0.965438	3.66837	3.81397	3.75771	0.0517994	1.81732	1.77056	-1.71876	0.30381		*
CHsGV10001712	CHsGV10001712	ENSG00000159214	NM_152499.2	149473	CCDC24	coiled-coil domain containing 24				2.34979	3.60641	4.20979	1.98988	4.74411	6.54807	1.71983e-07	1.71983e-07	1.71983e-07	1.23253	1.85056	2.07375	0.992681	2.24614	2.71107	-1.71839	0.303888		*
H300000493	H300000493	ENSG00000226757	NR_024365.1	100192379	PP12613	uncharacterized LOC100192379	2.41823	2.34703	1.83973	2.35316	1.99454	2.10994		2.99048	3.29034	1.27395	1.23084	0.879497	1.2346	0.996059	1.0772	1.71983e-07	1.58038	1.71824	-1.71824	0.30392		*
H300002785	H300002785	ENSG00000110900	XM_011520681.1	441631	TSPAN11	tetraspanin 11	4.8708	4.97454	5.72495	0.940647	1.64025	1.91042	1.15999	3.81798	3.81557	2.28416	2.31456	2.51726	0	0.713915	0.933888	0.21411	1.93281	1.9319	-1.71779	0.304014		*
AHsV10003175	AHsV10003175	ENSG00000173083	NM_001199830.1	10855	HPSE	heparanase					1.11916	0.882478	1.75776	2.82432	5.78087	1.71983e-07	1.71983e-07	1.71983e-07	1.71983e-07	0.162411	0	0.81374	1.4979	2.53129	-1.71755	0.304065		*
DHsGV10001943	DHsGV10001943	ENSG00000264515	NR_040029.1	284395	LOC284395	uncharacterized LOC284395	2.67259	3.14226	1.81635	2.19192	3.39033	2.74143	1.32324	4.83765	4.35014	1.41824	1.6518	0.861045	1.13219	1.76142	1.45493	0.404075	2.27431	2.12106	-1.71699	0.304183		*
DHsGV10003900	DHsGV10003900	ENSG00000095739	NM_012342.2	25805	BAMBI	BMP and activin membrane-bound inhibitor	1.92143	3.29886	3.36272	2.34171	3.52685	3.45801	1.15507	3.1444	3.79318	0.94218	1.72197	1.74963	1.22756	1.81838	1.78994	0.207984	1.65279	1.92341	-1.71542	0.304514		*
H200003963	H200003963	ENSG00000074966	NM_003328.2	7294	TXK	TXK tyrosine kinase				1.37336	1.90032	1.26015		2.14966	3.2811	1.71983e-07	1.71983e-07	1.71983e-07	0.457709	0.926243	0.333597	1.71983e-07	1.10411	1.71418	-1.71418	0.304776		*
H200003593	H200003593	ENSG00000095370	XM_011518117.1	10044	SH2D3C	SH2 domain containing 3C	2.94182	2.87804	2.5895	3.1798	2.90675	2.95388	1.12035	3.22918	3.67433	1.55671	1.52509	1.37268	1.66894	1.5394	1.56261	0.16395	1.69117	1.87748	-1.71353	0.304913		*
H300019144	H300019144	ENSG00000006638	NM_201636.2	6915	TBXA2R	thromboxane A2 receptor	1.9558	2.55717	1.99214	2.13379	2.56517	2.27778	1.0742	2.98622	3.52088	0.967761	1.35455	0.994319	1.09342	1.35905	1.18763	0.10326	1.57832	1.81594	-1.71268	0.305093		*
AHsV10000217	AHsV10000217	ENSG00000203666	NR_026587.1	84288	EFCAB2	EF-hand calcium binding domain 2		1.41996					1.38427	2.5834	4.52932	1.71983e-07	0.505848	1.71983e-07	1.71983e-07	1.71983e-07	1.71983e-07	0.469127	1.36927	2.17929	-1.71017	0.305625		*
H200002481	H200002481	ENSG00000160097	NM_001171940.1	252995	FNDC5	fibronectin type III domain containing 5	7.18755	5.03494	11.4684	1.93688	2.79472	2.50022		2.36452	3.27099	2.8455	2.33198	3.51959	0.953732	1.4827	1.32205	1.71983e-07	1.24155	1.70973	-1.70973	0.305718		*
H300008624	H300008624	ENSG00000229060	-	-	RP11-20P5.2	-	1.65977	1.47356	3.1676	2.04549	3.00645	2.11198		1.96511	3.26785	0.730981	0.559304	1.66339	1.03245	1.58806	1.0786	1.71983e-07	0.974608	1.70834	-1.70834	0.306012		*
H300013398	H300013398	ENSG00000091181	NM_000564.4	3568	IL5RA	interleukin 5 receptor subunit alpha	1.83107	1.71253	2.21468	4.11923	3.70038	3.6282	1.16057	3.68022	3.78994	0.872689	0.776134	1.1471	2.04238	1.88767	1.85925	0.214832	1.87979	1.92217	-1.70734	0.306224		*
H200010074	H200010074	ENSG00000107968	XM_011519315.1	1326	MAP3K8	mitogen-activated protein kinase kinase kinase 8			1.14406	9.94828	8.35306	6.61188	1.80732	2.29451	5.89856	1.71983e-07	1.71983e-07	0.194168	3.31445	3.0623	2.72506	0.85385	1.19819	2.56036	-1.70651	0.306399		*
DHsGV10000294	DHsGV10000294	ENSG00000250770	-	-	RP5-1063M23.1	-					1.49315	1.06794		2.60718	3.25861	1.71983e-07	1.71983e-07	1.71983e-07	1.71983e-07	0.578363	0.0948346	1.71983e-07	1.38249	1.70426	-1.70426	0.30688		*
DHsGV10002096	DHsGV10002096	-	-	-	-	-	9.66338	11.8049	7.40426	8.58972	7.82209	7.15681	5.63159	9.39216	18.3482	3.27253	3.56132	2.88835	3.10261	2.96755	2.83932	2.49354	3.23146	4.19757	-1.70403	0.306928		*
AHsV10003409	AHsV10003409	ENSG00000250641	NM_001003693.1	259215	LY6G6F	lymphocyte antigen 6 complex, locus G6F		2.19382	1.27377	1.67844	1.49196	1.63458		3.04124	3.25527	1.71983e-07	1.13344	0.349102	0.747123	0.577205	0.708917	1.71983e-07	1.60466	1.70278	-1.70278	0.307194		*
H200001128	H200001128	ENSG00000173702	NM_033049.3	56667	MUC13	mucin 13, cell surface associated	2.16415	2.82804	3.5505	1.91575	4.7272	2.16659	1.37829	4.22337	4.47842	1.1138	1.4998	1.82802	0.937912	2.24099	1.11542	0.462881	2.07839	2.16299	-1.70011	0.307762		*
CHsGV10004091	CHsGV10004091	ENSG00000165621	XM_005254046.1	27199	OXGR1	oxoglutarate receptor 1		1.28452	1.54307	3.17253	3.08506	2.47616		2.20097	3.24869	1.71983e-07	0.361232	0.625806	1.66563	1.6253	1.3081	1.71983e-07	1.13814	1.69986	-1.69986	0.307816		*
DHsGV10005410	DHsGV10005410	-	-	-	-	-		1.25622	1.41411	1.02895	1.52273	1.68358		1.78679	3.24603	1.71983e-07	0.329095	0.499896	0.04117	0.606664	0.751536	1.71983e-07	0.837371	1.69868	-1.69868	0.308069		*
DHsGV10002407	DHsGV10002407	-	-	-	-	-	4.12047	4.57504	3.75701	4.61344	4.01313	4.29959	2.19029	6.00109	7.10857	2.04281	2.19378	1.90958	2.20584	2.00473	2.1042	1.13112	2.58522	2.82956	-1.69844	0.308119		*
CHsGV10003420	CHsGV10003420	ENSG00000172059	NM_003597.4	8462	KLF11	Kruppel-like factor 11	33.1575	30.1701	34.1732	16.3115	13.9778	13.2964	2.02762	3.56821	6.58038	5.05126	4.91505	5.09479	4.02782	3.80506	3.73297	1.01978	1.8352	2.71817	-1.69839	0.308131		*
H300013713	H300013713	ENSG00000165181	XM_011518308.1	158401	C9orf84	chromosome 9 open reading frame 84					1.05546			2.05612	3.24535	1.71983e-07	1.71983e-07	1.71983e-07	1.71983e-07	0.0778733	1.71983e-07	1.71983e-07	1.03992	1.69838	-1.69838	0.308133		*
H300015052	H300015052	ENSG00000020633	XM_011542351.1	864	RUNX3	runt related transcription factor 3			1.35927	2.23513	2.39114	2.79044		1.92825	3.24269	1.71983e-07	1.71983e-07	0.44283	1.16036	1.2577	1.48049	1.71983e-07	0.947291	1.69719	-1.69719	0.308386		*
H200003299	H200003299	ENSG00000168679	XM_006711033.2	9122	SLC16A4	solute carrier family 16 member 4				5.70133	7.10342	6.03029	1.13474	1.52173	3.67757	1.71983e-07	1.71983e-07	1.71983e-07	2.5113	2.82851	2.59223	0.182368	0.605713	1.87875	-1.69638	0.308559		*
DHsGV10000271	DHsGV10000271	-	-	-	-	-	1.59621	1.78025	1.41816	1.84725	2.72668	2.05712	1.11145	3.33291	3.60085	0.674652	0.832082	0.504015	0.885377	1.44714	1.04062	0.152444	1.73678	1.84834	-1.69589	0.308664		*
AHsV10002098	AHsV10002098	ENSG00000142621	NM_052929.1	114827	FHAD1	forkhead-associated (FHA) phosphopeptide binding domain 1		1.30976	1.67608	2.21197	2.29307	2.00461		2.28772	3.23945	1.71983e-07	0.389307	0.745088	1.14533	1.19728	1.00332	1.71983e-07	1.19391	1.69575	-1.69575	0.308694		*
DHsGV10005066	DHsGV10005066	ENSG00000249428	NM_001193282.2	402160	CFAP99	cilia and flagella associated protein 99				1.50727	3.67873	2.21999		2.41898	3.23945	1.71983e-07	1.71983e-07	1.71983e-07	0.591937	1.87921	1.15055	1.71983e-07	1.2744	1.69575	-1.69575	0.308694		*
CHsGV10003304	CHsGV10003304	ENSG00000135605	NM_003215.2	7006	TEC	tec protein tyrosine kinase			1.40684	7.24908	5.3721	4.36502		1.4109	3.23935	1.71983e-07	1.71983e-07	0.492455	2.8578	2.42549	2.12599	1.71983e-07	0.496616	1.69571	-1.69571	0.308704		*
DHsGV10004903	DHsGV10004903	-	-	-	-	-		1.88712		1.02477	0.937695			2.34187	3.23935	1.71983e-07	0.916187	1.71983e-07	0.0353072	0	1.71983e-07	1.71983e-07	1.22766	1.69571	-1.69571	0.308704		*
H300002199	H300002199	ENSG00000129151	XM_011520403.1	8424	BBOX1	gamma-butyrobetaine hydroxylase 1	1.55048	3.09199	3.18289	2.02961	2.82594	2.04216		2.21683	3.23868	0.632716	1.62853	1.67034	1.0212	1.49873	1.0301	1.71983e-07	1.1485	1.69541	-1.69541	0.308768		*
opHsV0400001249	opHsV0400001249	ENSG00000239649	NR_003143.2	151325	MYADML	myeloid-associated differentiation marker-like (pseudogene)			1.44477	1.6339	1.81403	1.60142		2.62422	3.23858	1.71983e-07	1.71983e-07	0.530838	0.708321	0.859198	0.679352	1.71983e-07	1.39189	1.69536	-1.69536	0.308777		*
H300008083	H300008083	ENSG00000185920	XM_011518874.1	5727	PTCH1	patched 1	1.49717	3.21364	2.97571	3.21548	2.92714	3.34472		3.33235	3.23611	0.582233	1.68421	1.57323	1.68503	1.54949	1.74189	1.71983e-07	1.73654	1.69426	-1.69426	0.309013		*
H200009131	H200009131	ENSG00000150526	NM_054024.3	117153	MIA2	melanoma inhibitory activity 2			1.98082	1.13135	1.47824	1.98641		3.37687	3.23602	1.71983e-07	1.71983e-07	0.986099	0.17805	0.56388	0.990163	1.71983e-07	1.75569	1.69422	-1.69422	0.309022		*
opHsV0400001060	opHsV0400001060	ENSG00000179071	NM_152723.2	220388	CCDC89	coiled-coil domain containing 89	6.75107	7.67331	6.61655	5.09043	6.14967	5.6779	1.48246	4.16268	4.79236	2.75512	2.93985	2.72608	2.34779	2.62051	2.50536	0.567993	2.05751	2.26074	-1.69274	0.309338		*
H300011604	H300011604	ENSG00000125363	NM_182680.1	265	AMELX	amelogenin, X-linked	2.41121	3.27742	2.7347	2.9008	3.19829	3.29132	1.08266	2.52271	3.49839	1.26976	1.71256	1.45138	1.53645	1.6773	1.71867	0.114582	1.33498	1.80669	-1.69211	0.309474		*
AHsV10002668	AHsV10002668	ENSG00000268883	NM_032882.5	84968	PNMA6A	paraneoplastic Ma antigen family member 6A	4.50391	4.81381	5.42499	4.84399	6.93807	5.17522	1.57821	4.49177	5.09228	2.17118	2.26718	2.43962	2.2762	2.79454	2.37162	0.658293	2.16728	2.34831	-1.69002	0.309923		*
CHsGV10002142	CHsGV10002142	ENSG00000146926	NM_001142460.1	136371	ASB10	ankyrin repeat and SOCS box containing 10	2.05808	2.48966	1.70343	2.17914	2.99179	2.77077	1.44521	4.00165	4.66084	1.0413	1.31595	0.768444	1.12376	1.58101	1.47029	0.531276	2.0006	2.22059	-1.68931	0.310074		*
DHsGV10003053	DHsGV10003053	-	-	-	-	-	1.83051	2.37173	1.53101	2.13069	2.61709	2.26899		4.12922	3.22296	0.872249	1.24594	0.614485	1.09132	1.38797	1.18205	1.71983e-07	2.04587	1.68839	-1.68839	0.310274		*
H200014716	H200014716	ENSG00000138823	NM_000253.3	4547	MTTP	microsomal triglyceride transfer protein	3.43076	3.73407	2.98056	1.35774	2.23611	2.25753	1.07075	2.64996	3.44349	1.77853	1.90075	1.57558	0.441204	1.16099	1.17475	0.0986177	1.40597	1.78387	-1.68525	0.310948		*
H200010719	H200010719	ENSG00000181856	NM_001042.2	6517	SLC2A4	solute carrier family 2 member 4	2.91474	1.66619	4.96784	1.83056	2.87402	2.34498		2.77474	3.21362	1.54337	0.736554	2.31262	0.872283	1.52307	1.22958	1.71983e-07	1.47236	1.6842	-1.6842	0.311176		*
DHsGV10003094	DHsGV10003094	-	-	-	-	-	3.13853	4.79597	4.59302	5.44319	6.38401	6.53825	5.42175	8.19212	17.4218	1.65009	2.26182	2.19944	2.44445	2.67446	2.7089	2.43876	3.03424	4.12282	-1.68406	0.311205		*
AHsV10001087	AHsV10001087	ENSG00000116663	NM_018438.5	26270	FBXO6	F-box protein 6				24.5376	23.3129	20.2477	1.66794	3.39077	5.35199	1.71983e-07	1.71983e-07	1.71983e-07	4.61692	4.54306	4.33969	0.738067	1.76161	2.42008	-1.68201	0.311649		*
DHsGV10003113	DHsGV10003113	ENSG00000227115	NR_040074.1	100287225	LOC100287225	uncharacterized LOC100287225		1.659	1.39801	1.25666	2.43633	2.24258	1.51767	3.21498	4.86831	1.71983e-07	0.73031	0.483373	0.329593	1.28471	1.16516	0.601855	1.68481	2.28342	-1.68157	0.311744		*
AHsV10000923	AHsV10000923	ENSG00000187144	NM_198546.1	374955	SPATA21	spermatogenesis associated 21		2.45423		0.960701	1.40686	1.84556		1.70628	3.20772	1.71983e-07	1.29527	1.71983e-07	0	0.492482	0.884059	1.71983e-07	0.770854	1.68155	-1.68155	0.311748		*
H200011278	H200011278	ENSG00000105641	NM_000453.2	6528	SLC5A5	solute carrier family 5 member 5		1.62311		1.94441	1.22515	1.54567		2.58057	3.20772	1.71983e-07	0.698762	1.71983e-07	0.959335	0.292959	0.628232	1.71983e-07	1.36769	1.68155	-1.68155	0.311748		*
H200013735	H200013735	ENSG00000138741	NM_003305.2	7222	TRPC3	transient receptor potential cation channel subfamily C member 3				9.53226	11.341	10.823	1.2126	2.60322	3.88895	1.71983e-07	1.71983e-07	1.71983e-07	3.25282	3.50348	3.43603	0.27811	1.3803	1.95938	-1.68127	0.311807		*
H300007636	H300007636	ENSG00000268221	NM_000513.2	2652	OPN1MW	opsin 1 (cone pigments), medium-wave-sensitive	1.89547	1.61619	1.64063	1.46609	3.05095	2.4022	1.12035	3.00011	3.5917	0.922559	0.692595	0.714253	0.551976	1.60926	1.26436	0.16395	1.58502	1.84467	-1.68072	0.311927		*
CHsGV10002181	CHsGV10002181	ENSG00000154162	NM_001317228.1	1010	CDH12	cadherin 12	2.65743	2.95682	2.26542	2.00564	2.84305	2.76021		3.13447	3.20371	1.41003	1.56405	1.17978	1.00406	1.50744	1.46478	1.71983e-07	1.64822	1.67974	-1.67974	0.312139		*
DHsGV10002877	DHsGV10002877	ENSG00000246922	-	390595	UBAP1L	ubiquitin associated protein 1-like		2.47194	2.78469	2.39275	3.77226	4.72684	2.3177	3.57217	7.42231	1.71983e-07	1.30565	1.47752	1.25867	1.91543	2.24088	1.2127	1.8368	2.89187	-1.67917	0.312262		*
H300004932	H300004932	ENSG00000146530	XM_005249641.1	221806	VWDE	von Willebrand factor D and EGF domains	2.85848	4.31142	3.04255	4.55195	4.43685	4.02375	1.5697	3.55519	5.02567	1.51525	2.10816	1.60528	2.18648	2.14954	2.00854	0.650493	1.82993	2.32932	-1.67882	0.312337		*
H200012475	H200012475	ENSG00000130768	NM_014474.3	27293	SMPDL3B	sphingomyelin phosphodiesterase acid like 3B	4.62457	4.2756	6.09263	58.8769	32.708	60.7532	2.08563	4.01926	6.67626	2.20932	2.09613	2.60706	5.87963	5.03157	5.92489	1.06049	2.00693	2.73904	-1.67855	0.312396		*
DHsGV10001539	DHsGV10001539	-	NG_008647.1	2643	GCH1	GTP cyclohydrolase 1	2.21424	4.04375	3.83193	3.92853	4.51811	5.38385	2.98492	6.57598	9.55154	1.14681	2.0157	1.93807	1.97399	2.17572	2.42864	1.57769	2.71721	3.25573	-1.67804	0.312507		*
H200003664	H200003664	ENSG00000124191	NM_032883.2	84969	TOX2	TOX high mobility group box family member 2			1.08996	6.77493	7.63943	7.24045	1.03058	9.74051	3.29682	1.71983e-07	1.71983e-07	0.124281	2.76021	2.93346	2.85608	0.0434509	3.284	1.72107	-1.67762	0.312597		*
AHsV10000929	AHsV10000929	ENSG00000157168	XM_006716335.2	3084	NRG1	neuregulin 1							3.30331	5.81598	10.5666	1.71983e-07	1.71983e-07	1.71983e-07	1.71983e-07	1.71983e-07	1.71983e-07	1.72391	2.54002	3.40144	-1.67753	0.312617		*
AHsV10002160	AHsV10002160	ENSG00000133110	XM_005266232.2	10631	POSTN	periostin, osteoblast specific factor		1.58396	1.78172				5.31174	7.23423	16.9881	1.71983e-07	0.663538	0.833272	1.71983e-07	1.71983e-07	1.71983e-07	2.40918	2.85484	4.08646	-1.67727	0.312673		*
H200020582	H200020582	ENSG00000146385	NM_053278.1	83551	TAAR8	trace amine associated receptor 8	1.93686	2.53606	3.03938	2.86822	3.56121	3.16632		3.70288	3.19713	0.95372	1.34259	1.60378	1.52016	1.83237	1.66281	1.71983e-07	1.88865	1.67678	-1.67678	0.312781		*
opHsV0400002889	opHsV0400002889	ENSG00000186235	NR_026926.1	151174	LOC151174	uncharacterized LOC151174	2.47154	2.42527	2.96048	3.84466	4.07752	4.42988	1.474	4.03599	4.71173	1.30541	1.27814	1.56583	1.94286	2.02769	2.14727	0.559734	2.01292	2.23626	-1.67652	0.312836		*
H200006563	H200006563	ENSG00000129244	NM_001303263.1	482	ATP1B2	ATPase Na+/K+ transporting subunit beta 2		2.68927	3.00394	2.23151	3.52685	4.01905	1.52662	4.91502	4.87823	1.71983e-07	1.42722	1.58686	1.15802	1.81838	2.00685	0.610336	2.2972	2.28636	-1.67602	0.312945		*
H300013559	H300013559	ENSG00000065325	XM_005256861.2	9340	GLP2R	glucagon-like peptide 2 receptor	4.69681	4.93533	4.42532	3.93633	4.58804	3.4906		3.19516	3.19446	2.23168	2.30315	2.14578	1.97685	2.19788	1.80347	1.71983e-07	1.67589	1.67557	-1.67557	0.313042		*
DHsGV10000789	DHsGV10000789	ENSG00000272256	-	-	RP11-489E7.4	-							1.26221	2.66448	4.02972	1.71983e-07	1.71983e-07	1.71983e-07	1.71983e-07	1.71983e-07	1.71983e-07	0.33595	1.41385	2.01068	-1.67473	0.313225		*
CHsGV10004082	CHsGV10004082	ENSG00000100505	XM_011536392.1	114088	TRIM9	tripartite motif containing 9	2.52106	3.0457	2.08572	3.72841	4.38687	5.54201		2.32853	3.19113	1.33403	1.60677	1.06055	1.89856	2.13319	2.47041	1.71983e-07	1.21942	1.67407	-1.67407	0.313369		*
H200017980	H200017980	-	NM_030651.3	80863	PRRT1	proline rich transmembrane protein 1								2.65768	3.18789	1.71983e-07	1.71983e-07	1.71983e-07	1.71983e-07	1.71983e-07	1.71983e-07	1.71983e-07	1.41017	1.6726	-1.6726	0.313687		*
DHsGV10000605	DHsGV10000605	-	-	-	-	-	1.67927	2.37206	1.82842	2.24348	2.91827	2.84384	1.36394	3.89849	4.3468	0.747834	1.24614	0.870594	1.16574	1.54511	1.50784	0.447784	1.96291	2.11995	-1.67217	0.313781		*
H200011403	H200011403	-	NM_145252.2	124220	ZG16B	zymogen granule protein 16B						1.33996	1.74089	3.0279	5.54631	1.71983e-07	1.71983e-07	1.71983e-07	1.71983e-07	1.71983e-07	0.422193	0.799821	1.59832	2.47153	-1.67171	0.313881		*
DHsGV10005793	DHsGV10005793	ENSG00000197989	-	85028	SNHG12	small nucleolar RNA host gene 12	3.25244	3.85145	4.75674	4.86405	5.01396	4.75765	2.05038	5.54808	6.53026	1.70152	1.9454	2.24997	2.28216	2.32595	2.25025	1.03589	2.47199	2.70714	-1.67125	0.313981		*
opHsV0400001739	opHsV0400001739	ENSG00000182083	NM_001005853.1	389090	OR6B2	olfactory receptor family 6 subfamily B member 2								2.55674	3.17865	1.71983e-07	1.71983e-07	1.71983e-07	1.71983e-07	1.71983e-07	1.71983e-07	1.71983e-07	1.3543	1.66841	-1.66841	0.314599		*
DHsGV10002682	DHsGV10002682	ENSG00000268066	NR_024499.3	100126270	FMR1-AS1	FMR1 antisense RNA 1		1.30224	1.46889	1.89179	1.98686	2.52224		2.95615	3.17608	1.71983e-07	0.380992	0.554727	0.91975	0.990493	1.33471	1.71983e-07	1.56372	1.66725	-1.66725	0.314854		*
AHsV10001552	AHsV10001552	ENSG00000157404	NM_000222.2	3815	KIT	KIT proto-oncogene receptor tyrosine kinase	83.2809	73.016	90.247	22.909	17.6101	18.7931	13.5971	18.0733	43.1765	6.37991	6.19014	6.49581	4.51785	4.13833	4.23213	3.76522	4.17579	5.43217	-1.66695	0.314918		*
H200016602	H200016602	ENSG00000119686	NM_001195283.1	55640	FLVCR2	feline leukemia virus subgroup C cellular receptor family member 2	1.64111	1.39526	2.94909	1.70215	2.03659	2.19357	1.62184	3.67478	5.14452	0.714673	0.480532	1.56027	0.767357	1.02616	1.13328	0.697628	1.87766	2.36304	-1.66541	0.315255		*
opHsV0400004489	opHsV0400004489	ENSG00000256124	NR_110132.1	102606463	LINC01152	long intergenic non-protein coding RNA 1152				1.31213	1.76116	1.93358	1.13776	3.65156	3.60418	1.71983e-07	1.71983e-07	1.71983e-07	0.39191	0.816524	0.951277	0.186196	1.86851	1.84967	-1.66348	0.315678		*
DHsTV10000171	DHsTV10000171	-	-	-	-	-	1.67226	1.77306	1.53499	1.87458	1.78281	1.50194		2.74808	3.16539	0.741796	0.82624	0.618227	0.906566	0.834151	0.586826	1.71983e-07	1.45842	1.66239	-1.66239	0.315916		*
opHsV0400008011	opHsV0400008011	ENSG00000187012	NR_028411.1	388910	LINC00207	long intergenic non-protein coding RNA 207	1.73988	2.372	1.23354	1.40202	2.25581	2.65016		2.62052	3.16472	0.798991	1.2461	0.302806	0.487505	1.17365	1.40608	1.71983e-07	1.38985	1.66208	-1.66208	0.315984		*
H200013014	H200013014	ENSG00000163053	NM_152527.4	151473	SLC16A14	solute carrier family 16 member 14				26.704	32.0784	30.6202		1.54556	3.16283	1.71983e-07	1.71983e-07	1.71983e-07	4.73899	5.00353	4.93641	1.71983e-07	0.628133	1.66122	-1.66122	0.316173		*
H300002417	H300002417	ENSG00000162461	NM_207348.2	284723	SLC25A34	solute carrier family 25 member 34	1.38029	1.79437	1.93002	2.73431	3.08147	2.65837		2.79173	3.16206	0.464976	0.843478	0.948616	1.45118	1.62362	1.41054	1.71983e-07	1.48116	1.66086	-1.66086	0.31625		*
DHsGV10003356	DHsGV10003356	ENSG00000178951	NM_001317990.1	51341	ZBTB7A	zinc finger and BTB domain containing 7A	1.8611	2.12643	1.89869	2.79137	2.89951	3.35179	1.03058	2.57347	3.25861	0.896156	1.08843	0.925001	1.48097	1.53581	1.74493	0.0434509	1.36371	1.70426	-1.6608	0.316263		*
H200008505	H200008505	ENSG00000104537	NM_004306.3	312	ANXA13	annexin A13	1.67577	2.06198	1.97684	1.62504	2.8632	1.82297	1.19578	2.28772	3.77736	0.744823	1.04403	0.9832	0.700473	1.51763	0.866287	0.257948	1.19391	1.91738	-1.65943	0.316564		*
AHsV10001123	AHsV10001123	ENSG00000101986	NM_000033.3	215	ABCD1	ATP binding cassette subfamily D member 1	1.67577	1.62704	1.55918	1.21238	1.74624	1.85085	5.93816	8.53572	18.752	0.744823	0.702251	0.640785	0.27784	0.804254	0.888186	2.57002	3.09351	4.22897	-1.65895	0.316669		*
opHsV0400002981	opHsV0400002981	ENSG00000069206	XM_005273673.1	8756	ADAM7	ADAM metallopeptidase domain 7		1.94758	1.89781	1.16286	2.10463	2.05419	1.16353	3.27623	3.67089	1.71983e-07	0.961685	0.924337	0.217674	1.07357	1.03857	0.218515	1.71204	1.87613	-1.65762	0.316962		*
H200011160	H200011160	ENSG00000129009	NM_201526.1	3671	ISLR	immunoglobulin superfamily containing leucine-rich repeat	29.9255	15.9771	26.7873		0.983834	6.87862		2.55761	3.15281	4.9033	3.99793	4.74348	1.71983e-07	0	2.78212	1.71983e-07	1.35479	1.65664	-1.65664	0.317177		*
H200010113	H200010113	ENSG00000197444	XM_011539949.1	55753	OGDHL	oxoglutarate dehydrogenase-like	3.18804	3.35572	4.42943	2.33	3.34224	2.10994		2.48245	3.14871	1.67267	1.74662	2.14712	1.22033	1.74082	1.0772	1.71983e-07	1.31177	1.65476	-1.65476	0.317591		*
DHsGV10005133	DHsGV10005133	-	-	-	-	-	1.54669	2.00478	1.44551	2.18331	2.41304	1.96382	1.05937	2.23752	3.33513	0.629189	1.00344	0.53158	1.12652	1.27085	0.97366	0.0832011	1.1619	1.73774	-1.65454	0.317638		*
DHsGV10003010	DHsGV10003010	ENSG00000215022	NM_001242698.1	100130357	LOC100130357	uncharacterized LOC100130357			1.5672	1.75788	3.13051	3.37438		3.03753	3.14691	1.71983e-07	1.71983e-07	0.648186	0.813835	1.6464	1.75462	1.71983e-07	1.6029	1.65394	-1.65394	0.317772		*
DHsGV10003813	DHsGV10003813	ENSG00000169894	XM_011516251.1	4584	MUC3A	mucin 3A, cell surface associated	1.81186	2.26846	2.19932	1.7451	3.23216	1.86141	1.23347	3.58551	3.88161	0.857469	1.18171	1.13706	0.803311	1.6925	0.896396	0.302718	1.84218	1.95665	-1.65394	0.317772		*
AHsV10000043	AHsV10000043	ENSG00000116254	NM_015557.2	26038	CHD5	chromodomain helicase DNA binding protein 5	2.22504	1.96923	2.77337	1.48304	1.53111	1.66099		2.85211	3.14614	1.15383	0.97763	1.47164	0.568559	0.614578	0.732044	1.71983e-07	1.51203	1.65358	-1.65358	0.31785		*
opHsV0400001880	opHsV0400001880	ENSG00000183484	NM_001278696.1	29933	GPR132	G protein-coupled receptor 132	1.34971	1.2529	1.96553	1.90013	2.39498	2.46267		3.06106	3.14614	0.432646	0.32527	0.974916	0.9261	1.26001	1.30022	1.71983e-07	1.61403	1.65358	-1.65358	0.31785		*
opHsV0400006562	opHsV0400006562	ENSG00000188707	NM_138434.2	113763	ZBED6CL	ZBED6 C-terminal like	17.8737	18.0549	18.5099	48.7087	54.4202	53.9639	2.11788	3.64249	6.66101	4.15977	4.17432	4.21023	5.60611	5.76607	5.75392	1.08262	1.86493	2.73574	-1.65312	0.317951		*
H200003833	H200003833	ENSG00000244617	NM_152792.2	151516	ASPRV1	aspartic peptidase, retroviral-like 1	9.29862	9.83714	8.52985	4.57695	4.67817	4.2054	1.72897	5.52054	5.43452	3.21702	3.29824	3.09252	2.19439	2.22594	2.07224	0.789914	2.46481	2.44215	-1.65224	0.318146		*
H200000005	H200000005	ENSG00000092295	NM_000359.2	7051	TGM1	transglutaminase 1	1.91849	2.88197				0.891584		2.14342	3.14033	0.93997	1.52705	1.71983e-07	1.71983e-07	1.71983e-07	0	1.71983e-07	1.09992	1.65092	-1.65092	0.318437		*
AHsV10003406	AHsV10003406	ENSG00000119888	NM_002354.2	4072	EPCAM	epithelial cell adhesion molecule	3.21456	5.13495	4.86307	85.392	101.021	112.426	3.00418	9.13925	9.42746	1.68462	2.36035	2.28187	6.41603	6.65852	6.81283	1.58697	3.19208	3.23687	-1.6499	0.318663		*
CHsGV10002444	CHsGV10002444	ENSG00000165105	XM_005251731.3	158158	RASEF	RAS and EF-hand domain containing				51.1729	62.1293	57.4669	1.11738	2.13688	3.50507	1.71983e-07	1.71983e-07	1.71983e-07	5.67731	5.9572	5.84466	0.160125	1.09551	1.80944	-1.64932	0.318791		*
H200010700	H200010700	ENSG00000163694	NM_019027.3	54502	RBM47	RNA binding motif protein 47	20.2467	12.3686	27.7284	48.3254	50.5367	44.0356	4.66528	7.2785	14.6336	4.33961	3.62862	4.79329	5.59471	5.65926	5.4606	2.22197	2.86364	3.87121	-1.64925	0.318806		*
DHsGV10002619	DHsGV10002619	ENSG00000204277	NR_073178.1	100996291	LOC100996291	uncharacterized LOC100996291	2.95669	3.34154	3.5699	4.16378	4.08929	4.88029	1.45912	3.87322	4.57106	1.56398	1.74051	1.83589	2.05789	2.03185	2.28697	0.545096	1.95353	2.19253	-1.64743	0.319207		*
opHsV0400000123	opHsV0400000123	ENSG00000116299	XM_011541827.1	57535	KIAA1324	KIAA1324	5.20062	4.99912	3.31192				2.34056	3.90385	7.33064	2.37868	2.32167	1.72767	1.71983e-07	1.71983e-07	1.71983e-07	1.22685	1.9649	2.87394	-1.64709	0.319285		*
opHsV0400005969	opHsV0400005969	ENSG00000213214	NM_001003702.2	445328	ARHGEF35	Rho guanine nucleotide exchange factor 35				23.837	26.1285	22.0383	6.91225	9.57923	21.6424	1.71983e-07	1.71983e-07	1.71983e-07	4.57513	4.70755	4.46194	2.78915	3.25991	4.43579	-1.64663	0.319385		*
H200007815	H200007815	ENSG00000058335	XM_011521868.1	5923	RASGRF1	Ras protein specific guanine nucleotide releasing factor 1			1.37456	1.00472	1.91454	2.71852		2.50314	3.13032	1.71983e-07	1.71983e-07	0.458973	0.006795	0.936999	1.44282	1.71983e-07	1.32374	1.64631	-1.64631	0.319456		*
opHsV0400003483	opHsV0400003483	ENSG00000148942	XM_006718157.2	159963	SLC5A12	solute carrier family 5 member 12	2.03942	1.70135	2.45327	1.90874	2.95358	2.926		2.73165	3.12698	1.02816	0.76668	1.2947	0.932618	1.56247	1.54893	1.71983e-07	1.44977	1.64477	-1.64477	0.319797		*
H200015303	H200015303	ENSG00000173585	NM_006641.3	10803	CCR9	chemokine (C-C motif) receptor 9		1.49853	1.91796	1.34913	3.2139	2.3714		2.9057	3.12698	1.71983e-07	0.583547	0.939571	0.432031	1.68433	1.24574	1.71983e-07	1.53889	1.64477	-1.64477	0.319797		*
opHsV0400003536	opHsV0400003536	ENSG00000104361	XM_011517304.1	79815	NIPAL2	NIPA like domain containing 2		1.4663		6.04468	7.59643	7.44143	1.83071	3.20535	5.7234	1.71983e-07	0.552182	1.71983e-07	2.59566	2.92532	2.89558	0.872401	1.68048	2.51687	-1.64447	0.319864		*
H200015425	H200015425	-	NM_001098506.3	90273	CEACAM21	carcinoembryonic antigen related cell adhesion molecule 21	2.38414	3.35599	2.82822	2.94508	3.23171	4.3985	1.7582	4.78807	5.48541	1.25347	1.74674	1.49989	1.5583	1.6923	2.13701	0.814098	2.25945	2.4556	-1.6415	0.320523		*
H200009176	H200009176	ENSG00000095981	NM_001135107.1	83795	KCNK16	potassium two pore domain channel subfamily K member 16	2.71398	3.58751	2.85557	2.95937	4.02534	3.5158	1.25379	4.16607	3.91068	1.44041	1.84298	1.51378	1.56529	2.00911	1.81385	0.3263	2.05869	1.96742	-1.64112	0.320608		*
H200021299	H200021299	ENSG00000165716	XM_006716954.2	138311	FAM69B	family with sequence similarity 69 member B	21.6383	16.1654	28.7875	127.871	110.969	140.408	5.41037	8.33672	16.8536	4.43552	4.01484	4.84737	6.99854	6.79401	7.13348	2.43573	3.05948	4.07498	-1.63926	0.321022		*
CHsGV10002598	CHsGV10002598	ENSG00000124788	NM_001128164.1	6310	ATXN1	ataxin 1	4.21896	1.84044	2.02765	5.24857	4.92018	6.04761	1.77313	4.61742	5.52183	2.07689	0.880054	1.01981	2.39192	2.29871	2.59636	0.826296	2.20709	2.46515	-1.63885	0.321112		*
CHsGV10001957	CHsGV10001957	ENSG00000128408	NM_015653.4	26150	RIBC2	RIB43A domain with coiled-coils 2	2.0808	2.84249	1.78098	23.4562	28.3978	26.9692	2.83062	6.24941	8.81062	1.05714	1.50715	0.83267	4.5519	4.82771	4.75324	1.50112	2.64372	3.13924	-1.63813	0.321274		*
H300019865	H300019865	ENSG00000072201	NM_001126328.2	84708	LNX1	ligand of numb-protein X 1, E3 ubiquitin protein ligase		1.54847	1.23435	1.63675	2.76828	2.03777		1.59545	3.11126	1.71983e-07	0.630843	0.303751	0.71083	1.46899	1.02699	1.71983e-07	0.673962	1.6375	-1.6375	0.321413		*
DHsGV10002828	DHsGV10002828	-	-	-	-	-	2.10382	3.45234	2.97322	2.01266	2.74663	3.14844	1.13718	3.81711	3.5367	1.07301	1.78757	1.57203	1.0091	1.45766	1.65464	0.185458	1.93248	1.82241	-1.63695	0.321536		*
AHsV10001501	AHsV10001501	ENSG00000172935	NM_145015.4	116535	MRGPRF	MAS related GPR family member F							3.13276	4.92212	9.743	1.71983e-07	1.71983e-07	1.71983e-07	1.71983e-07	1.71983e-07	1.71983e-07	1.64743	2.29928	3.28437	-1.63693	0.32154		*
H200019748	H200019748	ENSG00000240764	NM_018929.2	56097	PCDHGC5	protocadherin gamma subfamily C, 5	1.44006	1.91209	1.48021	1.59557	2.47429	2.29598	1.08816	2.83909	3.37678	0.526133	0.935151	0.565801	0.674072	1.30701	1.19911	0.121887	1.50543	1.75565	-1.63376	0.322247		*
H200006848	H200006848	ENSG00000157404	NM_000222.2	3815	KIT	KIT proto-oncogene receptor tyrosine kinase	117.852	104.615	138.214	38.0806	24.4229	38.8506	22.936	30.6663	71.1517	6.88084	6.70895	7.11076	5.25099	4.61016	5.27987	4.51954	4.93858	6.15283	-1.63329	0.322353		*
H200017075	H200017075	ENSG00000105409	NM_001256214.1	478	ATP1A3	ATPase Na+/K+ transporting subunit alpha 3	1.93363	2.28291	2.23072	2.83982	2.77501	2.66837	1.87127	3.63626	5.80326	0.951314	1.19087	1.15751	1.5058	1.47249	1.41596	0.904015	1.86246	2.53686	-1.63285	0.322451		*
DHsGV10001917	DHsGV10001917	-	NG_017093.2	10046	MAMLD1	mastermind like domain containing 1	3.34363	2.88191	4.66316	2.80363	3.78308	4.19483	1.87671	6.96268	5.81517	1.74142	1.52702	2.22131	1.4873	1.91956	2.06861	0.908209	2.79964	2.53982	-1.63161	0.322727		*
H300001328	H300001328	ENSG00000119614	XM_011536719.1	338917	VSX2	visual system homeobox 2	2.5741	2.95655	2.89027	2.65639	3.06725	3.36617	1.12638	3.55092	3.48524	1.36407	1.56391	1.53121	1.40947	1.61695	1.75111	0.171692	1.82819	1.80126	-1.62956	0.323186		*
DHsGV10004386	DHsGV10004386	ENSG00000135677	NM_002076.3	2799	GNS	glucosamine (N-acetyl)-6-sulfatase		2.11558	1.61396	1.50284	1.47031	1.52218		2.76908	3.08867	1.71983e-07	1.08105	0.690601	0.587688	0.556118	0.606139	1.71983e-07	1.4694	1.62699	-1.62699	0.323764		*
H200000342	H200000342	ENSG00000158481	NM_001765.2	911	CD1C	CD1c molecule	2.61927	3.25605	2.76529	3.11883	3.36484	3.60503	1.45367	3.72301	4.48766	1.38917	1.70312	1.46743	1.64101	1.75054	1.85001	0.539699	1.89647	2.16596	-1.62627	0.323925		*
H200020169	H200020169	ENSG00000003096	NM_001168303.1	90293	KLHL13	kelch like family member 13	7.28224	9.27768	8.02264	37.7846	42.7502	46.1968	8.82789	14.3324	27.2238	2.86438	3.21376	3.00408	5.23973	5.41786	5.52972	3.14207	3.84121	4.76679	-1.62473	0.324271		*
opHsV0400003716	opHsV0400003716	ENSG00000189120	XM_006722115.2	80320	SP6	Sp6 transcription factor	2.72155	2.97433	2.21468	2.52381	2.89637	3.24703	1.35203	4.16298	4.16458	1.44443	1.57256	1.1471	1.3356	1.53424	1.69912	0.435127	2.05762	2.05817	-1.62304	0.32465		*
H300019896	H300019896	ENSG00000121577	NM_001308333.1	64091	POPDC2	popeye domain containing 2	2.13847	2.1793	2.39445	2.0825	2.63654	2.61261		2.32174	3.07619	1.09658	1.12387	1.25969	1.05831	1.39865	1.38549	1.71983e-07	1.21521	1.62115	-1.62115	0.325077		*
H300021994	H300021994	ENSG00000187535	XM_005255726.2	9742	IFT140	intraflagellar transport 140	3.22564	2.33291	6.18527		0.933855	1.55973		2.88305	3.07295	1.68959	1.22213	2.62884	1.71983e-07	0	0.641295	1.71983e-07	1.5276	1.61963	-1.61963	0.32542		*
AHsV10001651	AHsV10001651	ENSG00000067840	NM_001303512.1	57595	PDZD4	PDZ domain containing 4		1.41996		1.30485	1.4518	1.09818		3.38367	3.07285	1.71983e-07	0.505848	1.71983e-07	0.383886	0.537846	0.135109	1.71983e-07	1.75859	1.61958	-1.61958	0.32543		*
DHsGV10002356	DHsGV10002356	-	-	-	-	-	2.04699	1.80882	2.58957	1.6339	2.45194	2.12961		2.90318	3.07218	1.0335	0.85505	1.37271	0.708321	1.29392	1.09059	1.71983e-07	1.53763	1.61926	-1.61926	0.325502		*
CHsGV10003964	CHsGV10003964	ENSG00000064999	NM_015245.2	23294	ANKS1A	ankyrin repeat and sterile alpha motif domain containing 1A	2.642	4.21148	3.85531	5.29809	5.57546	4.7075	1.09409	1.94838	3.35772	1.40163	2.07433	1.94685	2.40547	2.47909	2.23496	0.12973	0.962272	1.74748	-1.61775	0.325842		*
H200014873	H200014873	ENSG00000100557	NM_001283057.1	55195	C14orf105	chromosome 14 open reading frame 105				2.5996	3.77924	3.38698		1.9614	3.06894	1.71983e-07	1.71983e-07	1.71983e-07	1.37829	1.9181	1.76	1.71983e-07	0.971885	1.61774	-1.61774	0.325845		*
H200011679	H200011679	ENSG00000145861	NM_031908.4	114898	C1QTNF2	C1q and tumor necrosis factor related protein 2				1.57577	2.74978	1.96	1.72246	4.58026	5.28117	1.71983e-07	1.71983e-07	1.71983e-07	0.656062	1.45931	0.970851	0.784469	2.19543	2.40086	-1.61639	0.326151		*
CHsGV10000314	CHsGV10000314	ENSG00000149305	XM_011543065.1	9177	HTR3B	5-hydroxytryptamine receptor 3B	2.52486	2.85667	2.12117	2.4837	2.64762	2.69567	1.28555	4.30753	3.94052	1.3362	1.51433	1.08486	1.31249	1.4047	1.43065	0.362387	2.10686	1.97839	-1.616	0.326239		*
CHsGV10002401	CHsGV10002401	ENSG00000188710	NM_198180.2	347148	QRFP	pyroglutamylated RFamide peptide	1.72501	2.4292	2.359	2.85545	4.49382	3.8556	2.0886	5.2456	6.4013	0.786607	1.28048	1.23818	1.51372	2.16794	1.94696	1.06254	2.39111	2.67836	-1.61583	0.326277		*
H300002929	H300002929	ENSG00000179363	NM_182541.2	203562	TMEM31	transmembrane protein 31				3.86782	3.71529	3.77961		2.49635	3.06371	1.71983e-07	1.71983e-07	1.71983e-07	1.95152	1.89348	1.91824	1.71983e-07	1.31982	1.61528	-1.61528	0.326402		*
H300001163	H300001163	ENSG00000075785	NM_004637.5	7879	RAB7A	RAB7A, member RAS oncogene family			1.32053			1.72642		2.5797	3.06294	1.71983e-07	1.71983e-07	0.401115	1.71983e-07	1.71983e-07	0.787784	1.71983e-07	1.3672	1.61492	-1.61492	0.326484		*
H300016620	H300016620	ENSG00000145863	NM_000811.2	2559	GABRA6	gamma-aminobutyric acid type A receptor alpha6 subunit					1.4326	1.45822	1.15804	3.37743	3.54338	1.71983e-07	1.71983e-07	1.71983e-07	1.71983e-07	0.518639	0.544207	0.211684	1.75593	1.82513	-1.61344	0.326818		*
DHsGV10001658	DHsGV10001658	-	-	-	-	-		1.81215	1.23031	1.73808	2.46975	2.03834		2.05952	3.0597	1.71983e-07	0.8577	0.29902	0.797498	1.30436	1.0274	1.71983e-07	1.0423	1.61339	-1.61339	0.326829		*
H200017866	H200017866	ENSG00000240184	NM_002588.3	5098	PCDHGC3	protocadherin gamma subfamily C, 3	1.67492	2.58241	3.02328	2.23904	2.84759	4.00205		1.33039	3.0597	0.744096	1.36872	1.59611	1.16288	1.50974	2.00074	1.71983e-07	0.411848	1.61339	-1.61339	0.326829		*
H300010970	H300010970	ENSG00000120332	NM_022093.1	63923	TNN	tenascin N					1.61765	1.75576		2.18085	3.0597	1.71983e-07	1.71983e-07	1.71983e-07	1.71983e-07	0.693902	0.812093	1.71983e-07	1.12489	1.61339	-1.61339	0.326829		*
H300020959	H300020959	ENSG00000164683	NM_001040708.1	23462	HEY1	hes related family bHLH transcription factor with YRPW motif 1	40.1594	69.1465	45.8901	109.176	124.397	106.9	1.10299	3.03414	3.37421	5.32767	6.11158	5.52011	6.77051	6.95881	6.74012	0.141417	1.60129	1.75455	-1.61313	0.326887		*
H300022128	H300022128	ENSG00000140009	NM_001291723.1	2100	ESR2	estrogen receptor 2 (ER beta)			1.54307	1.68856	3.23311	2.50404		2.00876	3.05636	1.71983e-07	1.71983e-07	0.625806	0.755796	1.69292	1.32426	1.71983e-07	1.00631	1.61182	-1.61182	0.327186		*
H300014596	H300014596	ENSG00000004866	NM_021908.2	7982	ST7	suppression of tumorigenicity 7	2.43717			6.0145	6.34894	5.79526	1.69075	3.9875	5.1632	1.28521	1.71983e-07	1.71983e-07	2.58845	2.66652	2.53487	0.757663	1.99549	2.36826	-1.6106	0.327462		*
DHsGV10003606	DHsGV10003606	-	-	-	-	-	8.43086	10.9209	9.29162	10.1203	11.6249	9.97439	4.21058	14.1289	12.8422	3.07568	3.44902	3.21593	3.33918	3.53914	3.31823	2.07402	3.82057	3.68283	-1.60881	0.327869		*
H200005196	H200005196	ENSG00000198796	NM_052947.3	115701	ALPK2	alpha kinase 2	8.63893	11.4806	5.36691	2.00849	2.82115	2.742	49.9942	49.5688	152.459	3.11085	3.52113	2.42409	1.00611	1.49628	1.45523	5.64369	5.63136	7.25228	-1.60859	0.327919		*
AHsV10002393	AHsV10002393	ENSG00000196289	NM_001290693.1	441925	BECN2	beclin 2			1.485	1.09852	2.84305	1.85759		1.36014	3.04625	1.71983e-07	1.71983e-07	0.570458	0.135565	1.50744	0.893433	1.71983e-07	0.44376	1.60703	-1.60703	0.328272		*
H200008305	H200008305	ENSG00000124493	XM_011514531.1	2914	GRM4	glutamate receptor, metabotropic 4	1.71771	1.80163		3.3533	3.89197	3.67281	1.15259	3.30969	3.51107	0.78049	0.849299	1.71983e-07	1.74558	1.9605	1.87689	0.204881	1.7267	1.81191	-1.60703	0.328274		*
H200010665	H200010665	ENSG00000107331	XM_006716996.2	20	ABCA2	ATP binding cassette subfamily A member 2	13.8905	15.0991	10.21	17.4932	11.5638	17.455	7.24561	21.2744	22.0621	3.79602	3.91639	3.35191	4.12872	3.53155	4.12557	2.85711	4.41105	4.4635	-1.60639	0.328419		*
CHsGV10002426	CHsGV10002426	ENSG00000159761	NM_001012984.2	388284	C16orf86	chromosome 16 open reading frame 86		1.41663	1.2231	1.66958	2.13301	2.43918		2.58736	3.04446	1.71983e-07	0.502465	0.290539	0.739483	1.09289	1.2864	1.71983e-07	1.37148	1.60618	-1.60618	0.328466		*
DHsGV10000477	DHsGV10000477	ENSG00000232022	NR_045483.1	729041	FAAHP1	fatty acid amide hydrolase pseudogene 1		1.37721		3.5148	4.44743	3.60179		2.02518	3.04378	1.71983e-07	0.46175	1.71983e-07	1.81344	2.15297	1.84871	1.71983e-07	1.01805	1.60587	-1.60587	0.328538		*
H200000255	H200000255	ENSG00000100652	NM_003049.3	6554	SLC10A1	solute carrier family 10 member 1	1.90277	1.93706	2.28152	17.67	2.25556	2.14164	1.1115	1.87379	3.38012	0.928103	0.95387	1.19	4.14323	1.17349	1.09872	0.152507	0.905958	1.75707	-1.60457	0.328834		*
opHsV0400005169	opHsV0400005169	ENSG00000142046	-	641649	TMEM91	transmembrane protein 91				1.92746	1.56094	1.56737		1.79106	3.04035	1.71983e-07	1.71983e-07	1.71983e-07	0.946704	0.642416	0.648344	1.71983e-07	0.840812	1.60424	-1.60424	0.32891		*
H300018482	H300018482	ENSG00000026950	NM_194441.2	11119	BTN3A1	butyrophilin subfamily 3 member A1	5.20821	4.83905	4.72926	2.03378	3.28144	3.36382	1.73787	3.83327	5.27146	2.38079	2.27472	2.24161	1.02416	1.71433	1.7501	0.797321	1.93858	2.3982	-1.60088	0.329676		*
H300020322	H300020322	ENSG00000146021	NM_001257195.1	26249	KLHL3	kelch like family member 3				3.74536	3.34539	3.80895	1.96659	3.0466	5.96328	1.71983e-07	1.71983e-07	1.71983e-07	1.9051	1.74217	1.92939	0.975693	1.6072	2.57611	-1.60041	0.329782		*
AHsV10001138	AHsV10001138	ENSG00000146463	XR_246305.3	9202	ZMYM4	zinc finger MYM-type containing 4	3.73815	7.1387	3.45624	4.10672	5.32401	5.27381	4.68863	3.32525	14.2162	1.90233	2.83566	1.7892	2.03799	2.41251	2.39885	2.22917	1.73346	3.82946	-1.6003	0.329809		*
H300020826	H300020826	ENSG00000162777	XR_946765.1	79961	DENND2D	DENN domain containing 2D							1.49486	1.41059	4.52854	1.71983e-07	1.71983e-07	1.71983e-07	1.71983e-07	1.71983e-07	1.71983e-07	0.580009	0.496301	2.17905	-1.59904	0.330097		*
CHsGV10000538	CHsGV10000538	ENSG00000133106	XM_011535314.1	94240	EPSTI1	epithelial stromal interaction 1 (breast)		2.16519	1.09798	5.68154	5.68051	4.11884		3.32019	3.02797	1.71983e-07	1.11449	0.134856	2.50628	2.50602	2.04224	1.71983e-07	1.73127	1.59835	-1.59835	0.330255		*
H200009556	H200009556	ENSG00000142513	NM_033068.2	93650	ACPT	acid phosphatase, testicular	4.7455	1.63762		1.28373	2.41782	1.62019		2.33477	3.0253	2.24656	0.711603	1.71983e-07	0.360342	1.27371	0.696167	1.71983e-07	1.22328	1.59708	-1.59708	0.330546		*
opHsV0400002018	opHsV0400002018	ENSG00000182732	XM_011537408.1	9628	RGS6	regulator of G-protein signaling 6	4.11262	3.54863	3.16436	4.09837	3.79869	4.05398	1.87924	4.49208	5.68432	2.04006	1.82726	1.66192	2.03505	1.9255	2.01934	0.910152	2.16738	2.50699	-1.59683	0.330602		*
H300001278	H300001278	ENSG00000214900	-	283551	LINC01588	long intergenic non-protein coding RNA 1588					1.21338	1.05828		2.42238	3.02463	1.71983e-07	1.71983e-07	1.71983e-07	1.71983e-07	0.27903	0.0817145	1.71983e-07	1.27642	1.59676	-1.59676	0.330619		*
H200020342	H200020342	ENSG00000128298	NM_025045.5	80115	BAIAP2L2	BAI1 associated protein 2 like 2	1.42112		2.58627	1.67685	3.16393	2.59002		2.52358	3.02463	0.507029	1.71983e-07	1.37087	0.745757	1.66172	1.37296	1.71983e-07	1.33547	1.59676	-1.59676	0.330619		*
H300008566	H300008566	ENSG00000205364	NM_176870.2	4499	MT1M	metallothionein 1M	2.05458	2.87792	3.648	2.85519	3.01753	3.36821	7.70299	10.1417	23.2971	1.03884	1.52503	1.86711	1.51358	1.59337	1.75198	2.94542	3.34222	4.54208	-1.59666	0.330642		*
CHsGV10000246	CHsGV10000246	-	XM_011542057.1	6920	TCEA3	transcription elongation factor A3	4.89056	5.69093	4.01897	3.86915	5.28102	3.11878	2.4135	4.39175	7.29479	2.29	2.50867	2.00683	1.95201	2.40082	1.64098	1.27113	2.1348	2.86687	-1.59574	0.330853		*
CHsGV10002688	CHsGV10002688	ENSG00000161921	NM_001100812.1	58191	CXCL16	C-X-C motif chemokine ligand 16			1.13672	15.4286	16.0804	18.4633		1.57872	3.02129	1.71983e-07	1.71983e-07	0.184881	3.94753	4.00723	4.20659	1.71983e-07	0.658753	1.59517	-1.59517	0.330984		*
H300001689	H300001689	ENSG00000181935	NM_001004701.2	219428	OR4C16	olfactory receptor family 4 subfamily C member 16 (gene/pseudogene)	2.13791	2.88916	2.05507	2.29743	2.88485	2.34441	1.28847	4.27067	3.89219	1.0962	1.53065	1.03919	1.20002	1.52849	1.22923	0.365658	2.09446	1.96058	-1.59493	0.331039		*
H200013273	H200013273	ENSG00000104321	NM_007332.2	8989	TRPA1	transient receptor potential cation channel subfamily A member 1	1.6644	2.0942	2.31703	2.25182	2.85866	3.85032	1.31726	2.80563	3.97482	0.735001	1.0664	1.21228	1.17109	1.51534	1.94498	0.397539	1.48832	1.99089	-1.59335	0.331401		*
H300001643	H300001643	ENSG00000171587	NR_073202.1	1826	DSCAM	Down syndrome cell adhesion molecule			1.67682	2.3813	3.65135	2.73761		2.73109	3.01708	1.71983e-07	1.71983e-07	0.745727	1.25175	1.86843	1.45292	1.71983e-07	1.44948	1.59315	-1.59315	0.331446		*
CHsGV10002608	CHsGV10002608	ENSG00000125851	NM_001201528.1	5126	PCSK2	proprotein convertase subtilisin/kexin type 2	2.18715	2.25794	2.50003	3.32232	4.66999	4.95717	1.33759	3.61274	4.03373	1.12905	1.175	1.32194	1.73219	2.22342	2.30952	0.419633	1.85309	2.01211	-1.59248	0.331601		*
DHsGV10000299	DHsGV10000299	ENSG00000145832	NM_145282.4	153328	SLC25A48	solute carrier family 25 member 48	1.8308	1.4452	1.82444	4.60642	5.01301	4.91141		3.80408	3.01539	0.872474	0.531269	0.867453	2.20365	2.32568	2.29614	1.71983e-07	1.92755	1.59234	-1.59234	0.331632		*
DHsGV10002662	DHsGV10002662	-	-	-	-	-			1.86641	1.31941	1.88496	2.02339		1.94498	3.01539	1.71983e-07	1.71983e-07	0.900268	0.399889	0.914535	1.01677	1.71983e-07	0.959754	1.59234	-1.59234	0.331632		*
H300018652	H300018652	ENSG00000100505	XM_011536391.1	114088	TRIM9	tripartite motif containing 9	2.19852	3.75157	4.44068	5.28114	5.67761	6.99394	1.32917	2.75431	4.00389	1.13653	1.90749	2.15078	2.40085	2.50528	2.80611	0.410529	1.46169	2.0014	-1.59087	0.331971		*
AHsV10003011	AHsV10003011	ENSG00000069712	NM_015237.2	23285	KIAA1107	KIAA1107								2.0626	3.01128	1.71983e-07	1.71983e-07	1.71983e-07	1.71983e-07	1.71983e-07	1.71983e-07	1.71983e-07	1.04447	1.59038	-1.59038	0.332085		*
H300004639	H300004639	ENSG00000212807	NM_001001802.2	402317	OR2A42	olfactory receptor family 2 subfamily A member 42				1.29208	1.64459	1.65335			3.01128	1.71983e-07	1.71983e-07	1.71983e-07	0.36969	0.717729	0.725393	1.71983e-07	1.71983e-07	1.59038	-1.59038	0.332085		*
CHsGV10000616	CHsGV10000616	ENSG00000122121	NM_003399.5	7512	XPNPEP2	X-prolyl aminopeptidase (aminopeptidase P) 2, membrane-bound	2.68367	3.44542	3.20634	4.114	4.56355	4.41728	2.74979	4.94256	8.27149	1.42421	1.78468	1.68093	2.04054	2.19016	2.14316	1.45932	2.30526	3.04815	-1.58883	0.332442		*
DHsGV10005602	DHsGV10005602	-	-	-	-	-	1.72038	2.00817	1.53822	1.60835	2.20149	1.99315		2.89608	3.00615	0.78273	1.00588	0.621263	0.685579	1.13848	0.995052	1.71983e-07	1.5341	1.58791	-1.58791	0.332652		*
H200017994	H200017994	ENSG00000010327	NM_015136.2	23166	STAB1	stabilin 1	3.04087	3.12095	2.24608	2.75304	4.13064	3.20916	1.98146	5.99398	5.95404	1.60448	1.64198	1.16741	1.46103	2.04637	1.68219	0.986567	2.58352	2.57387	-1.5873	0.332793		*
CHsGV10002344	CHsGV10002344	ENSG00000167880	XM_011524516.1	2125	EVPL	envoplakin	1.69064	2.05112	2.54275	2.07389	2.47479	3.43746	1.31429	3.13194	3.94719	0.757571	1.03641	1.34639	1.05234	1.3073	1.78134	0.394287	1.64706	1.98083	-1.58654	0.332969		*
DHsGV10003157	DHsGV10003157	-	-	-	-	-			1.23354	1.00579	1.13477	1.63897		2.11959	3.00281	1.71983e-07	1.71983e-07	0.302806	0.00832774	0.182397	0.712789	1.71983e-07	1.08379	1.58631	-1.58631	0.333022		*
DHsGV10004100	DHsGV10004100	-	-	-	-	-	6.03808	7.3025	6.34732	2.52355	3.27471	2.92982		1.95548	3.00213	2.59409	2.86839	2.66615	1.33546	1.71137	1.55081	1.71983e-07	0.967521	1.58599	-1.58599	0.333096		*
opHsV0400000676	opHsV0400000676	ENSG00000166183	XM_011536740.1	374569	ASPG	asparaginase	2.10003	2.71065	2.07757	2.10646	2.54547	2.51078	1.04201	2.66448	3.12708	1.07041	1.43864	1.0549	1.07482	1.34793	1.32814	0.0593621	1.41385	1.64482	-1.58546	0.333219		*
H300015919	H300015919	-	NM_001302454.1	115948	CCDC151	coiled-coil domain containing 151							1.05387	2.13632	3.16138	1.71983e-07	1.71983e-07	1.71983e-07	1.71983e-07	1.71983e-07	1.71983e-07	0.0756969	1.09513	1.66056	-1.58486	0.333357		*
H300008074	H300008074	ENSG00000204148	NR_024032.1	58483	LINC00474	long intergenic non-protein coding RNA 474	2.16527	2.78916	2.45252	2.27294	2.85527	1.96292		2.04531	2.9988	1.11454	1.47983	1.29427	1.18456	1.51363	0.973001	1.71983e-07	1.03232	1.58438	-1.58438	0.333467		*
opHsV0400003224	opHsV0400003224	ENSG00000002726	XM_011516009.1	26	AOC1	amine oxidase, copper containing 1	9.10894	4.83899	4.93644	8.07129	8.05383	9.1962	3.9114	7.97669	11.7256	3.18728	2.2747	2.30347	3.0128	3.00967	3.20104	1.96769	2.99579	3.55158	-1.5839	0.333579		*
H300020146	H300020146	ENSG00000140832	XM_011523449.1	91862	MARVELD3	MARVEL domain containing 3	2.97942	5.14221	4.7647	24.728	26.8936	25.4381	2.34353	6.2735	7.02507	1.57503	2.36239	2.25239	4.62807	4.74919	4.66892	1.22868	2.64927	2.81251	-1.58383	0.333595		*
DHsGV10001784	DHsGV10001784	-	-	-	-	-					1.29269	0.989598		1.63287	2.99643	1.71983e-07	1.71983e-07	1.71983e-07	1.71983e-07	0.370372	0	1.71983e-07	0.70741	1.58324	-1.58324	0.333731		*
AHsV10001875	AHsV10001875	ENSG00000069206	XM_005273673.1	8756	ADAM7	ADAM metallopeptidase domain 7	2.46397	2.94936	2.29284	3.0576	3.17325	3.235		3.20875	2.99556	1.30098	1.5604	1.19714	1.6124	1.66596	1.69377	1.71983e-07	1.68201	1.58282	-1.58282	0.333828		*
H200012620	H200012620	ENSG00000053524	NM_015078.3	23101	MCF2L2	MCF.2 cell line derived transforming sequence-like 2	2.03998	1.8302	3.97693		1.66694	1.7816		3.06136	2.99556	1.02855	0.871997	1.99166	1.71983e-07	0.737198	0.833172	1.71983e-07	1.61417	1.58282	-1.58282	0.333828		*
DHsGV10001579	DHsGV10001579	ENSG00000105327	NG_031991.1	27113	BBC3	BCL2 binding component 3	3.0817	4.05167	4.95336	6.07388	5.76321	6.74541	1.5841	4.15984	4.74337	1.62372	2.01852	2.30841	2.60262	2.52687	2.75391	0.663663	2.05653	2.24591	-1.58225	0.333961		*
DHsGV10005475	DHsGV10005475	ENSG00000227036	NR_036488.1	100499467	LINC00673	long intergenic non-protein coding RNA 673			1.38669	1.34496	2.36086	1.74755	1.20769	2.97375	3.6142	1.71983e-07	1.71983e-07	0.471645	0.427563	1.23931	0.80533	0.27225	1.57228	1.85367	-1.58142	0.334152		*
H200000724	H200000724	ENSG00000118245	NM_003284.3	7141	TNP1	transition protein 1	3.38503	2.04753	2.39923	1.92462	2.7798	2.94039	1.35748	3.75703	4.06136	1.75917	1.03388	1.26257	0.944573	1.47498	1.55601	0.440929	1.90959	2.02196	-1.58103	0.334242		*
H300005033	H300005033	ENSG00000172377	NM_001005211.1	219954	OR9I1	olfactory receptor family 9 subfamily I member 1		2.34697	1.79378		1.71572	1.98641	2.16943	4.06234	6.48851	1.71983e-07	1.2308	0.843006	1.71983e-07	0.778811	0.990163	1.11731	2.02231	2.69789	-1.58057	0.334349		*
H300007070	H300007070	ENSG00000141750	NM_198993.3	342667	STAC2	SH3 and cysteine rich domain 2		1.45911	1.30853	1.52289	1.83253	2.45738		2.63725	2.98888	1.71983e-07	0.545087	0.387949	0.606812	0.87384	1.29712	1.71983e-07	1.39903	1.57961	-1.57961	0.334573		*
H300004264	H300004264	ENSG00000178764	XM_011516932.1	22882	ZHX2	zinc fingers and homeoboxes 2				1.52315	2.48536	2.13578	1.04745	2.56976	3.13032	1.71983e-07	1.71983e-07	1.71983e-07	0.607058	1.31345	1.09477	0.0668856	1.36163	1.64631	-1.57943	0.334615		*
H300006776	H300006776	-	NR_027711.1	26343	OR5E1P	olfactory receptor family 5 subfamily E member 1 pseudogene	1.96338	3.33768	1.68746	2.04966	2.02507	2.80247	1.26274	2.76821	3.77068	0.973336	1.73884	0.754852	1.03539	1.01797	1.4867	0.336559	1.46895	1.91483	-1.57827	0.334884		*
H200004264	H200004264	ENSG00000101194	NM_001302643.1	63910	SLC17A9	solute carrier family 17 member 9					1.44003	1.69415		2.01129	2.98555	1.71983e-07	1.71983e-07	1.71983e-07	1.71983e-07	0.526101	0.76056	1.71983e-07	1.00812	1.57799	-1.57799	0.334947		*
H200011493	H200011493	ENSG00000130300	NM_031310.2	83483	PLVAP	plasmalemma vesicle associated protein		2.17577	2.15661	2.2646	3.29636	3.49207	1.61036	2.69171	4.80741	1.71983e-07	1.12152	1.10876	1.17925	1.72087	1.80408	0.687382	1.42852	2.26526	-1.57788	0.334974		*
opHsV0400003341	opHsV0400003341	ENSG00000187616	XM_011518673.1	389827	TMEM8C	transmembrane protein 8C	4.76851	3.71209	5.05011	1.73808	2.1575	2.0806		2.57347	2.98298	2.25354	1.89223	2.33631	0.797498	1.10936	1.057	1.71983e-07	1.36371	1.57675	-1.57675	0.335235		*
opHsV0400004981	opHsV0400004981	ENSG00000197915	NM_001009931.2	388697	HRNR	hornerin		1.87261	1.81238	1.74333	1.91524	1.45732		2.11311	2.98288	1.71983e-07	0.90505	0.857883	0.801841	0.937523	0.543321	1.71983e-07	1.07936	1.57671	-1.57671	0.335247		*
DHsGV10001935	DHsGV10001935	-	-	-	-	-	5.58757	5.54824	4.78087	4.66367	5.4733	5.66351	3.02758	6.32678	9.02688	2.48222	2.47203	2.25727	2.22146	2.45241	2.5017	1.59816	2.66147	3.17423	-1.57607	0.335395		*
DHsGV10001718	DHsGV10001718	-	-	-	-	-					1.37224	1.80476		1.61527	2.98041	1.71983e-07	1.71983e-07	1.71983e-07	1.71983e-07	0.456538	0.85181	1.71983e-07	0.691774	1.57551	-1.57551	0.335524		*
H300021258	H300021258	ENSG00000198178	NM_130441.2	170482	CLEC4C	C-type lectin domain family 4 member C	3.20264	3.02793	3.77305	2.50767	3.82827	4.96042	2.49083	5.82277	7.41887	1.67926	1.59833	1.91573	1.32635	1.93669	2.31046	1.31663	2.54171	2.8912	-1.57457	0.335743		*
DHsGV10004448	DHsGV10004448	ENSG00000147113	NM_176819.3	79742	CXorf36	chromosome X open reading frame 36	2.92261	2.57887	2.70721	0.976322	1.88182	1.86433		2.15928	2.97708	1.54726	1.36674	1.43681	0	0.912126	0.89866	1.71983e-07	1.11055	1.5739	-1.5739	0.3359		*
H200006911	H200006911	ENSG00000136235	NM_002510.2	10457	GPNMB	glycoprotein nmb	10.6935	11.5947	10.3074	10.7496	13.3362	9.69066		2.78777	2.9763	3.41866	3.5354	3.36561	3.42622	3.73728	3.27659	1.71983e-07	1.47911	1.57352	-1.57352	0.335987		*
H300012373	H300012373	ENSG00000198815	NM_001198852.1	22887	FOXJ3	forkhead box J3	2.17579	2.96015	4.15918	2.02518	3.78403	2.03981	1.31483	2.76228	3.91135	1.12154	1.56567	2.0563	1.01805	1.91992	1.02843	0.394872	1.46586	1.96767	-1.57279	0.336157		*
H200004200	H200004200	ENSG00000044012	NM_007102.2	2981	GUCA2B	guanylate cyclase activator 2B	3.36665	4.48988	4.20278	4.28074	4.45057	5.17904	2.8365	7.32184	8.43731	1.75131	2.16668	2.07134	2.09786	2.15399	2.37269	1.50411	2.87221	3.07678	-1.57267	0.336185		*
CHsGV10000935	CHsGV10000935	ENSG00000240038	NM_020978.4	280	AMY2B	amylase, alpha 2B (pancreatic)				2.15207	3.32349	3.01403	1.37586	4.54567	4.0913	1.71983e-07	1.71983e-07	1.71983e-07	1.10573	1.7327	1.59169	0.460331	2.18449	2.03256	-1.57223	0.336289		*
opHsV0400001747	opHsV0400001747	ENSG00000182175	NM_001166289.1	56963	RGMA	repulsive guidance molecule family member a	16.0202	11.7517	15.3753	21.1532	21.9551	26.0778	1.32621	3.44065	3.94328	4.00182	3.55479	3.94255	4.4028	4.45648	4.70475	0.407305	1.78268	1.9794	-1.57209	0.33632		*
DHsGV10004083	DHsGV10004083	ENSG00000233493	-	388564	TMEM238	transmembrane protein 238	1.50852		1.52771	1.62814	2.22145	2.19504		1.69238	2.9705	0.593138	1.71983e-07	0.611373	0.703226	1.1515	1.13425	1.71983e-07	0.759056	1.5707	-1.5707	0.336644		*
H200003028	H200003028	ENSG00000156414	XM_011536402.1	122402	TDRD9	tudor domain containing 9			1.34391			0.947335		2.6007	2.9705	1.71983e-07	1.71983e-07	0.426434	1.71983e-07	1.71983e-07	0	1.71983e-07	1.3789	1.5707	-1.5707	0.336644		*
H300005209	H300005209	ENSG00000205097	XM_011539820.1	441581	FRG2B	FSHD region gene 2 family member B	1.94443	2.64293	2.12919	3.48614	4.02081	3.98296	1.11442	2.40194	3.30683	0.959349	1.40214	1.0903	1.80163	2.00749	1.99384	0.156289	1.2642	1.72545	-1.56916	0.337004		*
H200010614	H200010614	ENSG00000086991	XM_011542859.1	50507	NOX4	NADPH oxidase 4					0.896344			2.37219	2.96726	1.71983e-07	1.71983e-07	1.71983e-07	1.71983e-07	0	1.71983e-07	1.71983e-07	1.24622	1.56913	-1.56913	0.337011		*
DHsGV10002572	DHsGV10002572	-	-	-	-	-		2.19382	2.26946	1.98559	3.15599	2.66983	1.03359	0.943999	3.06628	1.71983e-07	1.13344	1.18235	0.989567	1.65809	1.41675	0.0476655	0	1.61649	-1.56882	0.337083		*
H300003979	H300003979	ENSG00000173338	NM_005714.1	10089	KCNK7	potassium two pore domain channel subfamily K member 7	2.99022	3.20971	2.76536	2.90807	3.66721	3.62056	1.50877	3.65156	4.47518	1.58025	1.68244	1.46746	1.54006	1.87468	1.85621	0.593371	1.86851	2.16195	-1.56858	0.337141		*
DHsGV10001839	DHsGV10001839	ENSG00000233276	NM_201397.1	2876	GPX1	glutathione peroxidase 1					1.75348	1.37402	2.88562	6.39371	8.55549	1.71983e-07	1.71983e-07	1.71983e-07	1.71983e-07	0.810219	0.458399	1.52888	2.67665	3.09685	-1.56797	0.337283		*
opHsV0400003086	opHsV0400003086	ENSG00000204379	NR_033257.1	653067	XAGE1E	X antigen family member 1E		1.2812		1.13003	2.00946	1.99023		2.46603	2.9646	1.71983e-07	0.357491	1.71983e-07	0.176356	1.00681	0.992934	1.71983e-07	1.30219	1.56784	-1.56784	0.337314		*
DHsGV10000707	DHsGV10000707	-	NG_008489.1	5172	SLC26A4	solute carrier family 26 member 4		1.7694	1.68335						2.9645	1.71983e-07	0.82326	0.751336	1.71983e-07	1.71983e-07	1.71983e-07	1.71983e-07	1.71983e-07	1.56779	-1.56779	0.337326		*
H300020477	H300020477	ENSG00000144130	XM_011512266.1	284958	NT5DC4	5'-nucleotidase domain containing 4		1.36669		1.43042	1.62149	1.78599		2.1233	2.96382	1.71983e-07	0.450686	1.71983e-07	0.516436	0.697323	0.836724	1.71983e-07	1.08631	1.56746	-1.56746	0.337402		*
AHsV10001879	AHsV10001879	ENSG00000130762	NM_014448.3	27237	ARHGEF16	Rho guanine nucleotide exchange factor 16		1.56618	2.05905	7.25717	10.2247	8.70937	1.97548	4.16577	5.85101	1.71983e-07	0.647255	1.04198	2.85941	3.35399	3.12257	0.982206	2.05858	2.54869	-1.56648	0.337631		*
AHsV10000263	AHsV10000263	ENSG00000080031	NM_001161440.2	5794	PTPRH	protein tyrosine phosphatase, receptor type H	2.08109	2.807	2.32431	3.65706	3.2776	9.47439	1.37829	3.44997	4.08061	1.05734	1.48903	1.2168	1.87068	1.71264	3.24403	0.462881	1.78659	2.02879	-1.5659	0.337766		*
H300006903	H300006903	ENSG00000167363	NM_022158.3	64122	FN3K	fructosamine 3 kinase		1.49847	1.1601	1.57862	2.06712	2.58677		3.13194	2.96048	1.71983e-07	0.583488	0.214253	0.658664	1.04762	1.37115	1.71983e-07	1.64706	1.56583	-1.56583	0.337783		*
DHsGV10005123	DHsGV10005123	ENSG00000282419	NG_033796.2	-	RP5-1052M9.5	-	2.24075	2.65705	2.14778	1.60861	2.50412	1.50576	1.33759	3.21585	3.95967	1.16398	1.40982	1.10285	0.685812	1.3243	0.59049	0.419633	1.6852	1.98538	-1.56575	0.337802		*
DHsGV10003296	DHsGV10003296	ENSG00000237787	NM_001101337.1	152118	C3orf79	chromosome 3 open reading frame 79		1.29531	1.55109	3.13135	4.66281	3.20184		2.71405	2.95725	1.71983e-07	0.373302	0.633284	1.64678	2.2212	1.6789	1.71983e-07	1.44045	1.56425	-1.56425	0.338152		*
H300007307	H300007307	ENSG00000180974	XM_011520092.1	390081	OR52E4	olfactory receptor family 52 subfamily E member 4	10.2998	9.13161	6.48362	13.0357	15.4882	18.0701	5.67716	11.0451	16.7828	3.36454	3.19087	2.6968	3.7044	3.9531	4.17553	2.50517	3.46534	4.06892	-1.56375	0.338271		*
DHsGV10004641	DHsGV10004641	-	XM_011543905.1	347411	MPC1L	mitochondrial pyruvate carrier 1-like		1.44526		1.30485	1.73447	1.70618		2.39571	2.95458	1.71983e-07	0.53133	1.71983e-07	0.383886	0.794496	0.770768	1.71983e-07	1.26045	1.56295	-1.56295	0.338457		*
H200011828	H200011828	ENSG00000261609	NM_022041.3	8139	GAN	gigaxonin		1.91569	1.48095	1.40619	2.06328	1.83939		4.00252	2.95124	1.71983e-07	0.937863	0.566526	0.491792	1.04494	0.879226	1.71983e-07	2.00091	1.56132	-1.56132	0.33884		*
CHsGV10003242	CHsGV10003242	ENSG00000152217	NM_015559.2	26040	SETBP1	SET binding protein 1	2.20287	3.1529	2.11712	1.90741	2.27048	2.18683	1.05095	4.24715	3.10125	1.13938	1.65668	1.08211	0.931615	1.183	1.12884	0.0716967	2.08649	1.63285	-1.56115	0.33888		*
H300018186	H300018186	ENSG00000185013	NM_001002006.2	93034	NT5C1B	5'-nucleotidase, cytosolic IB	2.07351	1.88712	1.71482	2.24739	3.41387	2.91105		2.88645	2.95057	1.05207	0.916187	0.778054	1.16825	1.77141	1.54154	1.71983e-07	1.52929	1.56099	-1.56099	0.338917		*
CHsGV10002966	CHsGV10002966	ENSG00000161798	XR_944953.1	105369764	LOC105369764	uncharacterized LOC105369764		1.49121	1.26568	1.69824	1.33813	1.50341	1.0509	2.33816	3.10058	1.71983e-07	0.576485	0.339917	0.764037	0.420217	0.588235	0.0716309	1.22538	1.63254	-1.56091	0.338938		*
DHsGV10004861	DHsGV10004861	-	-	-	-	-	1.75854	3.49122	2.34775	2.28439	2.7613	2.74054	1.56382	3.68306	4.61261	0.81438	1.80373	1.23128	1.19181	1.46534	1.45446	0.645074	1.8809	2.20558	-1.56051	0.339031		*
H300004722	H300004722	ENSG00000180878	XM_011519927.1	160298	C11orf42	chromosome 11 open reading frame 42	1.87275	1.68756	1.57447	1.9043	1.44028	1.91481		2.07964	2.94801	0.905154	0.754942	0.654868	0.929265	0.526352	0.9372	1.71983e-07	1.05634	1.55974	-1.55974	0.339212		*
CHsGV10002300	CHsGV10002300	ENSG00000188338	NM_006841.5	10991	SLC38A3	solute carrier family 38 member 3			1.48095		1.20954	1.47553		2.5329	2.94791	1.71983e-07	1.71983e-07	0.566526	1.71983e-07	0.274457	0.561229	1.71983e-07	1.34079	1.55969	-1.55969	0.339224		*
opHsV0400002556	opHsV0400002556	ENSG00000182048	NR_002720.2	7221	TRPC2	transient receptor potential cation channel subfamily C member 2, pseudogene	2.21746	2.99963	2.33077	2.4751	3.20597	2.75492	1.31181	3.42676	3.86656	1.14891	1.58478	1.22081	1.30749	1.68076	1.46201	0.39156	1.77684	1.95105	-1.55949	0.339271		*
opHsV0400001580	opHsV0400001580	ENSG00000184029	NM_005867.3	10281	DSCR4	Down syndrome critical region 4	1.36459		2.15654	1.32073	1.61765	1.90278		2.78864	2.94713	0.448469	1.71983e-07	1.10872	0.40134	0.693902	0.928107	1.71983e-07	1.47956	1.55931	-1.55931	0.339313		*
CHsGV10002068	CHsGV10002068	ENSG00000171345	NM_002276.4	3880	KRT19	keratin 19, type I			1.72364	162.626	183.342	177.917		2.26728	2.94477	1.71983e-07	1.71983e-07	0.785462	7.34542	7.5184	7.47506	1.71983e-07	1.18096	1.55815	-1.55815	0.339586		*
CHsGV10003491	CHsGV10003491	ENSG00000171045	XM_011516923.1	203062	TSNARE1	t-SNARE domain containing 1	6.11818	5.51961	5.4952	3.84359	4.65872	4.1112		1.46048	2.94467	2.6131	2.46457	2.45817	1.94245	2.21993	2.03956	1.71983e-07	0.54644	1.5581	-1.5581	0.339597		*
DHsGV10002568	DHsGV10002568	ENSG00000198431	NG_029392.1	7296	TXNRD1	thioredoxin reductase 1	3.07412	3.45621	3.21436	3.53256	5.27787	4.70425		2.41528	2.94467	1.62018	1.78919	1.68453	1.82071	2.39996	2.23396	1.71983e-07	1.27219	1.5581	-1.5581	0.339597		*
CHsGV10000919	CHsGV10000919	ENSG00000147206	NM_022052.1	56000	NXF3	nuclear RNA export factor 3	1.88439	1.90843	1.47698	1.51872	1.91498	2.26168		3.22604	2.94143	0.914097	0.932389	0.562646	0.602854	0.937333	1.17739	1.71983e-07	1.68976	1.55652	-1.55652	0.339971		*
DHsGV10004821	DHsGV10004821	-	-	-	-	-	1.52397	1.75888	1.51565	1.67792	2.84375	2.62318		2.35773	2.93799	0.607831	0.814656	0.599938	0.746676	1.50779	1.39132	1.71983e-07	1.2374	1.55483	-1.55483	0.340369		*
H300001837	H300001837	ENSG00000141668	NM_182511.3	147381	CBLN2	cerebellin 2 precursor	3.95029	6.1509	7.28817	3.6654	6.07735	5.85158	3.13763	8.68142	9.21767	1.98196	2.6208	2.86556	1.87397	2.60344	2.54883	1.64967	3.11793	3.2044	-1.55473	0.340393		*
H200018003	H200018003	ENSG00000123307	NM_021191.2	58158	NEUROD4	neuronal differentiation 4	4.33695	5.09913	5.10091	4.66917	4.85869	4.73684	1.5291	4.13632	4.48844	2.11668	2.35025	2.35075	2.22317	2.28057	2.24392	0.612679	2.04835	2.16621	-1.55353	0.340675		*
CHsTV10000105	CHsTV10000105	ENSG00000110680	NM_001741.2	796	CALCA	calcitonin related polypeptide alpha	1.44062	1.94033	1.54307	2.44563	2.57096	1.98641		2.28488	2.93475	0.526693	0.9563	0.625806	1.29021	1.3623	0.990163	1.71983e-07	1.19212	1.55324	-1.55324	0.340744		*
CHsGV10000007	CHsGV10000007	ENSG00000082929	NR_126519.1	10141	LINC01587	long intergenic non-protein coding RNA 1587					1.69696	1.44619		2.79204	2.93209	1.71983e-07	1.71983e-07	1.71983e-07	1.71983e-07	0.762953	0.532255	1.71983e-07	1.48132	1.55193	-1.55193	0.341054		*
H300008870	H300008870	ENSG00000270806	NM_145272.3	146853	C17orf50	chromosome 17 open reading frame 50	2.41879	2.59653	2.35092	2.55328	2.47359	3.1634		1.8673	2.92885	1.27428	1.37658	1.23323	1.35235	1.30661	1.66148	1.71983e-07	0.900955	1.55033	-1.55033	0.341431		*
DHsGV10004279	DHsGV10004279	ENSG00000260704	-	100132234	LINC00543	long intergenic non-protein coding RNA 543			1.13268	1.21548	0.971811	1.30591		2.77783	2.92808	1.71983e-07	1.71983e-07	0.179742	0.28153	0	0.385057	1.71983e-07	1.47396	1.54995	-1.54995	0.341521		*
CHsGV10000273	CHsGV10000273	ENSG00000149534	XM_011544850.1	2206	MS4A2	membrane spanning 4-domains A2	2.48641	4.28639	3.90531	3.67401	5.10025	4.74033	2.85099	6.57913	8.34734	1.31407	2.09976	1.96544	1.87735	2.35057	2.24499	1.51146	2.7179	3.06132	-1.54985	0.341545		*
AHsV10003333	AHsV10003333	ENSG00000142102	XR_930912.1	80162	ATHL1	ATH1, acid trehalase-like 1 (yeast)	2.37305	3.74459	4.98401	9.54478	9.42702	9.39547	3.49979	5.57475	10.2441	1.24674	1.90481	2.31731	3.25471	3.2368	3.23197	1.80727	2.47891	3.35673	-1.54946	0.341638		*
H200002126	H200002126	ENSG00000157005	NM_001048.3	6750	SST	somatostatin				1.26083	1.46672	1.64896		1.76327	2.92551	1.71983e-07	1.71983e-07	1.71983e-07	0.334375	0.552593	0.721556	1.71983e-07	0.81825	1.54869	-1.54869	0.341821		*
CHsGV10001678	CHsGV10001678	ENSG00000118160	NM_015063.2	6543	SLC8A2	solute carrier family 8 member A2	1.85759	2.97073	2.87491	2.80699	3.42495	3.78636	1.64518	5.04289	4.80761	0.893431	1.57082	1.52352	1.48903	1.77608	1.92081	0.718245	2.33425	2.26532	-1.54707	0.342203		*
AHsV10003584	AHsV10003584	ENSG00000118997	NM_018897.2	56171	DNAH7	dynein axonemal heavy chain 7	2.41037	3.14193	1.68746	2.30862	2.72284	2.97501	1.66249	4.88274	4.85574	1.26925	1.65165	0.754852	1.20703	1.44511	1.57289	0.733347	2.28769	2.27969	-1.54634	0.342377		*
opHsV0400006678	opHsV0400006678	ENSG00000197617	NM_173858.1	317705	VN1R5	vomeronasal 1 receptor 5 (gene/pseudogene)	1.43249	1.70201	1.9253	1.53541	2.03999	2.7112	1.13421	3.55858	3.31264	0.518527	0.767243	0.945083	0.618622	1.02856	1.43893	0.18169	1.8313	1.72798	-1.54629	0.342389		*
AHsV10001108	AHsV10001108	ENSG00000174225	NR_103709.1	392509	ARL13A	ADP ribosylation factor like GTPase 13A	1.38381					1.07997	1.4651	4.10285	4.27628	0.468643	1.71983e-07	1.71983e-07	1.71983e-07	1.71983e-07	0.110995	0.550997	2.03663	2.09636	-1.54536	0.342611		*
DHsGV10001127	DHsGV10001127	ENSG00000223591	NR_033772.1	389857	CENPVP1	centromere protein V pseudogene 1			1.18752	4.00538	4.23953	4.11559		3.12767	2.91874	1.71983e-07	1.71983e-07	0.247958	2.00194	2.0839	2.0411	1.71983e-07	1.64509	1.54534	-1.54534	0.342614		*
DHsGV10001243	DHsGV10001243	-	-	-	-	-	2.40278	2.40362	3.18289	2.52381	4.35346	3.68013	1.68238	3.54752	4.9073	1.26471	1.26521	1.67034	1.3356	2.12216	1.87976	0.750506	1.82681	2.29493	-1.54442	0.342833		*
DHsGV10003151	DHsGV10003151	-	-	-	-	-	1.91442	1.99752	2.06626	2.98936	2.79088	3.28165	1.44477	2.6948	4.21291	0.936905	0.998213	1.04702	1.57983	1.48072	1.71442	0.53084	1.43018	2.07482	-1.54398	0.342939		*
AHsV10000938	AHsV10000938	-	-	-	-	-	2.49048	3.2952	3.66019	4.51103	4.81185	4.11267		2.77222	2.9156	1.31643	1.72037	1.87192	2.17346	2.26659	2.04008	1.71983e-07	1.47104	1.54379	-1.54379	0.342983		*
DHsGV10005521	DHsGV10005521	-	-	-	-	-	1.38002	1.68391		2.41387	2.56901	5.36126		2.79883	2.9155	0.46469	0.751812	1.71983e-07	1.27135	1.36121	2.42257	1.71983e-07	1.48482	1.54374	-1.54374	0.342995		*
H300020962	H300020962	ENSG00000164692	NM_000089.3	1278	COL1A2	collagen type I alpha 2							8.27436	9.77366	24.098	1.71983e-07	1.71983e-07	1.71983e-07	1.71983e-07	1.71983e-07	1.71983e-07	3.04865	3.2889	4.59084	-1.5422	0.343363		*
CHsGV10003085	CHsGV10003085	ENSG00000134326	NR_046236.1	129607	CMPK2	cytidine/uridine monophosphate kinase 2	1.54641	3.67333	2.30012	10.2169	14.0542	8.59608		4.6531	2.90969	0.628922	1.87709	1.20171	3.35289	3.81293	3.10368	1.71983e-07	2.21819	1.54087	-1.54087	0.343679		*
AHsV10002801	AHsV10002801	ENSG00000128714	NM_000523.3	3239	HOXD13	homeobox D13	1.98695	3.2916	2.19528	16.1846	20.0467	16.4741	2.20167	3.56482	6.40521	0.990554	1.71879	1.13441	4.01655	4.32529	4.04213	1.1386	1.83383	2.67925	-1.54065	0.343731		*
H200013190	H200013190	ENSG00000148948	XM_011520245.1	57689	LRRC4C	leucine rich repeat containing 4C					1.36935	1.41978		1.60224	2.90636	1.71983e-07	1.71983e-07	1.71983e-07	1.71983e-07	0.453493	0.505662	1.71983e-07	0.680093	1.53921	-1.53921	0.344073		*
H200007725	H200007725	ENSG00000169418	XM_005245218.1	4881	NPR1	natriuretic peptide receptor 1		1.53768	1.74224	1.55598	1.96931	2.53337		2.39262	2.90626	1.71983e-07	0.620753	0.800942	0.637825	0.977687	1.34106	1.71983e-07	1.25859	1.53916	-1.53916	0.344085		*
CHsGV10000064	CHsGV10000064	ENSG00000156453	XM_005268455.2	5097	PCDH1	protocadherin 1		2.82138	2.57428	2.65303	2.89278	2.8418	1.52613	3.73603	4.42285	1.71983e-07	1.4964	1.36417	1.40764	1.53246	1.5068	0.609878	1.90151	2.14498	-1.5351	0.345056		*
DHsGV10001501	DHsGV10001501	-	-	-	-	-		1.89398	1.62453	2.14321	2.06233	2.16716		3.1722	2.89721	1.71983e-07	0.921423	0.700022	1.09977	1.04428	1.1158	1.71983e-07	1.66548	1.53467	-1.53467	0.345159		*
opHsV0400004722	opHsV0400004722	ENSG00000197506	XM_011518908.1	64078	SLC28A3	solute carrier family 28 member 3					0.930711	1.01658		1.77006	2.89711	1.71983e-07	1.71983e-07	1.71983e-07	1.71983e-07	0	0.023728	1.71983e-07	0.823798	1.53462	-1.53462	0.345171		*
H300021082	H300021082	ENSG00000166736	NR_046363.1	3359	HTR3A	5-hydroxytryptamine receptor 3A	1.73553	2.91048	1.76157	2.01399	2.06642	2.49111		6.26954	2.89567	0.795374	1.54126	0.816866	1.01006	1.04713	1.31679	1.71983e-07	2.64836	1.5339	-1.5339	0.345343		*
CHsGV10000729	CHsGV10000729	ENSG00000169330	XR_931777.1	23251	KIAA1024	KIAA1024	2.7294	3.14193	3.52719	3.21574	3.87032	4.56072	1.89164	3.80352	5.47637	1.44859	1.65165	1.81852	1.68515	1.95245	2.18926	0.919639	1.92733	2.45322	-1.53358	0.345419		*
DHsGV10000423	DHsGV10000423	ENSG00000248596	NR_036494.1	643201	LOC643201	centrosomal protein 192kDa pseudogene	1.58107	2.59293	2.3904	1.89463	2.64762	2.81361	1.05095	3.34594	3.04054	0.660899	1.37458	1.25726	0.921918	1.4047	1.49242	0.0716967	1.74241	1.60433	-1.53263	0.345646		*
H300004481	H300004481	ENSG00000185105	NM_001145113.2	255275	MYADML2	myeloid-associated differentiation marker-like 2	2.35031	1.35257	1.85914	1.00498	1.3725	1.22699		1.34712	2.89054	1.23285	0.435705	0.894633	0.00716828	0.456802	0.295128	1.71983e-07	0.429878	1.53134	-1.53134	0.345956		*
H200015972	H200015972	ENSG00000112218	NM_001143957.2	81491	GPR63	G protein-coupled receptor 63	7.60801	8.16518	9.34484	11.3512	13.417	12.9159		2.53944	2.88977	2.92752	3.02948	3.22417	3.50478	3.74599	3.69107	1.71983e-07	1.34451	1.53095	-1.53095	0.346049		*
H200015479	H200015479	ENSG00000196724	NM_001317030.1	147686	ZNF418	zinc finger protein 418								2.17658	2.88977	1.71983e-07	1.71983e-07	1.71983e-07	1.71983e-07	1.71983e-07	1.71983e-07	1.71983e-07	1.12206	1.53095	-1.53095	0.346049		*
DHsGV10000864	DHsGV10000864	-	-	-	-	-		1.40224	1.50036	1.11858	2.17147	1.73991		2.47566	2.8872	1.71983e-07	0.487736	0.585305	0.161665	1.11867	0.79901	1.71983e-07	1.30781	1.52967	-1.52967	0.346356		*
CHsGV10001950	CHsGV10001950	ENSG00000185442	XR_931815.1	400451	FAM174B	family with sequence similarity 174 member B	3.23729	4.01513	3.89803	10.8189	13.0389	15.1155		2.37502	2.88062	1.69478	2.00545	1.96275	3.43549	3.70475	3.91795	1.71983e-07	1.24794	1.52638	-1.52638	0.347147		*
H300015807	H300015807	ENSG00000171611	XM_011514317.1	171558	PTCRA	pre T-cell antigen receptor alpha	3.62016	4.31142	3.40537	4.46649	5.03586	4.58275	2.90055	7.32215	8.35145	1.85606	2.10816	1.76781	2.15914	2.33224	2.19621	1.53633	2.87227	3.06203	-1.5257	0.347311		*
CHsGV10000780	CHsGV10000780	ENSG00000106341	NM_001145123.2	10842	PPP1R17	protein phosphatase 1 regulatory subunit 17	1.48637	2.65705	2.31225	1.89596	2.32335	1.75518		2.5797	2.87796	0.571789	1.40982	1.20929	0.922928	1.21621	0.811623	1.71983e-07	1.3672	1.52505	-1.52505	0.347469		*
H200012416	H200012416	ENSG00000135409	XM_011538184.1	269	AMHR2	anti-Mullerian hormone receptor type II	11.1224	11.6487	10.5453	4.62204	6.29198	4.88353	1.25924	3.51833	3.62257	3.47539	3.54209	3.39853	2.20853	2.65351	2.28793	0.332556	1.81489	1.85701	-1.52446	0.34761		*
opHsV0400000278	opHsV0400000278	-	NM_000104.3	1545	CYP1B1	cytochrome P450 family 1 subfamily B member 1				33.7734	38.6052	28.2234	6.66282	7.88346	19.1645	1.71983e-07	1.71983e-07	1.71983e-07	5.07782	5.27072	4.81882	2.73613	2.97883	4.26037	-1.52424	0.347664		*
opHsV0400004044	opHsV0400004044	-	XM_005257371.3	4137	MAPT	microtubule associated protein tau	1.96745	2.51829	2.44121	6.75488	8.53766	7.92679		2.99079	2.87462	0.976325	1.33244	1.28759	2.75593	3.09384	2.98674	1.71983e-07	1.58053	1.52337	-1.52337	0.347872		*
DHsGV10002943	DHsGV10002943	-	-	-	-	-					1.31528	1.57119		2.17374	2.87395	1.71983e-07	1.71983e-07	1.71983e-07	1.71983e-07	0.395372	0.651855	1.71983e-07	1.12018	1.52303	-1.52303	0.347953		*
DHsGV10003886	DHsGV10003886	ENSG00000254236	-	-	KB-1639H6.2	-	3.48759	3.66242	3.73033	3.94858	6.18858	3.83626	2.25375	5.31932	6.47202	1.80223	1.8728	1.8993	1.98133	2.62961	1.9397	1.17233	2.41124	2.69422	-1.52189	0.34823		*
AHsV10002166	AHsV10002166	ENSG00000047936	XM_011536054.1	6098	ROS1	ROS proto-oncogene 1 , receptor tyrosine kinase	11.3112	1.29537			1.09272	1.06412		3.08772	2.87138	3.49968	0.37337	1.71983e-07	1.71983e-07	0.127925	0.089665	1.71983e-07	1.62654	1.52175	-1.52175	0.348264		*
H200000903	H200000903	ENSG00000172548	NM_001172292.1	348938	NIPAL4	NIPA like domain containing 4		1.41996	1.53903	1.97698	1.94167	2.14546		2.71523	2.87128	1.71983e-07	0.505848	0.622021	0.983302	0.957299	1.10129	1.71983e-07	1.44108	1.5217	-1.5217	0.348276		*
H300009270	H300009270	ENSG00000175143	NM_030904.1	26696	OR2T1	olfactory receptor family 2 subfamily T member 1	2.26671	2.2008	1.57784	1.21238	2.36111	2.31418		2.13885	2.86814	1.1806	1.13803	0.657947	0.27784	1.23947	1.2105	1.71983e-07	1.09683	1.52012	-1.52012	0.348658		*
H300002934	H300002934	ENSG00000275489	NM_001080465.2	388381	C17orf98	chromosome 17 open reading frame 98	6.68317	5.8407	8.18232	1.50727	2.64353	2.4964		1.83384	2.86727	2.74053	2.54614	3.03251	0.591937	1.40247	1.31985	1.71983e-07	0.874868	1.51968	-1.51968	0.348764		*
DHsGV10003877	DHsGV10003877	-	-	-	-	-		2.21885	1.81642	2.36985	2.85457	2.79865		2.66731	2.86717	1.71983e-07	1.14981	0.861098	1.2448	1.51327	1.48473	1.71983e-07	1.41539	1.51963	-1.51963	0.348776		*
H200016903	H200016903	-	NM_023922.1	50840	TAS2R14	taste 2 receptor member 14	2.84712	2.14387	3.51917	2.52248	2.84664	3.19363	1.18386	3.17503	3.39337	1.5095	1.10022	1.81523	1.33485	1.50926	1.6752	0.243502	1.66677	1.76272	-1.51922	0.348875		*
H300006918	H300006918	ENSG00000112539	NM_144980.3	168090	C6orf118	chromosome 6 open reading frame 118		2.41148	1.85516	4.73147	6.90415	4.51497		2.50289	2.86481	1.71983e-07	1.26992	0.891544	2.24229	2.78746	2.17471	1.71983e-07	1.3236	1.51844	-1.51844	0.349064		*
CHsGV10002358	CHsGV10002358	-	NM_001005851.2	163131	ZNF780B	zinc finger protein 780B				1.41347	1.77198	1.73406	1.23045	2.94992	3.52499	1.71983e-07	1.71983e-07	1.71983e-07	0.499238	0.825364	0.794153	0.299188	1.56067	1.81762	-1.51843	0.349065		*
CHsGV10001001	CHsGV10001001	ENSG00000125735	NM_003807.3	8740	TNFSF14	tumor necrosis factor superfamily member 14	1.32292	2.54299	2.16792	2.26327	2.86634	4.1737	1.77206	3.24504	5.06989	0.403725	1.34652	1.11631	1.17841	1.51921	2.06133	0.825428	1.69824	2.34195	-1.51652	0.349527		*
H300012364	H300012364	ENSG00000153233	XR_944652.1	5801	PTPRR	protein tyrosine phosphatase, receptor type R		1.70168	1.99214	2.4782	2.88101	2.70356	1.50522	4.69423	4.30448	1.71983e-07	0.766961	0.994319	1.30929	1.52657	1.43486	0.589975	2.23089	2.10584	-1.51586	0.349687		*
DHsGV10004719	DHsGV10004719	-	-	-	-	-	2.6044	2.23629	3.58122	3.86889	3.90085	4.81665	1.64221	3.58778	4.69514	1.38095	1.16111	1.84045	1.95192	1.96379	2.26803	0.71564	1.84309	2.23117	-1.51553	0.349769		*
H300019545	H300019545	ENSG00000111218	XM_011520968.1	56341	PRMT8	protein arginine methyltransferase 8	1.80021	2.64653	2.34762	2.24322	3.60546	3.6247	1.474	4.10909	4.21281	0.848168	1.4041	1.2312	1.16557	1.85018	1.85786	0.559734	2.03882	2.07478	-1.51505	0.349885		*
opHsV0400006319	opHsV0400006319	ENSG00000111335	XM_011538415.1	4939	OAS2	2'-5'-oligoadenylate synthetase 2	2.75536	2.59659	3.15951	2.9409	3.87825	3.93777	1.33165	2.71405	3.80566	1.46224	1.37662	1.6597	1.55626	1.95541	1.97738	0.413219	1.44045	1.92815	-1.51493	0.349914		*
CHsGV10002152	CHsGV10002152	ENSG00000180730	XM_011535074.1	387914	SHISA2	shisa family member 2				42.7418	47.5822	31.992	5.10039	6.42434	14.5742	1.71983e-07	1.71983e-07	1.71983e-07	5.41757	5.57235	4.99964	2.35061	2.68355	3.86535	-1.51474	0.349959		*
CHsGV10004065	CHsGV10004065	ENSG00000123384	NM_002332.2	4035	LRP1	LDL receptor related protein 1					1.42826	1.41978		1.93504	2.84889	1.71983e-07	1.71983e-07	1.71983e-07	1.71983e-07	0.514259	0.505662	1.71983e-07	0.952365	1.5104	-1.5104	0.351014		*
H200010894	H200010894	ENSG00000213199	NR_046401.1	9311	ASIC3	acid sensing ion channel subunit 3		1.73751		1.46583	2.2198	2.51313		2.20437	2.84831	1.71983e-07	0.797018	1.71983e-07	0.551721	1.15043	1.32949	1.71983e-07	1.14037	1.51011	-1.51011	0.351085		*
CHsGV10003337	CHsGV10003337	-	-	-	-	-				3.53592	3.12616	4.83777	6.32998	7.40606	18.026	1.71983e-07	1.71983e-07	1.71983e-07	1.82209	1.64439	2.27434	2.6622	2.88871	4.17201	-1.50981	0.351158		*
AHsV10000406	AHsV10000406	ENSG00000116525	XM_011541705.1	55223	TRIM62	tripartite motif containing 62				1.10163	2.2813	2.30654	1.03062	3.10075	2.93475	1.71983e-07	1.71983e-07	1.71983e-07	0.139636	1.18986	1.20573	0.0435181	1.63262	1.55324	-1.50972	0.351179		*
DHsGV10003301	DHsGV10003301	-	-	-	-	-		1.43441		1.26394	2.87427	2.11084		2.4388	2.84555	1.71983e-07	0.520455	1.71983e-07	0.337923	1.5232	1.07782	1.71983e-07	1.28617	1.50871	-1.50871	0.351426		*
AHsV10001217	AHsV10001217	ENSG00000161681	NM_016148.2	50944	SHANK1	SH3 and multiple ankyrin repeat domains 1	1.83837	1.89791	1.9026	2.20647	3.01438	15.8142		2.9125	2.84555	0.878429	0.924413	0.927971	1.14174	1.59186	3.98314	1.71983e-07	1.54226	1.50871	-1.50871	0.351426		*
H200000515	H200000515	ENSG00000134827	NM_001062.3	6947	TCN1	transcobalamin 1									2.84478	1.71983e-07	1.71983e-07	1.71983e-07	1.71983e-07	1.71983e-07	1.71983e-07	1.71983e-07	1.71983e-07	1.50832	-1.50832	0.351521		*
opHsV0400002990	opHsV0400002990	ENSG00000029534	XM_011544505.1	286	ANK1	ankyrin 1	5.25044	6.88156	5.11701	2.69029	2.58248	3.11057		1.36045	2.84231	2.39244	2.78274	2.3553	1.42776	1.36875	1.63718	1.71983e-07	0.444088	1.50707	-1.50706	0.351826		*
DHsGV10000928	DHsGV10000928	-	-	-	-	-	4.02604	4.46125	4.5817	4.1565	4.40852	4.53699	1.88274	3.4948	5.35122	2.00936	2.15745	2.19588	2.05537	2.1403	2.18173	0.912836	1.80521	2.41987	-1.50703	0.351834		*
AHsV10002245	AHsV10002245	ENSG00000124813	NM_001015051.3	860	RUNX2	runt related transcription factor 2				11.3535	11.1326	11.1816	13.7786	18.4781	39.1594	1.71983e-07	1.71983e-07	1.71983e-07	3.50507	3.47672	3.48306	3.78436	4.20775	5.29129	-1.50693	0.351859		*
DHsGV10004849	DHsGV10004849	ENSG00000205835	NM_001146686.2	647309	GMNC	geminin coiled-coil domain containing	2.07379	3.16363	3.63681	1.84725	2.34211	1.71674	1.55239	4.28401	4.41104	1.05227	1.66158	1.86267	0.885377	1.22781	0.779672	0.634491	2.09896	2.14112	-1.50663	0.351933		*
H300022856	H300022856	ENSG00000155052	NM_130773.3	129684	CNTNAP5	contactin associated protein-like 5	3.33199	3.3241	3.05468	2.25625	3.71938	2.98322	1.87978	4.23783	5.33874	1.73638	1.73296	1.61102	1.17393	1.89506	1.57687	0.910561	2.08332	2.4165	-1.50594	0.352101		*
opHsV0400001715	opHsV0400001715	ENSG00000182132	NM_001278339.1	30820	KCNIP1	potassium voltage-gated channel interacting protein 1					0.991263			2.46516	2.83897	1.71983e-07	1.71983e-07	1.71983e-07	1.71983e-07	0	1.71983e-07	1.71983e-07	1.30168	1.50537	-1.50537	0.35224		*
DHsGV10000554	DHsGV10000554	-	-	-	-	-	4.02197	2.76032	3.02651	3.57293	3.72637	2.95681	1.25379	3.54722	3.55586	2.0079	1.46484	1.59765	1.83711	1.89777	1.56404	0.3263	1.82669	1.8302	-1.5039	0.352599		*
H200005616	H200005616	ENSG00000181773	NM_005281.3	2827	GPR3	G protein-coupled receptor 3	1.38352	2.88557	1.89862	3.79488	4.70775	3.81277	1.10892	2.33594	3.1428	0.468344	1.52885	0.924952	1.92405	2.23504	1.93084	0.149157	1.22401	1.65205	-1.50289	0.352845		*
DHsGV10005363	DHsGV10005363	-	-	-	-	-	2.17635	2.372	2.52745	2.28048	3.18338	2.75492	1.29202	4.31803	3.66165	1.12191	1.2461	1.33768	1.18934	1.67056	1.46201	0.369624	2.11037	1.87249	-1.50287	0.352851		*
H300003432	H300003432	ENSG00000196932	XR_945616.1	219623	TMEM26	transmembrane protein 26		1.75528	1.44551	1.39341	1.15258	1.58557	1.19874	2.81643	3.39594	1.71983e-07	0.811703	0.53158	0.478623	0.204862	0.665002	0.261522	1.49387	1.76381	-1.50229	0.352993		*
H300001272	H300001272	-	NM_002159.3	3346	HTN1	histatin 1	1.6073		1.35199		1.66215	1.70383	1.17243	2.62762	3.31864	0.684636	1.71983e-07	0.435087	1.71983e-07	0.733049	0.768778	0.229507	1.39376	1.73059	-1.50109	0.353287		*
H300019261	H300019261	ENSG00000130762	NM_014448.3	27237	ARHGEF16	Rho guanine nucleotide exchange factor 16	4.50334	4.91702	5.02592	7.79539	8.79415	9.2335	3.86472	7.44657	10.938	2.171	2.29778	2.32939	2.96262	3.13654	3.20688	1.95036	2.89658	3.45127	-1.50091	0.353331		*
opHsV0400002099	opHsV0400002099	ENSG00000233927	NM_198471.2	256949	KANK3	KN motif and ankyrin repeat domains 3		1.88679	1.86716	2.7218	1.77872	3.74881		2.47993	2.82973	1.71983e-07	0.915933	0.900842	1.44456	0.830835	1.90643	1.71983e-07	1.3103	1.50067	-1.50067	0.35339		*
AHsV10000947	AHsV10000947	ENSG00000026751	NM_001282595.1	57823	SLAMF7	SLAM family member 7									2.82973	1.71983e-07	1.71983e-07	1.71983e-07	1.71983e-07	1.71983e-07	1.71983e-07	1.71983e-07	1.71983e-07	1.50067	-1.50067	0.35339		*
AHsV10001655	AHsV10001655	ENSG00000164116	NM_001130687.2	2982	GUCY1A3	guanylate cyclase 1, soluble, alpha 3	30.1484	41.963	33.2041	17.0583	20.8151	18.8286	1.17297	2.94343	3.31675	4.91401	5.39105	5.05329	4.0924	4.37956	4.23486	0.230162	1.5575	1.72977	-1.49961	0.35365		*
H200012652	H200012652	ENSG00000092850	NM_014466.2	27285	TEKT2	tektin 2	2.19852	2.49664	3.52644	2.84267	3.80952	4.53024	2.01614	4.14996	5.70081	1.13653	1.31999	1.81821	1.50725	1.92961	2.17959	1.0116	2.0531	2.51117	-1.49957	0.353659		*
CHsGV10003045	CHsGV10003045	ENSG00000177189	NM_004586.2	6197	RPS6KA3	ribosomal protein S6 kinase A3	6.52785	3.30239	1.8204	1.93296	2.05081	2.29159	1.05392	1.98863	2.97964	2.70661	1.72351	0.864253	0.950815	1.03619	1.19635	0.0757626	0.991776	1.57514	-1.49938	0.353706		*
H200016121	H200016121	ENSG00000065325	XM_005256861.2	9340	GLP2R	glucagon-like peptide 2 receptor		1.35943		0.993272	1.87483	2.46559		1.92485	2.8263	1.71983e-07	0.443007	1.71983e-07	0	0.906761	1.30193	1.71983e-07	0.944747	1.49891	-1.49891	0.35382		*
H300011353	H300011353	ENSG00000114455	NM_001282557.1	11148	HHLA2	HERV-H LTR-associating 2				1.14698	1.16888	1.58704		2.39855	2.82306	1.71983e-07	1.71983e-07	1.71983e-07	0.197835	0.225132	0.666336	1.71983e-07	1.26216	1.49726	-1.49726	0.354226		*
DHsTV10000035	DHsTV10000035	-	-	-	-	-	1.56886	1.79803	1.32457	1.82745	2.19885	1.94561		3.19855	2.81972	0.649721	0.846416	0.405524	0.869834	1.13675	0.960225	1.71983e-07	1.67742	1.49555	-1.49555	0.354645		*
H200013366	H200013366	ENSG00000134986	XM_006714733.2	9315	NREP	neuronal regeneration related protein	277.339	242.038	266.619	29.806	33.3259	32.4777	29.0831	33.5122	81.9622	8.1155	7.91909	8.05864	4.89753	5.05857	5.02138	4.86211	5.06661	6.35689	-1.49478	0.354836		*
H200004146	H200004146	ENSG00000172508	XM_011545190.1	57571	CARNS1	carnosine synthase 1				1.86028	1.55012	1.75576	1.07128	1.42763	3.01872	1.71983e-07	1.71983e-07	1.71983e-07	0.895523	0.632377	0.812093	0.0993356	0.513623	1.59394	-1.4946	0.354878		*
DHsGV10005245	DHsGV10005245	ENSG00000180425	NM_001271562.1	54494	C11orf71	chromosome 11 open reading frame 71	3.13123	2.72477	2.69919	1.88186	2.38705	3.16722	1.34653	3.36724	3.79327	1.64673	1.44613	1.43253	0.912155	1.25523	1.66322	0.429251	1.75157	1.92344	-1.49419	0.354979		*
AHsV10003102	AHsV10003102	ENSG00000134698	NM_017629.3	192670	AGO4	argonaute 4, RISC catalytic component				1.80766	2.84375	2.53719	1.11442	1.84774	3.13889	1.71983e-07	1.71983e-07	1.71983e-07	0.854123	1.50779	1.34323	0.156289	0.885759	1.65025	-1.49397	0.355035		*
H200002822	H200002822	ENSG00000102048	NM_001168531.1	140462	ASB9	ankyrin repeat and SOCS box containing 9		1.77273		8.44436	9.19024	7.94849		2.79235	2.81648	1.71983e-07	0.82597	1.71983e-07	3.07799	3.2001	2.99068	1.71983e-07	1.48148	1.49389	-1.49389	0.355053		*
opHsV0400007358	opHsV0400007358	ENSG00000203909	NM_001025290.2	340168	DPPA5	developmental pluripotency associated 5					1.20954	0.883373		3.3607	2.81648	1.71983e-07	1.71983e-07	1.71983e-07	1.71983e-07	0.274457	0	1.71983e-07	1.74876	1.49389	-1.49389	0.355053		*
CHsGV10000117	CHsGV10000117	ENSG00000186496	NM_145756.2	252884	ZNF396	zinc finger protein 396				1.02895	1.42896	1.43562		1.67282	2.81638	1.71983e-07	1.71983e-07	1.71983e-07	0.04117	0.514962	0.521679	1.71983e-07	0.74228	1.49384	-1.49384	0.355065		*
opHsV0400008371	opHsV0400008371	ENSG00000212916	NM_019090.2	54627	MAP10	microtubule associated protein 10							1.43636	2.72486	4.0421	1.71983e-07	1.71983e-07	1.71983e-07	1.71983e-07	1.71983e-07	1.71983e-07	0.522413	1.44618	2.01511	-1.49269	0.355349		*
H300004050	H300004050	ENSG00000171227	NM_183240.2	140738	TMEM37	transmembrane protein 37	11.3374	12.0721	10.7558	13.7876	14.8534	18.022	3.53198	5.04376	9.93943	3.50302	3.59361	3.42704	3.78529	3.89272	4.17169	1.82048	2.3345	3.31316	-1.49269	0.35535		*
H200015874	H200015874	ENSG00000163914	NM_000539.3	6010	RHO	rhodopsin		1.51265	1.67608	2.87657	2.4284	2.25843		2.30161	2.81391	1.71983e-07	0.597075	0.745088	1.52435	1.28	1.17532	1.71983e-07	1.20264	1.49258	-1.49258	0.355377		*
AHsV10000277	AHsV10000277	ENSG00000172794	XM_005257289.2	326624	RAB37	RAB37, member RAS oncogene family	2.16092	2.66431	3.80047	2.71035	3.5879	2.97501		3.10384	2.81314	1.11165	1.41376	1.92618	1.43848	1.84314	1.57289	1.71983e-07	1.63405	1.49218	-1.49218	0.355474		*
H200011747	H200011747	ENSG00000087245	NM_001302508.1	4313	MMP2	matrix metallopeptidase 2	189.151	180.061	168.376	41.2105	50.5839	51.572	13.0688	14.3926	36.7623	7.5634	7.49234	7.39554	5.36494	5.66061	5.68852	3.70806	3.84725	5.20016	-1.4921	0.355495		*
H200010069	H200010069	ENSG00000163508	NM_001278182.1	8320	EOMES	eomesodermin	2.20988	2.90295	1.94134	4.47562	4.99426	5.36418	1.35247	3.44287	3.80165	1.14397	1.53752	0.957051	2.16209	2.32027	2.42336	0.435593	1.78361	1.92662	-1.49103	0.355758		*
H300009015	H300009015	ENSG00000129167	NM_004179.2	7166	TPH1	tryptophan hydroxylase 1	3.1085	3.54863	3.37006	4.31172	5.43894	5.25211	1.5787	4.42403	4.436	1.63622	1.82726	1.75277	2.10826	2.44332	2.3929	0.658736	2.14536	2.14926	-1.49052	0.355883		*
H300000983	H300000983	ENSG00000174448	NM_139171.1	147323	STARD6	StAR related lipid transfer domain containing 6					1.59506	2.28541		3.10044	2.8098	1.71983e-07	1.71983e-07	1.71983e-07	1.71983e-07	0.673608	1.19246	1.71983e-07	1.63247	1.49047	-1.49047	0.355897		*
H200010808	H200010808	ENSG00000138813	NM_032149.2	84103	C4orf17	chromosome 4 open reading frame 17	2.93045	4.4649	3.42956	2.27188	2.82908	2.82799		3.1617	2.80724	1.55112	2.15863	1.77802	1.18388	1.50033	1.49978	1.71983e-07	1.6607	1.48915	-1.48915	0.356222		*
H300001568	H300001568	ENSG00000231784	NR_024120.2	100131454	DBIL5P	diazepam binding inhibitor-like 5, pseudogene			1.50433	1.51872	1.96427	2.31329		3.08119	2.80724	1.71983e-07	1.71983e-07	0.589124	0.602854	0.973992	1.20994	1.71983e-07	1.62349	1.48915	-1.48915	0.356222		*
opHsV0400003286	opHsV0400003286	ENSG00000188483	NM_203434.2	389792	IER5L	immediate early response 5-like	2.3579	3.39874	3.59807	1.66647	2.41373	2.06565		1.2524	2.80724	1.2375	1.765	1.84722	0.736798	1.27127	1.0466	1.71983e-07	0.3247	1.48915	-1.48915	0.356222		*
opHsV0400004090	opHsV0400004090	ENSG00000075275	NM_014246.1	9620	CELSR1	cadherin EGF LAG seven-pass G-type receptor 1				1.19853	2.3647	2.05419		1.58464	2.80714	1.71983e-07	1.71983e-07	1.71983e-07	0.26127	1.24166	1.03857	1.71983e-07	0.664156	1.4891	-1.4891	0.356234		*
AHsV10003316	AHsV10003316	ENSG00000111331	XM_005253889.2	4940	OAS3	2'-5'-oligoadenylate synthetase 3	2.05458			88.0672	113.224	92.1025	8.01394	8.94878	22.4894	1.03884	1.71983e-07	1.71983e-07	6.46053	6.82304	6.52517	3.00251	3.16169	4.49117	-1.48866	0.356344		*
opHsV0400001146	opHsV0400001146	ENSG00000177108	XM_011536662.1	283576	ZDHHC22	zinc finger DHHC-type containing 22	2.33868	2.25074	2.62905	3.86002	3.6278	3.1942	1.69726	3.00067	4.75918	1.22569	1.1704	1.39454	1.94861	1.8591	1.67546	0.76321	1.58529	2.25071	-1.4875	0.356629		*
H200002527	H200002527	ENSG00000173376	NM_024574.3	79625	NDNF	neuron-derived neurotrophic factor	3.03301	3.9261	5.28074	13.124	15.1406	17.0912		2.49579	2.8039	1.60075	1.9731	2.40074	3.71414	3.92035	4.09518	1.71983e-07	1.3195	1.48744	-1.48744	0.356646		*
opHsV0400010310	opHsV0400010310	ENSG00000215177	-	28756	IGLV8OR8-1	immunoglobulin lambda variable 8/OR8-1 (pseudogene)			1.10613		1.91908	1.94357		3.12854	2.8039	1.71983e-07	1.71983e-07	0.145525	1.71983e-07	0.940413	0.958712	1.71983e-07	1.64549	1.48744	-1.48744	0.356646		*
H300010174	H300010174	-	XM_006715087.2	346171	ZFP57	ZFP57 zinc finger protein	2.96048	3.12427	3.7529	1.75086	2.90455	2.33003	1.13474	3.3865	3.18111	1.56583	1.64352	1.90801	0.808065	1.53831	1.22035	0.182368	1.7598	1.66953	-1.48716	0.356713		*
H200016872	H200016872	ENSG00000111536	XM_011538568.1	55801	IL26	interleukin 26		1.71247	1.62049	1.68963	2.62093	2.88082	1.05387	2.82179	2.95391	1.71983e-07	0.776082	0.696428	0.756708	1.39008	1.52648	0.0756969	1.49661	1.56263	-1.48693	0.356771		*
H200007412	H200007412	ENSG00000160685	XM_006711359.1	51043	ZBTB7B	zinc finger and BTB domain containing 7B	1.83837	3.63052	3.09746	3.03781	3.59079	4.69222	2.67436	6.63606	7.4955	0.878429	1.86018	1.63108	1.60303	1.8443	2.23027	1.4192	2.73033	2.90602	-1.48683	0.356796		*
H300018568	H300018568	ENSG00000131037	NM_133180.2	54869	EPS8L1	EPS8 like 1	3.52953	4.66419	3.8231	6.09002	6.88061	5.77794	1.69425	4.26301	4.7467	1.81948	2.22163	1.93474	2.60645	2.78254	2.53056	0.760646	2.09187	2.24693	-1.48628	0.356932		*
AHsV10001175	AHsV10001175	ENSG00000166763	XM_011521279.1	161497	STRC	stereocilin	2.18365	1.70555	1.49234	1.58855	1.77582	2.22381		2.22677	2.80124	1.12674	0.770238	0.577572	0.667713	0.828487	1.15303	1.71983e-07	1.15495	1.48606	-1.48606	0.356985		*
opHsV0400006790	opHsV0400006790	ENSG00000185888	NM_183062.2	339501	PRSS38	protease, serine 38		1.37754			1.77268	1.9782		2.17745	2.80056	1.71983e-07	0.462097	1.71983e-07	1.71983e-07	0.825931	0.984187	1.71983e-07	1.12264	1.48572	-1.48572	0.357071		*
AHsV10000545	AHsV10000545	ENSG00000183476	NM_001101404.1	646892	SH2D7	SH2 domain containing 7	1.38759	1.90157	2.30012	1.95276	3.55014	3.24321	1.76121	4.24998	4.92912	0.472585	0.927192	1.20171	0.965513	1.82788	1.69742	0.816569	2.08746	2.30133	-1.48476	0.357308		*
AHsV10000015	AHsV10000015	ENSG00000214711	NM_001145122.1	440854	CAPN14	calpain 14				1.54712	1.60588	2.15513		2.13009	2.79732	1.71983e-07	1.71983e-07	1.71983e-07	0.629582	0.683365	1.10777	1.71983e-07	1.09091	1.48405	-1.48405	0.357484		*
DHsGV10005185	DHsGV10005185	-	-	-	-	-	2.20258	2.84974	2.85962	1.64402	2.94111	2.1748		2.7787	2.79732	1.13919	1.51083	1.51582	0.71723	1.55636	1.12088	1.71983e-07	1.47441	1.48405	-1.48405	0.357484		*
H200007908	H200007908	-	NM_016568.3	51289	RXFP3	relaxin/insulin-like family peptide receptor 3		1.25622	1.68733	1.4148	2.16065	1.76397		1.94127	2.79389	1.71983e-07	0.329095	0.75474	0.500593	1.11146	0.818824	1.71983e-07	0.957004	1.48227	-1.48227	0.357924		*
DHsGV10002847	DHsGV10002847	-	-	-	-	-	2.97591	3.08506	2.77816	3.68128	4.04724	3.63876	1.3088	3.03784	3.65585	1.57333	1.6253	1.47413	1.88021	2.01694	1.86345	0.38824	1.60305	1.87021	-1.48197	0.358001		*
opHsV0400000704	opHsV0400000704	ENSG00000130304	NM_198580.2	376497	SLC27A1	solute carrier family 27 member 1	2.09596	2.33291	2.72581	2.75463	3.16751	3.36529	1.53503	3.53759	4.28619	1.06761	1.22213	1.44668	1.46186	1.66335	1.75073	0.618266	1.82277	2.0997	-1.48143	0.358133		*
AHsV10002738	AHsV10002738	ENSG00000126838	XM_011520807.1	5858	PZP	pregnancy-zone protein	1.37244	2.51442		1.15558	1.79049	1.14775	1.2394	3.18522	3.46018	0.456739	1.33023	1.71983e-07	0.208617	0.840352	0.198813	0.309641	1.67139	1.79085	-1.48121	0.358189		*
H200013957	H200013957	ENSG00000095587	NM_012465.3	7093	TLL2	tolloid like 2				1.5315	1.76814	2.98761		2.87168	2.79142	1.71983e-07	1.71983e-07	1.71983e-07	0.614941	0.822234	1.57899	1.71983e-07	1.52189	1.481	-1.481	0.358241		*
CHsGV10002236	CHsGV10002236	ENSG00000196748	NR_104469.1	389383	CLPSL2	colipase like 2	2.69125	2.58933	2.28799	6.63268	7.97207	7.12658	1.20171	3.42392	3.35439	1.42827	1.37258	1.19408	2.72959	2.99496	2.83321	0.265088	1.77565	1.74605	-1.48096	0.35825		*
opHsV0400010304	opHsV0400010304	ENSG00000204393	NR_034152.1	149950	LOC149950	uncharacterized LOC149950		1.72306	2.29689	1.15558	2.17626	2.41659		2.60662	2.79065	1.71983e-07	0.78497	1.19968	0.208617	1.12185	1.27297	1.71983e-07	1.38218	1.4806	-1.4806	0.35834		*
CHsTV10000038	CHsTV10000038	-	NM_203289.5	5460	POU5F1	POU class 5 homeobox 1	3.05897	2.99936	2.50414	2.45424	2.97932	2.94039	1.32076	2.48529	3.68414	1.61305	1.58465	1.32431	1.29527	1.57498	1.55601	0.401366	1.31341	1.88133	-1.47996	0.358498		*
H300006929	H300006929	ENSG00000164591	XM_011537704.1	91977	MYOZ3	myozenin 3								1.42022	2.78885	1.71983e-07	1.71983e-07	1.71983e-07	1.71983e-07	1.71983e-07	1.71983e-07	1.71983e-07	0.506115	1.47967	-1.47967	0.35857		*
H200016237	H200016237	ENSG00000108924	XM_011524705.1	3131	HLF	hepatic leukemia factor	3.64696	3.5911	3.49977				12.6463	16.8623	35.25	1.8667	1.84443	1.80726	1.71983e-07	1.71983e-07	1.71983e-07	3.66064	4.07573	5.13955	-1.47891	0.358759		*
opHsV0400000644	opHsV0400000644	ENSG00000165059	NM_002732.3	5568	PRKACG	protein kinase cAMP-activated catalytic subunit gamma	3.7268	4.00107	4.70265	4.7533	4.1482	3.35561	2.06526	4.00906	5.7517	1.89794	2.00039	2.23347	2.24893	2.05249	1.74657	1.04632	2.00327	2.52399	-1.47767	0.359069		*
H200001902	H200001902	ENSG00000171234	NM_001074.2	7364	UGT2B7	UDP glucuronosyltransferase family 2 member B7	24.2202	48.3764	22.3797	2.68719	1.828	2.65016		1.77037	2.78475	4.59814	5.59623	4.48412	1.4261	0.870265	1.40608	1.71983e-07	0.824049	1.47755	-1.47755	0.359099		*
[truncated: 1,740 more rows]

[truncated: 2 more sheets: up6, down6]
