# Supplementary material for: Serum Extracellular Vesicle-Derived hsa-miR-2277-3p and hsa-miR-6813-3p Are Potential Biomarkers for Major Depression: A Preliminary Study
Source: Int J Mol Sci. 2023 Sep 9;24(18):13902. doi: 10.3390/ijms241813902 (PMC10531403; doi:10.3390/ijms241813902)
Supplement: Supplementary file 1 [file ijms-24-13902-s001.zip › TableS4.xlsx]

## Sheet: Sheet1
Supplementary Table 4. Overlapping Downregulated Genes Predicted by Microarray Analysis and TargetScan Database
Neural Progenitor Cells			Microglia			Astrocyte
hsa-miR-6813-3p	hsa-miR-2277-3p		hsa-miR-6813-3p	hsa-miR-2277-3p		hsa-miR-6813-3p	hsa-miR-2277-3p
ABCA5	AMER3		GDPD1	CHD6		AGFG2	ABCA10
AFF4	ANKS6		KIF26B	DAPK1		AIF1L	ABCB8
ANKS6	ARHGDIG		MKLN1	GCNT1		APOL6	ACKR2
C1orf168	ATHL1		PADI2	KIAA0430		CACYBP	ACKR3
C1orf21	C10orf10		PTPRH	MACROD2		CCDC83	ADAMTS14
C6orf120	C1orf21		RABL2B	NMUR2		CDKN1C	ADAMTS15
CACNB3	CACNA1C		TPRG1	NOP9		CLSTN2	AGO4
CD247	CDKN2AIP		TRIM44	PCDHA6		CRISPLD2	AJAP1
CHST1	EXOC5		UXS1	PEG10		CYP1B1	ALDH5A1
DCAF8	GK5			QPCTL		DIAPH2	ANGPT2
DYNC1LI1	GNA12			RASGRF1		EPHA5	ANGPTL2
EXOC5	GNG2			SLC6A20		FAM212B	ANK2
FSTL4	GPR78			STK40		FAM69B	ANKRD13B
GPR137C	GUCD1			UBR4		FGF13	ANKRD33B
HHIP	HAUS5					FLT1	APOL6
KCNJ14	HHIP					FUBP3	ARHGDIG
LIPG	HLA-DQB1					FUT1	ARNT2
LPAR1	LIPG					HLF	ASTN2
NAPEPLD	MRPL22					IQGAP2	ATHL1
NOP9	NOP9					KCNMB3	ATM
PDDC1	NYNRIN					KLHL11	ATP8A2
PKIB	PCDH1					LDLRAD4	ATXN1
PPFIA4	PGBD4					LMOD2	B3GNT6
PRELP	PRPF38A					NRXN3	BEND4
PROX2	PTAR1					PCDH7	BEST1
SLC16A10	SHOC2					PCSK7	BUD31
SYNC	SLC24A4					PELI2	C11orf87
TRIM45	STIM1					RAB43	C17orf50
VAMP2	STK40					SCN5A	C1orf21
	TRIM9					SERPING1	C1orf220
	ZNF597					SHISA2	C1QL3
						SLAMF7	C2CD3
						SLC2A11	C3orf36
						SPOCK1	CACNB1
						SPTY2D1	CACNG4
						TDGF1	CAMK2A
						TMEM37	CAPZB
						WNT5A	CBLN2
							CD244
							CD37
							CDKN1C
							CELSR1
							CHD5
							CHRNB2
							CISH
							CLEC4C
							CLSTN2
							CLU
							CLYBL
							CMTM1
							COL18A1
							COL1A1
							COLQ
							CTDP1
							CTSH
							CXorf36
							CYP11B2
							CYP2C18
							CYP46A1
							CYP7B1
							DEFB105A
							DIAPH2
							DIO1
							DOCK9
							DPH3
							EBF1
							ELF4
							EMILIN2
							EML5
							EMX2
							EXOC3L4
							FAM131B
							FAM43A
							FAM83F
							FAM89A
							FBLN5
							FBLN7
							FERMT3
							FGFR2
							FRAS1
							FZD3
							GAS7
							GIMAP6
							GIT1
							GLIS3
							GPD1
							GPR150
							GPR156
							GPR26
							GPR78
							GPR83
							GRHL2
							GRIK4
							GSG1
							GUCD1
							GUCY1A2
							HCN1
							HEYL
							HLA-DOA
							HLA-DQB1
							HNF1B
							HOXD3
							HPCAL4
							HVCN1
							IFITM10
							IGFBP4
							IGFBP5
							IL10RA
							IL16
							JAG2
							JAKMIP2
							KCNB1
							KCNE4
							KCNMB3
							KIAA1671
							KLHL30
							KLK2
							KYNU
							LDLRAD2
							LDLRAD4
							LINGO4
							LRRC14
							MAP4
							MAP7
							MAPT
							MCF2L2
							MECOM
							MRPL22
							MT1A
							MT1H
							MTMR3
							MYBPHL
							NAIF1
							NAT16
							NDNF
							NDRG4
							NEURL1B
							NEUROD4
							NFATC2
							NKD1
							NLRC5
							NLRP14
							NOTO
							NPR3
							NRG2
							NRP2
							NTN1
							NUAK1
							NYAP2
							OAS2
							OLFML2A
							PADI3
							PAPLN
							PCDH1
							PCDH19
							PCDHA4
							PCDHA6
							PCDHA9
							PCDHAC1
							PCP4L1
							PCSK9
							PGM2L1
							PITPNM3
							PLA2G2D
							PLGLB1
							PLTP
							PLXNA4
							POU3F3
							PPARGC1B
							PRDM16
							PRKCE
							PSMB9
							PYGO2
							RALGPS1
							RANBP10
							RASGRF1
							RAX
							RBP4
							RC3H1
							RCN3
							RCSD1
							REL
							RNF187
							RNF214
							RNFT2
							RORB
							RYR3
							SCAMP4
							SCARF2
							SDC2
							SGCD
							SHH
							SIGLEC10
							SKAP2
							SLC12A8
							SLC17A8
							SLC24A4
							SLC3A1
							SLC47A1
							SLC5A12
							SLC8A2
							SLC8B1
							SMARCD1
							SNAI1
							SP6
							SP8
							SPIN2A
							SPTY2D1
							SRRM4
							STARD8
							SULT1C2
							SYNGR1
							SYT4
							SZT2
							TAS2R5
							TCF7L1
							TEC
							TGM4
							TKTL1
							TLL2
							TLR2
							TM4SF4
							TMC2
							TMEM106A
							TMEM164
							TMEM238
							TMEM47
							TMEM98
							TNFSF15
							TRIM54
							TRIM67
							TRIM9
							TRPC3
							TSHR
							TSPAN11
							TSPAN18
							TSPAN2
							TSPYL5
							TTLL12
							TUB
							UBE2QL1
							UNC5C
							USP18
							UVSSA
							VANGL2
							WDR91
							WNT2B
							WNT9A
							XPNPEP2
							XYLT1
							ZIC5
							ZNF678
							ZNF697
							ZNF774
							ZSCAN12
