# Supplementary material for: Serum Extracellular Vesicle-Derived hsa-miR-2277-3p and hsa-miR-6813-3p Are Potential Biomarkers for Major Depression: A Preliminary Study
Source: Int J Mol Sci. 2023 Sep 9;24(18):13902. doi: 10.3390/ijms241813902 (PMC10531403; doi:10.3390/ijms241813902)
Supplement: Supplementary file 1 [file ijms-24-13902-s001.zip › TableS5.xlsx]

## Sheet: Sheet1
	Supplementary Table 5. Synthetic oligonucleotides for lentivirus expression system
	hsa-miR-2277-3p	GGATCCGTGCTTCCTGCGGGCTGAGCGCGGGCTGAGCGCTGCCAGTCAGCGCTCACATTAAGGCTGACAGCGCCCTGCCTGGCTCGGCCGGCGAAGCTCTTTTTGAATTC
	hsa-miR-6813-3p	GGATCCGTAGGCAGGGGCTGGGGTTTCAGGTTCTCAGTCAGAACCTTGGCCCCTCTCCCCAGTTTTTGAATTC
		A double underline indicates BamHI restriction enzyme site, and a single underline indicates EcoRI restriction enzyme site.
