# Supplementary material for: Serum Extracellular Vesicle-Derived hsa-miR-2277-3p and hsa-miR-6813-3p Are Potential Biomarkers for Major Depression: A Preliminary Study
Source: Int J Mol Sci. 2023 Sep 9;24(18):13902. doi: 10.3390/ijms241813902 (PMC10531403; doi:10.3390/ijms241813902)
Supplement: Supplementary file 1 [file ijms-24-13902-s001.zip › TableS6.xlsx]

## Sheet: Sheet1
Supplementary Table 6 Ct value of each cells expressing indicated miRNAs
	hsa-miR-2277-3p				hsa-miR-6813-3p				U6 snRNA
Transferred miRNA	NPC	MG	ACs		NPC	MG	ACs		NPC	MG	ACs
hsa-miR-2277-3p	27.4727	24.8783	25.2986		N.D.	N.D.	N.D.		23.4529	23.9139	23.7518
hsa-miR-6813-3p	32.3963	29.8747	29.5391		29.6469	31.8064	29.2043		23.7836	23.854	23.5911
Empty vector	33.3252	28.8256	29.4994		N.D.	N.D.	N.D.		23.7423	23.8702	23.8086
NPC, MG and ACs indicate neuronal precursor cells, microglia and astrocytes, respectively.
