# Supplementary material for: Serum Extracellular Vesicle-Derived hsa-miR-2277-3p and hsa-miR-6813-3p Are Potential Biomarkers for Major Depression: A Preliminary Study
Source: Int J Mol Sci. 2023 Sep 9;24(18):13902. doi: 10.3390/ijms241813902 (PMC10531403; doi:10.3390/ijms241813902)
Supplement: Supplementary file 1 [file ijms-24-13902-s001.zip › TableS7.xlsx]

## Sheet: Sheet1
Supplementary Table 7 Relative expression of each cells expressing hsa-miR-2277-3p
	hsa-miR-2277-3p
Transferred miRNA	NPC	MG	ACs
hsa-miR-2277-3p	46.9624	17.6281	17.5627
hsa-miR-6813-3p	2.13005	0.579867	1.01529
Empty vector	1	1	1
NPC, MG and ACs indicate neuronal precursor cells, microglia and astrocytes, respectively.
The expression of hsa-miR-2277-3p was induced more than 10-fold in three cell lines
transfected with hsa-miR-2277-3p. On the other hand, in the case of hsa-miR-6813-3p,
since amplification of hsa-miR-6813-3p could not be confirmed with an empty vector
(Supplementary Table 6), it was not possible to calculate the expression ratio.
However, in hsa-miR-6813-3p-transfected cells, we found that hsa-miR-6813-3p was
amplified and Ct values were present, suggesting its upregulation in the three cell lines.
